# Supplementary material for: The extracellular matrix integrates mitochondrial homeostasis
Source: Cell. Author manuscript; Available in PMC 2025 Aug 15. (PMC12352124; doi:10.1016/j.cell.2024.05.057)
Supplement: Supplementary Table 1 [file NIHMS2092591-supplement-Supplementary_Table_1.xlsx]

## Sheet: sgRNA sequences
Target Gene Symbol	Full sgRNA oligo (sgRNA sequence+cloning overhangs)
AADAT	CTTAAACCGGCCAACATACCccaccttgttggGTAGCTGACATATTGAGCAGgtttaagagctaagctgATGCTACTCGTTCCTTTCGA
AADAT	CTTAAACCGGCCAACATACCccaccttgttggATTGATACTTACCCAGCACTgtttaagagctaagctgATGCTACTCGTTCCTTTCGA
AADAT	CTTAAACCGGCCAACATACCccaccttgttggAGATCCATTTGTCCTTGACTgtttaagagctaagctgATGCTACTCGTTCCTTTCGA
AADAT	CTTAAACCGGCCAACATACCccaccttgttggTAATAATGTTGCAGCCCAGTgtttaagagctaagctgATGCTACTCGTTCCTTTCGA
AAK1	CTTAAACCGGCCAACATACCccaccttgttggTGGCAAAATCATCACTACGAgtttaagagctaagctgATGCTACTCGTTCCTTTCGA
AAK1	CTTAAACCGGCCAACATACCccaccttgttggGGGTGCAATTGAAGTCTCTGgtttaagagctaagctgATGCTACTCGTTCCTTTCGA
AAK1	CTTAAACCGGCCAACATACCccaccttgttggCAAAACTCCTATTATCCACCgtttaagagctaagctgATGCTACTCGTTCCTTTCGA
AAK1	CTTAAACCGGCCAACATACCccaccttgttggCAAAAGGCCGGATATTTACCgtttaagagctaagctgATGCTACTCGTTCCTTTCGA
ABCA12	CTTAAACCGGCCAACATACCccaccttgttggATGGTGCTAAATGATCCTTGgtttaagagctaagctgATGCTACTCGTTCCTTTCGA
ABCA12	CTTAAACCGGCCAACATACCccaccttgttggGGCAGCTATAAATACAACCCgtttaagagctaagctgATGCTACTCGTTCCTTTCGA
ABCA12	CTTAAACCGGCCAACATACCccaccttgttggACGGTCATATAATACACAAGgtttaagagctaagctgATGCTACTCGTTCCTTTCGA
ABCA12	CTTAAACCGGCCAACATACCccaccttgttggGAGGTGATACCCATCGCCAAgtttaagagctaagctgATGCTACTCGTTCCTTTCGA
ABCA7	CTTAAACCGGCCAACATACCccaccttgttggCTGGCCTAGACGTAACCCTAgtttaagagctaagctgATGCTACTCGTTCCTTTCGA
ABCA7	CTTAAACCGGCCAACATACCccaccttgttggTCAAACAGCACGTTGTACTGgtttaagagctaagctgATGCTACTCGTTCCTTTCGA
ABCA7	CTTAAACCGGCCAACATACCccaccttgttggTGGACATTGACGTGGTCACGgtttaagagctaagctgATGCTACTCGTTCCTTTCGA
ABCA7	CTTAAACCGGCCAACATACCccaccttgttggAGTACGGGATCCCTGAACCAgtttaagagctaagctgATGCTACTCGTTCCTTTCGA
ABCB1	CTTAAACCGGCCAACATACCccaccttgttggTTTATAGTAGGATTTACACGgtttaagagctaagctgATGCTACTCGTTCCTTTCGA
ABCB1	CTTAAACCGGCCAACATACCccaccttgttggCTGGAGAGATCCTCACCAAGgtttaagagctaagctgATGCTACTCGTTCCTTTCGA
ABCB1	CTTAAACCGGCCAACATACCccaccttgttggTAGGTGATATCAATGATACAgtttaagagctaagctgATGCTACTCGTTCCTTTCGA
ABCB1	CTTAAACCGGCCAACATACCccaccttgttggATTGACAGCTATTCGAAGAGgtttaagagctaagctgATGCTACTCGTTCCTTTCGA
ABCB11	CTTAAACCGGCCAACATACCccaccttgttggTTTCAGAATCCTCCTAACTGgtttaagagctaagctgATGCTACTCGTTCCTTTCGA
ABCB11	CTTAAACCGGCCAACATACCccaccttgttggGATTCTTTACTGGATTCGTGgtttaagagctaagctgATGCTACTCGTTCCTTTCGA
ABCB11	CTTAAACCGGCCAACATACCccaccttgttggTCAACATGGTCATTAAACCAgtttaagagctaagctgATGCTACTCGTTCCTTTCGA
ABCB11	CTTAAACCGGCCAACATACCccaccttgttggGAGCTCCCCAGATTTAGCAAgtttaagagctaagctgATGCTACTCGTTCCTTTCGA
ABCB4	CTTAAACCGGCCAACATACCccaccttgttggACACCACTGAACTCAATACGgtttaagagctaagctgATGCTACTCGTTCCTTTCGA
ABCB4	CTTAAACCGGCCAACATACCccaccttgttggTGGCCGTGGAAATGTAACCAgtttaagagctaagctgATGCTACTCGTTCCTTTCGA
ABCB4	CTTAAACCGGCCAACATACCccaccttgttggCATTTCGGACCGTAGACAGTgtttaagagctaagctgATGCTACTCGTTCCTTTCGA
ABCB4	CTTAAACCGGCCAACATACCccaccttgttggCCCTTCTCGAGCTAACGTCAgtttaagagctaagctgATGCTACTCGTTCCTTTCGA
ABCB6	CTTAAACCGGCCAACATACCccaccttgttggTAGGTGCCAAACCAATTGAGgtttaagagctaagctgATGCTACTCGTTCCTTTCGA
ABCB6	CTTAAACCGGCCAACATACCccaccttgttggCGAAGTGGAACGCTATCGAGgtttaagagctaagctgATGCTACTCGTTCCTTTCGA
ABCB6	CTTAAACCGGCCAACATACCccaccttgttggGCACGTAGGGAGAGATGCGAgtttaagagctaagctgATGCTACTCGTTCCTTTCGA
ABCB6	CTTAAACCGGCCAACATACCccaccttgttggGGAACGGGCACTCAATGTGTgtttaagagctaagctgATGCTACTCGTTCCTTTCGA
ABCC1	CTTAAACCGGCCAACATACCccaccttgttggAAAATGTGATTGGCCCCAAGgtttaagagctaagctgATGCTACTCGTTCCTTTCGA
ABCC1	CTTAAACCGGCCAACATACCccaccttgttggAACCTGACAGCATCGAGCGAgtttaagagctaagctgATGCTACTCGTTCCTTTCGA
ABCC1	CTTAAACCGGCCAACATACCccaccttgttggAGTACACGGAAAGCTTGACCgtttaagagctaagctgATGCTACTCGTTCCTTTCGA
ABCC1	CTTAAACCGGCCAACATACCccaccttgttggTCTGCTTCGTCAGTGGCATGgtttaagagctaagctgATGCTACTCGTTCCTTTCGA
ABCC3	CTTAAACCGGCCAACATACCccaccttgttggGGCCACATGAGAGTCCACCGgtttaagagctaagctgATGCTACTCGTTCCTTTCGA
ABCC3	CTTAAACCGGCCAACATACCccaccttgttggTGAACCACCAGAAAAACAGGgtttaagagctaagctgATGCTACTCGTTCCTTTCGA
ABCC3	CTTAAACCGGCCAACATACCccaccttgttggCCACGTACACGTACACCCAGgtttaagagctaagctgATGCTACTCGTTCCTTTCGA
ABCC3	CTTAAACCGGCCAACATACCccaccttgttggGCAGGGCGTACAGTCTTCGGgtttaagagctaagctgATGCTACTCGTTCCTTTCGA
ABCC4	CTTAAACCGGCCAACATACCccaccttgttggCAGATTGACTATCTGGCCTGgtttaagagctaagctgATGCTACTCGTTCCTTTCGA
ABCC4	CTTAAACCGGCCAACATACCccaccttgttggGCGTCACTGCCACGAACACGgtttaagagctaagctgATGCTACTCGTTCCTTTCGA
ABCC4	CTTAAACCGGCCAACATACCccaccttgttggAAGCACGGGTAAACCTTGCAgtttaagagctaagctgATGCTACTCGTTCCTTTCGA
ABCC4	CTTAAACCGGCCAACATACCccaccttgttggGAAGGTACGATTCCTTAGTGgtttaagagctaagctgATGCTACTCGTTCCTTTCGA
ABCC5	CTTAAACCGGCCAACATACCccaccttgttggTTTATTCATAGAAATCCGCGgtttaagagctaagctgATGCTACTCGTTCCTTTCGA
ABCC5	CTTAAACCGGCCAACATACCccaccttgttggTACGGAAAGAGGCACCCATGgtttaagagctaagctgATGCTACTCGTTCCTTTCGA
ABCC5	CTTAAACCGGCCAACATACCccaccttgttggTGTTAAGACTAGAGAGACTGgtttaagagctaagctgATGCTACTCGTTCCTTTCGA
ABCC5	CTTAAACCGGCCAACATACCccaccttgttggTGAAAAGGGCCATAATAACCgtttaagagctaagctgATGCTACTCGTTCCTTTCGA
ABCC6	CTTAAACCGGCCAACATACCccaccttgttggACTATGATCCAATCAGCCTGgtttaagagctaagctgATGCTACTCGTTCCTTTCGA
ABCC6	CTTAAACCGGCCAACATACCccaccttgttggCAGACCACGATCCAGACGAGgtttaagagctaagctgATGCTACTCGTTCCTTTCGA
ABCC6	CTTAAACCGGCCAACATACCccaccttgttggGGACAGCATCCAATACGGCAgtttaagagctaagctgATGCTACTCGTTCCTTTCGA
ABCC6	CTTAAACCGGCCAACATACCccaccttgttggGAGAACTGTGAGAGTCACAAgtttaagagctaagctgATGCTACTCGTTCCTTTCGA
ABCG2	CTTAAACCGGCCAACATACCccaccttgttggAAAAAACGAACGGATTAACAgtttaagagctaagctgATGCTACTCGTTCCTTTCGA
ABCG2	CTTAAACCGGCCAACATACCccaccttgttggGAATTACATCAACTTTCCGGgtttaagagctaagctgATGCTACTCGTTCCTTTCGA
ABCG2	CTTAAACCGGCCAACATACCccaccttgttggGGAAGGCTCTATGATCTCTGgtttaagagctaagctgATGCTACTCGTTCCTTTCGA
ABCG2	CTTAAACCGGCCAACATACCccaccttgttggTAACTTAGGATGTCTAAGCAgtttaagagctaagctgATGCTACTCGTTCCTTTCGA
ABHD3	CTTAAACCGGCCAACATACCccaccttgttggACTCCTTGCTTGTTCCCGTGgtttaagagctaagctgATGCTACTCGTTCCTTTCGA
ABHD3	CTTAAACCGGCCAACATACCccaccttgttggTAGTACGTTTCTGTAACCACgtttaagagctaagctgATGCTACTCGTTCCTTTCGA
ABHD3	CTTAAACCGGCCAACATACCccaccttgttggGGGGGCTTCGAAGTGATGAAgtttaagagctaagctgATGCTACTCGTTCCTTTCGA
ABHD3	CTTAAACCGGCCAACATACCccaccttgttggGTCACTACTTCCAGACGCCAgtttaagagctaagctgATGCTACTCGTTCCTTTCGA
ABI1	CTTAAACCGGCCAACATACCccaccttgttggGAGTTACCAGAACCTGACTCgtttaagagctaagctgATGCTACTCGTTCCTTTCGA
ABI1	CTTAAACCGGCCAACATACCccaccttgttggGTTGTGTCGAGATATCTGCCgtttaagagctaagctgATGCTACTCGTTCCTTTCGA
ABI1	CTTAAACCGGCCAACATACCccaccttgttggGTTTCCGAATATACCTTACAgtttaagagctaagctgATGCTACTCGTTCCTTTCGA
ABI1	CTTAAACCGGCCAACATACCccaccttgttggTCGCCACCCACTATTGGACCgtttaagagctaagctgATGCTACTCGTTCCTTTCGA
ABLIM3	CTTAAACCGGCCAACATACCccaccttgttggAGGTCACCTTGTCTCCAATGgtttaagagctaagctgATGCTACTCGTTCCTTTCGA
ABLIM3	CTTAAACCGGCCAACATACCccaccttgttggCAAGGTTAAGTCTATCTACGgtttaagagctaagctgATGCTACTCGTTCCTTTCGA
ABLIM3	CTTAAACCGGCCAACATACCccaccttgttggGGAAGTGGTTGTTGTGCACGgtttaagagctaagctgATGCTACTCGTTCCTTTCGA
ABLIM3	CTTAAACCGGCCAACATACCccaccttgttggTGGGGGAGTCTATGTACCCCgtttaagagctaagctgATGCTACTCGTTCCTTTCGA
ACIN1	CTTAAACCGGCCAACATACCccaccttgttggTGAGGGACAAAAATCTAGGGgtttaagagctaagctgATGCTACTCGTTCCTTTCGA
ACIN1	CTTAAACCGGCCAACATACCccaccttgttggCCTGGTCAAGCGGCTCAAAGgtttaagagctaagctgATGCTACTCGTTCCTTTCGA
ACIN1	CTTAAACCGGCCAACATACCccaccttgttggCGTACTCATGCCAACCCTCGgtttaagagctaagctgATGCTACTCGTTCCTTTCGA
ACIN1	CTTAAACCGGCCAACATACCccaccttgttggGAGGAATTAGCACTGGCCAAgtttaagagctaagctgATGCTACTCGTTCCTTTCGA
ACKR3	CTTAAACCGGCCAACATACCccaccttgttggCCAACAATGAGACCTACTGCgtttaagagctaagctgATGCTACTCGTTCCTTTCGA
ACKR3	CTTAAACCGGCCAACATACCccaccttgttggAAGACAGCGATAATGGAGAAgtttaagagctaagctgATGCTACTCGTTCCTTTCGA
ACKR3	CTTAAACCGGCCAACATACCccaccttgttggGGTCCACGCTCATGCACGTGgtttaagagctaagctgATGCTACTCGTTCCTTTCGA
ACKR3	CTTAAACCGGCCAACATACCccaccttgttggGCACTGCTACATCTTGAACCgtttaagagctaagctgATGCTACTCGTTCCTTTCGA
ACLY	CTTAAACCGGCCAACATACCccaccttgttggAGAGCAATTCGAGATTACCAgtttaagagctaagctgATGCTACTCGTTCCTTTCGA
ACLY	CTTAAACCGGCCAACATACCccaccttgttggCGGTCACCTGTACACGACAGgtttaagagctaagctgATGCTACTCGTTCCTTTCGA
ACLY	CTTAAACCGGCCAACATACCccaccttgttggGCCAGCGGGAGCACATCGGTgtttaagagctaagctgATGCTACTCGTTCCTTTCGA
ACLY	CTTAAACCGGCCAACATACCccaccttgttggGACCAGCTGATCAAACGTCGgtttaagagctaagctgATGCTACTCGTTCCTTTCGA
ACOT13	CTTAAACCGGCCAACATACCccaccttgttggACGTGGCTGTCAAACCGCCGgtttaagagctaagctgATGCTACTCGTTCCTTTCGA
ACOT13	CTTAAACCGGCCAACATACCccaccttgttggGGTGATAAAGGCCATGACCAgtttaagagctaagctgATGCTACTCGTTCCTTTCGA
ACOT13	CTTAAACCGGCCAACATACCccaccttgttggAGTAGATAACATATCAACAAgtttaagagctaagctgATGCTACTCGTTCCTTTCGA
ACOT13	CTTAAACCGGCCAACATACCccaccttgttggGTTCATATCGACACTGACTCgtttaagagctaagctgATGCTACTCGTTCCTTTCGA
ACOT9	CTTAAACCGGCCAACATACCccaccttgttggCTTACCAATCTTATCCACCAgtttaagagctaagctgATGCTACTCGTTCCTTTCGA
ACOT9	CTTAAACCGGCCAACATACCccaccttgttggGAGAAACATCTCATGTATGGgtttaagagctaagctgATGCTACTCGTTCCTTTCGA
ACOT9	CTTAAACCGGCCAACATACCccaccttgttggAAGAGGAGCTCTTTAGACAAgtttaagagctaagctgATGCTACTCGTTCCTTTCGA
ACOT9	CTTAAACCGGCCAACATACCccaccttgttggTCTTCCCGACCCAGCTAACAgtttaagagctaagctgATGCTACTCGTTCCTTTCGA
ACTN1	CTTAAACCGGCCAACATACCccaccttgttggGCAGGGCCTTGATCTCCGAGgtttaagagctaagctgATGCTACTCGTTCCTTTCGA
ACTN1	CTTAAACCGGCCAACATACCccaccttgttggCAGGACATCAACAATGCCTGgtttaagagctaagctgATGCTACTCGTTCCTTTCGA
ACTN1	CTTAAACCGGCCAACATACCccaccttgttggGGCCCTAACTCAGAAGCGAAgtttaagagctaagctgATGCTACTCGTTCCTTTCGA
ACTN1	CTTAAACCGGCCAACATACCccaccttgttggGGATCCGCCGCACAATCCCGgtttaagagctaagctgATGCTACTCGTTCCTTTCGA
ACTR10	CTTAAACCGGCCAACATACCccaccttgttggATTCGATAATCACAACTCGGgtttaagagctaagctgATGCTACTCGTTCCTTTCGA
ACTR10	CTTAAACCGGCCAACATACCccaccttgttggAATGGATAGTCAACATTTGGgtttaagagctaagctgATGCTACTCGTTCCTTTCGA
ACTR10	CTTAAACCGGCCAACATACCccaccttgttggAATGAATTTACCCATCACTGgtttaagagctaagctgATGCTACTCGTTCCTTTCGA
ACTR10	CTTAAACCGGCCAACATACCccaccttgttggAAAAAGATATGGGTAACACCgtttaagagctaagctgATGCTACTCGTTCCTTTCGA
ACTR6	CTTAAACCGGCCAACATACCccaccttgttggGGATGTAAAAGAGTCCAGAAgtttaagagctaagctgATGCTACTCGTTCCTTTCGA
ACTR6	CTTAAACCGGCCAACATACCccaccttgttggATAATTCGGAAGGATTATCTgtttaagagctaagctgATGCTACTCGTTCCTTTCGA
ACTR6	CTTAAACCGGCCAACATACCccaccttgttggCTCCCCTTGCAGGATAAATGgtttaagagctaagctgATGCTACTCGTTCCTTTCGA
ACTR6	CTTAAACCGGCCAACATACCccaccttgttggAGATGTATGCTATGTGTCTCgtttaagagctaagctgATGCTACTCGTTCCTTTCGA
ADA	CTTAAACCGGCCAACATACCccaccttgttggTGGACATACTCAAGACAGAGgtttaagagctaagctgATGCTACTCGTTCCTTTCGA
ADA	CTTAAACCGGCCAACATACCccaccttgttggTCACCGTACTGTCCACGCCGgtttaagagctaagctgATGCTACTCGTTCCTTTCGA
ADA	CTTAAACCGGCCAACATACCccaccttgttggTCCCAGCTAACACAGCAGAGgtttaagagctaagctgATGCTACTCGTTCCTTTCGA
ADA	CTTAAACCGGCCAACATACCccaccttgttggCACAGACTGGTCCCCCAAGGgtttaagagctaagctgATGCTACTCGTTCCTTTCGA
ADAM10	CTTAAACCGGCCAACATACCccaccttgttggGGAAATGGAATGGTAGAACAgtttaagagctaagctgATGCTACTCGTTCCTTTCGA
ADAM10	CTTAAACCGGCCAACATACCccaccttgttggCCCATAAATACGGTCCTCAGgtttaagagctaagctgATGCTACTCGTTCCTTTCGA
ADAM10	CTTAAACCGGCCAACATACCccaccttgttggTTTCAACCTACGAATGAAGAgtttaagagctaagctgATGCTACTCGTTCCTTTCGA
ADAM10	CTTAAACCGGCCAACATACCccaccttgttggTTCCATCAATAACAGACCCAgtttaagagctaagctgATGCTACTCGTTCCTTTCGA
ADAM12	CTTAAACCGGCCAACATACCccaccttgttggGGTGATCCTTATGGCAACTGgtttaagagctaagctgATGCTACTCGTTCCTTTCGA
ADAM12	CTTAAACCGGCCAACATACCccaccttgttggAAGCAATGGTACTTGCCCGGgtttaagagctaagctgATGCTACTCGTTCCTTTCGA
ADAM12	CTTAAACCGGCCAACATACCccaccttgttggACTGAACATTCGGATCGTGTgtttaagagctaagctgATGCTACTCGTTCCTTTCGA
ADAM12	CTTAAACCGGCCAACATACCccaccttgttggTGCTGAATATTCGACTACAAgtttaagagctaagctgATGCTACTCGTTCCTTTCGA
ADAM22	CTTAAACCGGCCAACATACCccaccttgttggATAGGTATTGGTATGTACAAgtttaagagctaagctgATGCTACTCGTTCCTTTCGA
ADAM22	CTTAAACCGGCCAACATACCccaccttgttggCTTAGGTGAATGTAAATGCGgtttaagagctaagctgATGCTACTCGTTCCTTTCGA
ADAM22	CTTAAACCGGCCAACATACCccaccttgttggTGTATTTCATAAACTCACGTgtttaagagctaagctgATGCTACTCGTTCCTTTCGA
ADAM22	CTTAAACCGGCCAACATACCccaccttgttggTACTACCAGGGCCATATCCGgtttaagagctaagctgATGCTACTCGTTCCTTTCGA
ADAM28	CTTAAACCGGCCAACATACCccaccttgttggTTAAGCCCCATACATCGGGAgtttaagagctaagctgATGCTACTCGTTCCTTTCGA
ADAM28	CTTAAACCGGCCAACATACCccaccttgttggTAAAAAGCTCAATACTCATGgtttaagagctaagctgATGCTACTCGTTCCTTTCGA
ADAM28	CTTAAACCGGCCAACATACCccaccttgttggTAGGCAATGGAGCATTAAAGgtttaagagctaagctgATGCTACTCGTTCCTTTCGA
ADAM28	CTTAAACCGGCCAACATACCccaccttgttggCATACTACTAGTTTGGTGGCgtttaagagctaagctgATGCTACTCGTTCCTTTCGA
ADAM33	CTTAAACCGGCCAACATACCccaccttgttggCACAGGGTGAGCCGTCCAGTgtttaagagctaagctgATGCTACTCGTTCCTTTCGA
ADAM33	CTTAAACCGGCCAACATACCccaccttgttggGTGGGTTTCTATGTATCCTGgtttaagagctaagctgATGCTACTCGTTCCTTTCGA
ADAM33	CTTAAACCGGCCAACATACCccaccttgttggCCCCCCACCCGCGTACCCGGgtttaagagctaagctgATGCTACTCGTTCCTTTCGA
ADAM33	CTTAAACCGGCCAACATACCccaccttgttggCTCCATCCGAAAGATCTCGTgtttaagagctaagctgATGCTACTCGTTCCTTTCGA
ADAMTS1	CTTAAACCGGCCAACATACCccaccttgttggCTATGTGGAAACCATGCTTGgtttaagagctaagctgATGCTACTCGTTCCTTTCGA
ADAMTS1	CTTAAACCGGCCAACATACCccaccttgttggGAGGAGTCCAGTACACGATGgtttaagagctaagctgATGCTACTCGTTCCTTTCGA
ADAMTS1	CTTAAACCGGCCAACATACCccaccttgttggGAAAGCGGAGACCGAAGACGgtttaagagctaagctgATGCTACTCGTTCCTTTCGA
ADAMTS1	CTTAAACCGGCCAACATACCccaccttgttggGTAATCATGTAGGCACTGCAgtttaagagctaagctgATGCTACTCGTTCCTTTCGA
ADAMTS2	CTTAAACCGGCCAACATACCccaccttgttggGAGCTTCCCCGGAGGCAACGgtttaagagctaagctgATGCTACTCGTTCCTTTCGA
ADAMTS2	CTTAAACCGGCCAACATACCccaccttgttggCGTGATCGTGGTATTCATCGgtttaagagctaagctgATGCTACTCGTTCCTTTCGA
ADAMTS2	CTTAAACCGGCCAACATACCccaccttgttggCCTGACATCCTCAAACGGGAgtttaagagctaagctgATGCTACTCGTTCCTTTCGA
ADAMTS2	CTTAAACCGGCCAACATACCccaccttgttggAGCACGCCAACAGCTCGAGGgtttaagagctaagctgATGCTACTCGTTCCTTTCGA
ADAMTSL4	CTTAAACCGGCCAACATACCccaccttgttggAGGACGGTTATATCGAAAGAgtttaagagctaagctgATGCTACTCGTTCCTTTCGA
ADAMTSL4	CTTAAACCGGCCAACATACCccaccttgttggGCTGCGTACTGGAAACGAGTgtttaagagctaagctgATGCTACTCGTTCCTTTCGA
ADAMTSL4	CTTAAACCGGCCAACATACCccaccttgttggGGGGGCCCCCTCGGTCAGTGgtttaagagctaagctgATGCTACTCGTTCCTTTCGA
ADAMTSL4	CTTAAACCGGCCAACATACCccaccttgttggCCTTCTCCTAAGGAGTGCGTgtttaagagctaagctgATGCTACTCGTTCCTTTCGA
ADAP1	CTTAAACCGGCCAACATACCccaccttgttggGCTTCCAGAGAAAACCCTCAgtttaagagctaagctgATGCTACTCGTTCCTTTCGA
ADAP1	CTTAAACCGGCCAACATACCccaccttgttggCAGGTGCTCGATCTTCATCAgtttaagagctaagctgATGCTACTCGTTCCTTTCGA
ADAP1	CTTAAACCGGCCAACATACCccaccttgttggGTGGGCCGGTAGTAGAAGGAgtttaagagctaagctgATGCTACTCGTTCCTTTCGA
ADAP1	CTTAAACCGGCCAACATACCccaccttgttggGTTTGTGCTGACAGAACGAGgtttaagagctaagctgATGCTACTCGTTCCTTTCGA
ADCK5	CTTAAACCGGCCAACATACCccaccttgttggCGCGGGGCACCACGACGTAGgtttaagagctaagctgATGCTACTCGTTCCTTTCGA
ADCK5	CTTAAACCGGCCAACATACCccaccttgttggTGCCAGGATGTGGGTCCGAGgtttaagagctaagctgATGCTACTCGTTCCTTTCGA
ADCK5	CTTAAACCGGCCAACATACCccaccttgttggGTGCCTCTGCCATGACATAGgtttaagagctaagctgATGCTACTCGTTCCTTTCGA
ADCK5	CTTAAACCGGCCAACATACCccaccttgttggCACCCCTCGAAGGACAACATgtttaagagctaagctgATGCTACTCGTTCCTTTCGA
ADD1	CTTAAACCGGCCAACATACCccaccttgttggGTAATGCCAATAGGCCTGTGgtttaagagctaagctgATGCTACTCGTTCCTTTCGA
ADD1	CTTAAACCGGCCAACATACCccaccttgttggCCTCTTGCCAATCTCCCCGGgtttaagagctaagctgATGCTACTCGTTCCTTTCGA
ADD1	CTTAAACCGGCCAACATACCccaccttgttggGACTAGCAGATCTCTTTGGGgtttaagagctaagctgATGCTACTCGTTCCTTTCGA
ADD1	CTTAAACCGGCCAACATACCccaccttgttggATTATCGAGCATCCGCATGAgtttaagagctaagctgATGCTACTCGTTCCTTTCGA
ADD2	CTTAAACCGGCCAACATACCccaccttgttggGGTGCTAAGAAACCATGGAGgtttaagagctaagctgATGCTACTCGTTCCTTTCGA
ADD2	CTTAAACCGGCCAACATACCccaccttgttggACTCGGCCATCTATGCAGCGgtttaagagctaagctgATGCTACTCGTTCCTTTCGA
ADD2	CTTAAACCGGCCAACATACCccaccttgttggGCTGAGTGACACCTATGTCAgtttaagagctaagctgATGCTACTCGTTCCTTTCGA
ADD2	CTTAAACCGGCCAACATACCccaccttgttggGGAGAAGCACCGGCCCCATGgtttaagagctaagctgATGCTACTCGTTCCTTTCGA
ADGRB2	CTTAAACCGGCCAACATACCccaccttgttggCTCTCTCGTAGGCGACCCGGgtttaagagctaagctgATGCTACTCGTTCCTTTCGA
ADGRB2	CTTAAACCGGCCAACATACCccaccttgttggATCATCAGCCGAGGGCACGTgtttaagagctaagctgATGCTACTCGTTCCTTTCGA
ADGRB2	CTTAAACCGGCCAACATACCccaccttgttggTGAGCAAGACCTCGACAAAGgtttaagagctaagctgATGCTACTCGTTCCTTTCGA
ADGRB2	CTTAAACCGGCCAACATACCccaccttgttggCAGCCACTGATAGCAAGTGGgtttaagagctaagctgATGCTACTCGTTCCTTTCGA
ADGRD1	CTTAAACCGGCCAACATACCccaccttgttggAAAAGAAAACGTGACCCCTGgtttaagagctaagctgATGCTACTCGTTCCTTTCGA
ADGRD1	CTTAAACCGGCCAACATACCccaccttgttggTCTCTTCCCAAGGATCGCGGgtttaagagctaagctgATGCTACTCGTTCCTTTCGA
ADGRD1	CTTAAACCGGCCAACATACCccaccttgttggCCTGCTCAGACCCTATCACGgtttaagagctaagctgATGCTACTCGTTCCTTTCGA
ADGRD1	CTTAAACCGGCCAACATACCccaccttgttggGAAGGGGTCTGGTCGAACCAgtttaagagctaagctgATGCTACTCGTTCCTTTCGA
ADGRG2	CTTAAACCGGCCAACATACCccaccttgttggGGTAGTGTTGACATTCGCAGgtttaagagctaagctgATGCTACTCGTTCCTTTCGA
ADGRG2	CTTAAACCGGCCAACATACCccaccttgttggAACCCTGCAAACCCTAAGTGgtttaagagctaagctgATGCTACTCGTTCCTTTCGA
ADGRG2	CTTAAACCGGCCAACATACCccaccttgttggTGGGAAAGCACAGTGGCCCGgtttaagagctaagctgATGCTACTCGTTCCTTTCGA
ADGRG2	CTTAAACCGGCCAACATACCccaccttgttggAGAGGAGGCTGGTCAGACAAgtttaagagctaagctgATGCTACTCGTTCCTTTCGA
ADGRG7	CTTAAACCGGCCAACATACCccaccttgttggAGACAGTGCACATCCAACGTgtttaagagctaagctgATGCTACTCGTTCCTTTCGA
ADGRG7	CTTAAACCGGCCAACATACCccaccttgttggCATCACTAGTGCTACGCGAGgtttaagagctaagctgATGCTACTCGTTCCTTTCGA
ADGRG7	CTTAAACCGGCCAACATACCccaccttgttggTTTGGGTAATCAATCAGTGGgtttaagagctaagctgATGCTACTCGTTCCTTTCGA
ADGRG7	CTTAAACCGGCCAACATACCccaccttgttggATTCCAATAGACACAGGCATgtttaagagctaagctgATGCTACTCGTTCCTTTCGA
ADGRL2	CTTAAACCGGCCAACATACCccaccttgttggTCTTTAACAAAGAAAGAACGgtttaagagctaagctgATGCTACTCGTTCCTTTCGA
ADGRL2	CTTAAACCGGCCAACATACCccaccttgttggAGCTGGACGGAGTTATAACAgtttaagagctaagctgATGCTACTCGTTCCTTTCGA
ADGRL2	CTTAAACCGGCCAACATACCccaccttgttggCTCTTCGATTTGAAGCAACGgtttaagagctaagctgATGCTACTCGTTCCTTTCGA
ADGRL2	CTTAAACCGGCCAACATACCccaccttgttggGAGCGCTAACTATGGTCGGAgtttaagagctaagctgATGCTACTCGTTCCTTTCGA
ADH1A	CTTAAACCGGCCAACATACCccaccttgttggCCAGTGTAAGCAATCCTCAGgtttaagagctaagctgATGCTACTCGTTCCTTTCGA
ADH1A	CTTAAACCGGCCAACATACCccaccttgttggCCATGGTACCACTAACCACGgtttaagagctaagctgATGCTACTCGTTCCTTTCGA
ADH1A	CTTAAACCGGCCAACATACCccaccttgttggACAGACTTTCTCTAGAGGCGgtttaagagctaagctgATGCTACTCGTTCCTTTCGA
ADH1A	CTTAAACCGGCCAACATACCccaccttgttggCACACTGAGGAATAGCGAGTgtttaagagctaagctgATGCTACTCGTTCCTTTCGA
ADH1B	CTTAAACCGGCCAACATACCccaccttgttggCACCTTCTCCCAGTACACGGgtttaagagctaagctgATGCTACTCGTTCCTTTCGA
ADH1B	CTTAAACCGGCCAACATACCccaccttgttggCTGTCACACAGATGACCACGgtttaagagctaagctgATGCTACTCGTTCCTTTCGA
ADH1B	CTTAAACCGGCCAACATACCccaccttgttggTGGAGCAGCCAGAATCATTGgtttaagagctaagctgATGCTACTCGTTCCTTTCGA
ADH1B	CTTAAACCGGCCAACATACCccaccttgttggGTCTGCAGTTAACGTTGCCAgtttaagagctaagctgATGCTACTCGTTCCTTTCGA
ADH1C	CTTAAACCGGCCAACATACCccaccttgttggCACCTTCTCCCAGTACACAGgtttaagagctaagctgATGCTACTCGTTCCTTTCGA
ADH1C	CTTAAACCGGCCAACATACCccaccttgttggTGAAAACATAGGTCACCCCAgtttaagagctaagctgATGCTACTCGTTCCTTTCGA
ADH1C	CTTAAACCGGCCAACATACCccaccttgttggAGCAGCCAGAATCATTGCTGgtttaagagctaagctgATGCTACTCGTTCCTTTCGA
ADH1C	CTTAAACCGGCCAACATACCccaccttgttggGGTAGAGGTTGCACCTCCTAgtttaagagctaagctgATGCTACTCGTTCCTTTCGA
ADH7	CTTAAACCGGCCAACATACCccaccttgttggTACATTTACCGAGTACACAGgtttaagagctaagctgATGCTACTCGTTCCTTTCGA
ADH7	CTTAAACCGGCCAACATACCccaccttgttggCTTGGGACTGATACACTCAGgtttaagagctaagctgATGCTACTCGTTCCTTTCGA
ADH7	CTTAAACCGGCCAACATACCccaccttgttggCCTACTCGCTCCTAATGCAAgtttaagagctaagctgATGCTACTCGTTCCTTTCGA
ADH7	CTTAAACCGGCCAACATACCccaccttgttggAAGACGACGCAAGTGGAACCgtttaagagctaagctgATGCTACTCGTTCCTTTCGA
ADK	CTTAAACCGGCCAACATACCccaccttgttggGTAGTAATGAGCATCCACATgtttaagagctaagctgATGCTACTCGTTCCTTTCGA
ADK	CTTAAACCGGCCAACATACCccaccttgttggAAAGTCGAATATCATGCTGGgtttaagagctaagctgATGCTACTCGTTCCTTTCGA
ADK	CTTAAACCGGCCAACATACCccaccttgttggACAGCAGAGATGTCAAGCAGgtttaagagctaagctgATGCTACTCGTTCCTTTCGA
ADK	CTTAAACCGGCCAACATACCccaccttgttggTCTGGAGAAAAACTGGATGTgtttaagagctaagctgATGCTACTCGTTCCTTTCGA
ADORA1	CTTAAACCGGCCAACATACCccaccttgttggGGAGAGGGATCTTGACCCGGgtttaagagctaagctgATGCTACTCGTTCCTTTCGA
ADORA1	CTTAAACCGGCCAACATACCccaccttgttggAGGGGTCAGTCCCACCACGAgtttaagagctaagctgATGCTACTCGTTCCTTTCGA
ADORA1	CTTAAACCGGCCAACATACCccaccttgttggGGCAGCCAACGGCAGCATGGgtttaagagctaagctgATGCTACTCGTTCCTTTCGA
ADORA1	CTTAAACCGGCCAACATACCccaccttgttggGAGGACCATGAGGAGAAGCGgtttaagagctaagctgATGCTACTCGTTCCTTTCGA
ADRA1B	CTTAAACCGGCCAACATACCccaccttgttggCTCCATCGATCGCTACATCGgtttaagagctaagctgATGCTACTCGTTCCTTTCGA
ADRA1B	CTTAAACCGGCCAACATACCccaccttgttggTCTTGGCCACTATATAGACAgtttaagagctaagctgATGCTACTCGTTCCTTTCGA
ADRA1B	CTTAAACCGGCCAACATACCccaccttgttggCCATTCCAAGAACTTTCACGgtttaagagctaagctgATGCTACTCGTTCCTTTCGA
ADRA1B	CTTAAACCGGCCAACATACCccaccttgttggCATCCTAGTCATCTTGTCTGgtttaagagctaagctgATGCTACTCGTTCCTTTCGA
ADRM1	CTTAAACCGGCCAACATACCccaccttgttggCACGAACTCTCTGCGCTAGGgtttaagagctaagctgATGCTACTCGTTCCTTTCGA
ADRM1	CTTAAACCGGCCAACATACCccaccttgttggACGTGCTGAAGTTCAAGGCAgtttaagagctaagctgATGCTACTCGTTCCTTTCGA
ADRM1	CTTAAACCGGCCAACATACCccaccttgttggGCTTGAACTCACAGTCGTCAgtttaagagctaagctgATGCTACTCGTTCCTTTCGA
ADRM1	CTTAAACCGGCCAACATACCccaccttgttggGTGACTCCGGATAAGCGGAAgtttaagagctaagctgATGCTACTCGTTCCTTTCGA
ADSS	CTTAAACCGGCCAACATACCccaccttgttggTTTGGATTAATTATTCCACTgtttaagagctaagctgATGCTACTCGTTCCTTTCGA
ADSS	CTTAAACCGGCCAACATACCccaccttgttggAATTTGAAGAGGTTACAAAAgtttaagagctaagctgATGCTACTCGTTCCTTTCGA
ADSS	CTTAAACCGGCCAACATACCccaccttgttggCAGCTTTGGACGAATAAACTgtttaagagctaagctgATGCTACTCGTTCCTTTCGA
ADSS	CTTAAACCGGCCAACATACCccaccttgttggTGACAGAGCTCATATTGGTAgtttaagagctaagctgATGCTACTCGTTCCTTTCGA
AFAP1L2	CTTAAACCGGCCAACATACCccaccttgttggTGAAGGAAACCAGTACACCCgtttaagagctaagctgATGCTACTCGTTCCTTTCGA
AFAP1L2	CTTAAACCGGCCAACATACCccaccttgttggGGAGGAGCTGTATGACGACGgtttaagagctaagctgATGCTACTCGTTCCTTTCGA
AFAP1L2	CTTAAACCGGCCAACATACCccaccttgttggGCAGGGCCTGCTACCCAATGgtttaagagctaagctgATGCTACTCGTTCCTTTCGA
AFAP1L2	CTTAAACCGGCCAACATACCccaccttgttggAATTCTTACTGGATGTCTCGgtttaagagctaagctgATGCTACTCGTTCCTTTCGA
AGER	CTTAAACCGGCCAACATACCccaccttgttggTGGAATTCTTACGGTAGACAgtttaagagctaagctgATGCTACTCGTTCCTTTCGA
AGER	CTTAAACCGGCCAACATACCccaccttgttggCATCATAGGAGTATCTGTGAgtttaagagctaagctgATGCTACTCGTTCCTTTCGA
AGER	CTTAAACCGGCCAACATACCccaccttgttggGTGCTCAAAACATCACAGCCgtttaagagctaagctgATGCTACTCGTTCCTTTCGA
AGER	CTTAAACCGGCCAACATACCccaccttgttggGTCAGGGTTACGGTTCCACCgtttaagagctaagctgATGCTACTCGTTCCTTTCGA
AGRN	CTTAAACCGGCCAACATACCccaccttgttggAGCAGCGATGAGGAACTGAGgtttaagagctaagctgATGCTACTCGTTCCTTTCGA
AGRN	CTTAAACCGGCCAACATACCccaccttgttggACAGCGAGGGCTCTACGTAGgtttaagagctaagctgATGCTACTCGTTCCTTTCGA
AGRN	CTTAAACCGGCCAACATACCccaccttgttggGTGGCGCGCAAAGGACCCTGgtttaagagctaagctgATGCTACTCGTTCCTTTCGA
AGRN	CTTAAACCGGCCAACATACCccaccttgttggGTGGCCCCCGTGATAAACGCgtttaagagctaagctgATGCTACTCGTTCCTTTCGA
AHNAK	CTTAAACCGGCCAACATACCccaccttgttggTGTTAACATTGAAGGACCAGgtttaagagctaagctgATGCTACTCGTTCCTTTCGA
AHNAK	CTTAAACCGGCCAACATACCccaccttgttggGTGATGCTACCCCCAATTTGgtttaagagctaagctgATGCTACTCGTTCCTTTCGA
AHNAK	CTTAAACCGGCCAACATACCccaccttgttggGGACCTTTGACATCAACTTGgtttaagagctaagctgATGCTACTCGTTCCTTTCGA
AHNAK	CTTAAACCGGCCAACATACCccaccttgttggGGTCCTAAGCTTAATATCGAgtttaagagctaagctgATGCTACTCGTTCCTTTCGA
AHNAK2	CTTAAACCGGCCAACATACCccaccttgttggGGCCCCAGGCGAGTCCATCGgtttaagagctaagctgATGCTACTCGTTCCTTTCGA
AHNAK2	CTTAAACCGGCCAACATACCccaccttgttggGGCCCCGAAATAGACATCAAgtttaagagctaagctgATGCTACTCGTTCCTTTCGA
AHNAK2	CTTAAACCGGCCAACATACCccaccttgttggCAGAGACACCTCGACATCGGgtttaagagctaagctgATGCTACTCGTTCCTTTCGA
AHNAK2	CTTAAACCGGCCAACATACCccaccttgttggGGGGCCGATACCCCGAACGAgtttaagagctaagctgATGCTACTCGTTCCTTTCGA
AIFM2	CTTAAACCGGCCAACATACCccaccttgttggCCAGCGCTCACGGTTCATCGgtttaagagctaagctgATGCTACTCGTTCCTTTCGA
AIFM2	CTTAAACCGGCCAACATACCccaccttgttggTGAGCGGGTGAGCAATCTGGgtttaagagctaagctgATGCTACTCGTTCCTTTCGA
AIFM2	CTTAAACCGGCCAACATACCccaccttgttggCACTCTCATTCACTCCCAAGgtttaagagctaagctgATGCTACTCGTTCCTTTCGA
AIFM2	CTTAAACCGGCCAACATACCccaccttgttggTCCGGCAGGGGCTAGTAGTGgtttaagagctaagctgATGCTACTCGTTCCTTTCGA
AKAP10	CTTAAACCGGCCAACATACCccaccttgttggGGGCCAATATGATGGACAGGgtttaagagctaagctgATGCTACTCGTTCCTTTCGA
AKAP10	CTTAAACCGGCCAACATACCccaccttgttggCAGATTGAAGTGCTGACCAGgtttaagagctaagctgATGCTACTCGTTCCTTTCGA
AKAP10	CTTAAACCGGCCAACATACCccaccttgttggACTGGCTACTGTAAGTGTAGgtttaagagctaagctgATGCTACTCGTTCCTTTCGA
AKAP10	CTTAAACCGGCCAACATACCccaccttgttggTTGTTTATGACTCATTCAGAgtttaagagctaagctgATGCTACTCGTTCCTTTCGA
AKAP11	CTTAAACCGGCCAACATACCccaccttgttggAGATGGCAGTGTCTCTAGGGgtttaagagctaagctgATGCTACTCGTTCCTTTCGA
AKAP11	CTTAAACCGGCCAACATACCccaccttgttggTACTGGTATAAGGTACACCTgtttaagagctaagctgATGCTACTCGTTCCTTTCGA
AKAP11	CTTAAACCGGCCAACATACCccaccttgttggAATATTAACAGTATTAAACAgtttaagagctaagctgATGCTACTCGTTCCTTTCGA
AKAP11	CTTAAACCGGCCAACATACCccaccttgttggAAGTGTAGTGCCATCGACACgtttaagagctaagctgATGCTACTCGTTCCTTTCGA
AKAP12	CTTAAACCGGCCAACATACCccaccttgttggTGAAGCCGCACTGTTAACTGgtttaagagctaagctgATGCTACTCGTTCCTTTCGA
AKAP12	CTTAAACCGGCCAACATACCccaccttgttggTCATATTCAGCTGATAACCGgtttaagagctaagctgATGCTACTCGTTCCTTTCGA
AKAP12	CTTAAACCGGCCAACATACCccaccttgttggCTGGGGGAGAAATTTCTGCGgtttaagagctaagctgATGCTACTCGTTCCTTTCGA
AKAP12	CTTAAACCGGCCAACATACCccaccttgttggGTGCTGTCCAAACCCCCCGAgtttaagagctaagctgATGCTACTCGTTCCTTTCGA
AKR1B10	CTTAAACCGGCCAACATACCccaccttgttggGTGTCACCCATACCTCACACgtttaagagctaagctgATGCTACTCGTTCCTTTCGA
AKR1B10	CTTAAACCGGCCAACATACCccaccttgttggTCTTAAACCTTGAATCCCTGgtttaagagctaagctgATGCTACTCGTTCCTTTCGA
AKR1B10	CTTAAACCGGCCAACATACCccaccttgttggAGAGAAGGCTGTGAAGCGGGgtttaagagctaagctgATGCTACTCGTTCCTTTCGA
AKR1B10	CTTAAACCGGCCAACATACCccaccttgttggGATAAAGGTAATGCCATCGGgtttaagagctaagctgATGCTACTCGTTCCTTTCGA
AKR1B15	CTTAAACCGGCCAACATACCccaccttgttggGTGTCACCCATACCTCACGCgtttaagagctaagctgATGCTACTCGTTCCTTTCGA
AKR1B15	CTTAAACCGGCCAACATACCccaccttgttggACTCAAACCTTGAATCCCTGgtttaagagctaagctgATGCTACTCGTTCCTTTCGA
AKR1B15	CTTAAACCGGCCAACATACCccaccttgttggAGAAATAGGCACAGTCAATGgtttaagagctaagctgATGCTACTCGTTCCTTTCGA
AKR1B15	CTTAAACCGGCCAACATACCccaccttgttggAGCCACTTACTGCTGGATAGgtttaagagctaagctgATGCTACTCGTTCCTTTCGA
ALDH3A1	CTTAAACCGGCCAACATACCccaccttgttggTTCTCCACAGGAGTTCTACGgtttaagagctaagctgATGCTACTCGTTCCTTTCGA
ALDH3A1	CTTAAACCGGCCAACATACCccaccttgttggCTGTACCCAGTAATCAATGGgtttaagagctaagctgATGCTACTCGTTCCTTTCGA
ALDH3A1	CTTAAACCGGCCAACATACCccaccttgttggAGGGAAGAGTCCCTGCTACGgtttaagagctaagctgATGCTACTCGTTCCTTTCGA
ALDH3A1	CTTAAACCGGCCAACATACCccaccttgttggGGAGGTGGTGTACGTCCTAGgtttaagagctaagctgATGCTACTCGTTCCTTTCGA
ALK	CTTAAACCGGCCAACATACCccaccttgttggCTGTAGCACTTTCAGAAGCGgtttaagagctaagctgATGCTACTCGTTCCTTTCGA
ALK	CTTAAACCGGCCAACATACCccaccttgttggCCATACCTTAAATACGTAGGgtttaagagctaagctgATGCTACTCGTTCCTTTCGA
ALK	CTTAAACCGGCCAACATACCccaccttgttggTCCAGACAACCCATTTCGAGgtttaagagctaagctgATGCTACTCGTTCCTTTCGA
ALK	CTTAAACCGGCCAACATACCccaccttgttggCTCTATTGCAGTTAGCGGAGgtttaagagctaagctgATGCTACTCGTTCCTTTCGA
ALOX15B	CTTAAACCGGCCAACATACCccaccttgttggTGGGAAGCCTCAGTTCTCTGgtttaagagctaagctgATGCTACTCGTTCCTTTCGA
ALOX15B	CTTAAACCGGCCAACATACCccaccttgttggTCCTTGCCGAGATTGTCCAGgtttaagagctaagctgATGCTACTCGTTCCTTTCGA
ALOX15B	CTTAAACCGGCCAACATACCccaccttgttggTGCCGAGTTCTCCTTCCATGgtttaagagctaagctgATGCTACTCGTTCCTTTCGA
ALOX15B	CTTAAACCGGCCAACATACCccaccttgttggGACAGCGGCGGATCAGGACAgtttaagagctaagctgATGCTACTCGTTCCTTTCGA
ALOXE3	CTTAAACCGGCCAACATACCccaccttgttggGTACAAGGTGCGTTGCACAGgtttaagagctaagctgATGCTACTCGTTCCTTTCGA
ALOXE3	CTTAAACCGGCCAACATACCccaccttgttggACGACAACTTGTGTAGACCAgtttaagagctaagctgATGCTACTCGTTCCTTTCGA
ALOXE3	CTTAAACCGGCCAACATACCccaccttgttggCTTCAATCCACTGATAGCAGgtttaagagctaagctgATGCTACTCGTTCCTTTCGA
ALOXE3	CTTAAACCGGCCAACATACCccaccttgttggCGAGGGCTGTTGGATCGCAAgtttaagagctaagctgATGCTACTCGTTCCTTTCGA
ALPI	CTTAAACCGGCCAACATACCccaccttgttggCCGTTCGCAGACATACAATGgtttaagagctaagctgATGCTACTCGTTCCTTTCGA
ALPI	CTTAAACCGGCCAACATACCccaccttgttggCATGATGACCATGGTCGATGgtttaagagctaagctgATGCTACTCGTTCCTTTCGA
ALPI	CTTAAACCGGCCAACATACCccaccttgttggCAACACGACACGCGGCAATGgtttaagagctaagctgATGCTACTCGTTCCTTTCGA
ALPI	CTTAAACCGGCCAACATACCccaccttgttggGATCCACCGAGACCCCACACgtttaagagctaagctgATGCTACTCGTTCCTTTCGA
ALPP	CTTAAACCGGCCAACATACCccaccttgttggCCCGGACTTCTGGAACCGCGgtttaagagctaagctgATGCTACTCGTTCCTTTCGA
ALPP	CTTAAACCGGCCAACATACCccaccttgttggTTGTCTACATTGTATGTCTGgtttaagagctaagctgATGCTACTCGTTCCTTTCGA
ALPP	CTTAAACCGGCCAACATACCccaccttgttggCGGCGTCCGAGTACCAGTTGgtttaagagctaagctgATGCTACTCGTTCCTTTCGA
ALPP	CTTAAACCGGCCAACATACCccaccttgttggCGAAAGTACATGTTTCGCATgtttaagagctaagctgATGCTACTCGTTCCTTTCGA
ALPPL2	CTTAAACCGGCCAACATACCccaccttgttggTTGTCTACACTGTATGTCTGgtttaagagctaagctgATGCTACTCGTTCCTTTCGA
ALPPL2	CTTAAACCGGCCAACATACCccaccttgttggCGGCATCCGAGTACCAGTTGgtttaagagctaagctgATGCTACTCGTTCCTTTCGA
ALPPL2	CTTAAACCGGCCAACATACCccaccttgttggTGGCTCACTCACCGTCACCCgtttaagagctaagctgATGCTACTCGTTCCTTTCGA
ALPPL2	CTTAAACCGGCCAACATACCccaccttgttggTCGCACATCAATGTCCATGTgtttaagagctaagctgATGCTACTCGTTCCTTTCGA
ALS2CR12	CTTAAACCGGCCAACATACCccaccttgttggTCTGTTTCATCTCAGCACAGgtttaagagctaagctgATGCTACTCGTTCCTTTCGA
ALS2CR12	CTTAAACCGGCCAACATACCccaccttgttggGTTTGATAGGAAAAAGCGGTgtttaagagctaagctgATGCTACTCGTTCCTTTCGA
ALS2CR12	CTTAAACCGGCCAACATACCccaccttgttggGTTCTTGCGTGGTAGTTGAGgtttaagagctaagctgATGCTACTCGTTCCTTTCGA
ALS2CR12	CTTAAACCGGCCAACATACCccaccttgttggGAAGTGATCAACGTGTCACCgtttaagagctaagctgATGCTACTCGTTCCTTTCGA
AMACR	CTTAAACCGGCCAACATACCccaccttgttggGTCAGCCAGGAGATTCAGCGgtttaagagctaagctgATGCTACTCGTTCCTTTCGA
AMACR	CTTAAACCGGCCAACATACCccaccttgttggACCTCGAGGACAGAACATGTgtttaagagctaagctgATGCTACTCGTTCCTTTCGA
AMACR	CTTAAACCGGCCAACATACCccaccttgttggATCAGCAGCTCGTAGAACTGgtttaagagctaagctgATGCTACTCGTTCCTTTCGA
AMACR	CTTAAACCGGCCAACATACCccaccttgttggCGGGGCGCGTGTGGTACGCGgtttaagagctaagctgATGCTACTCGTTCCTTTCGA
AMDHD1	CTTAAACCGGCCAACATACCccaccttgttggCACTGAATGAGCCCCGCAGTgtttaagagctaagctgATGCTACTCGTTCCTTTCGA
AMDHD1	CTTAAACCGGCCAACATACCccaccttgttggAGGAGGGATCCACTTTACCGgtttaagagctaagctgATGCTACTCGTTCCTTTCGA
AMDHD1	CTTAAACCGGCCAACATACCccaccttgttggCAGAAATGGGGAAATACACGgtttaagagctaagctgATGCTACTCGTTCCTTTCGA
AMDHD1	CTTAAACCGGCCAACATACCccaccttgttggTCTGGGAAATGTATTCTACCgtttaagagctaagctgATGCTACTCGTTCCTTTCGA
AMER1	CTTAAACCGGCCAACATACCccaccttgttggCCGGAAGAGCAAGGTCACTGgtttaagagctaagctgATGCTACTCGTTCCTTTCGA
AMER1	CTTAAACCGGCCAACATACCccaccttgttggTCTCAGAGCTTCGACCATGGgtttaagagctaagctgATGCTACTCGTTCCTTTCGA
AMER1	CTTAAACCGGCCAACATACCccaccttgttggAAGCTGAGGTAATTCCCCGGgtttaagagctaagctgATGCTACTCGTTCCTTTCGA
AMER1	CTTAAACCGGCCAACATACCccaccttgttggGGTCAAGGAGCATGTAGCCGgtttaagagctaagctgATGCTACTCGTTCCTTTCGA
AMER2	CTTAAACCGGCCAACATACCccaccttgttggGGGGGCGGCTTGATCCTACCgtttaagagctaagctgATGCTACTCGTTCCTTTCGA
AMER2	CTTAAACCGGCCAACATACCccaccttgttggGCAAGTCCATGTCTGCCGCGgtttaagagctaagctgATGCTACTCGTTCCTTTCGA
AMER2	CTTAAACCGGCCAACATACCccaccttgttggGTCTAAAAAGAACCCCGGCGgtttaagagctaagctgATGCTACTCGTTCCTTTCGA
AMER2	CTTAAACCGGCCAACATACCccaccttgttggGGAAAAGCTCGGGTCCGACGgtttaagagctaagctgATGCTACTCGTTCCTTTCGA
AMIGO2	CTTAAACCGGCCAACATACCccaccttgttggACGATACCAAAAGACCAGCAgtttaagagctaagctgATGCTACTCGTTCCTTTCGA
AMIGO2	CTTAAACCGGCCAACATACCccaccttgttggGGTGCAGCTGACGATGTCAGgtttaagagctaagctgATGCTACTCGTTCCTTTCGA
AMIGO2	CTTAAACCGGCCAACATACCccaccttgttggAGATAACAGACTGCTAGAGCgtttaagagctaagctgATGCTACTCGTTCCTTTCGA
AMIGO2	CTTAAACCGGCCAACATACCccaccttgttggATTTATGTGGTGCATTGGCAgtttaagagctaagctgATGCTACTCGTTCCTTTCGA
AMOT	CTTAAACCGGCCAACATACCccaccttgttggAGCCATGAGAAACAAGCTAGgtttaagagctaagctgATGCTACTCGTTCCTTTCGA
AMOT	CTTAAACCGGCCAACATACCccaccttgttggCAGACGAGAACCGGAACTTGgtttaagagctaagctgATGCTACTCGTTCCTTTCGA
AMOT	CTTAAACCGGCCAACATACCccaccttgttggCACTGCCCGTTCTACCAATGgtttaagagctaagctgATGCTACTCGTTCCTTTCGA
AMOT	CTTAAACCGGCCAACATACCccaccttgttggGAAGCAAGTGTACGTTGACAgtttaagagctaagctgATGCTACTCGTTCCTTTCGA
AMOTL1	CTTAAACCGGCCAACATACCccaccttgttggGCAGCCTCAGCAGAACAACGgtttaagagctaagctgATGCTACTCGTTCCTTTCGA
AMOTL1	CTTAAACCGGCCAACATACCccaccttgttggAATGGTGGAGATATTAACAGgtttaagagctaagctgATGCTACTCGTTCCTTTCGA
AMOTL1	CTTAAACCGGCCAACATACCccaccttgttggCCTCGTTACCCCATACTCAGgtttaagagctaagctgATGCTACTCGTTCCTTTCGA
AMOTL1	CTTAAACCGGCCAACATACCccaccttgttggCATGAATAAACCTGCCTCGGgtttaagagctaagctgATGCTACTCGTTCCTTTCGA
AMOTL2	CTTAAACCGGCCAACATACCccaccttgttggGAGGCTGCAAGACTTCAACCgtttaagagctaagctgATGCTACTCGTTCCTTTCGA
AMOTL2	CTTAAACCGGCCAACATACCccaccttgttggCATGAGCTAGTACAACATGAgtttaagagctaagctgATGCTACTCGTTCCTTTCGA
AMOTL2	CTTAAACCGGCCAACATACCccaccttgttggAGCCCACTCGCAGTACTATGgtttaagagctaagctgATGCTACTCGTTCCTTTCGA
AMOTL2	CTTAAACCGGCCAACATACCccaccttgttggGCGGCGCCATCGAGGACCAGgtttaagagctaagctgATGCTACTCGTTCCTTTCGA
AMPH	CTTAAACCGGCCAACATACCccaccttgttggGGTGTCTTTGCAATGCGGAGgtttaagagctaagctgATGCTACTCGTTCCTTTCGA
AMPH	CTTAAACCGGCCAACATACCccaccttgttggTCCAACACTAGGCATGCAGGgtttaagagctaagctgATGCTACTCGTTCCTTTCGA
AMPH	CTTAAACCGGCCAACATACCccaccttgttggATTGCCCTGGGACCTATGGAgtttaagagctaagctgATGCTACTCGTTCCTTTCGA
AMPH	CTTAAACCGGCCAACATACCccaccttgttggAGACTTCCATCAAAAACTCGgtttaagagctaagctgATGCTACTCGTTCCTTTCGA
ANK2	CTTAAACCGGCCAACATACCccaccttgttggACATTACGGAAATGTCAACGgtttaagagctaagctgATGCTACTCGTTCCTTTCGA
ANK2	CTTAAACCGGCCAACATACCccaccttgttggGGGAGAATACCTTAGGCCTGgtttaagagctaagctgATGCTACTCGTTCCTTTCGA
ANK2	CTTAAACCGGCCAACATACCccaccttgttggAAATGTTAACGCAAAAACCAgtttaagagctaagctgATGCTACTCGTTCCTTTCGA
ANK2	CTTAAACCGGCCAACATACCccaccttgttggTGGTGTGTACCCATTTGTAGgtttaagagctaagctgATGCTACTCGTTCCTTTCGA
ANK3	CTTAAACCGGCCAACATACCccaccttgttggGGATACACACCACTGCATGTgtttaagagctaagctgATGCTACTCGTTCCTTTCGA
ANK3	CTTAAACCGGCCAACATACCccaccttgttggGGGGCCGTACACTTGCGTGGgtttaagagctaagctgATGCTACTCGTTCCTTTCGA
ANK3	CTTAAACCGGCCAACATACCccaccttgttggGATGAAGTTCGACTGAAGTGgtttaagagctaagctgATGCTACTCGTTCCTTTCGA
ANK3	CTTAAACCGGCCAACATACCccaccttgttggCATGTGGATGCGCTTTACTGgtttaagagctaagctgATGCTACTCGTTCCTTTCGA
ANKEF1	CTTAAACCGGCCAACATACCccaccttgttggGTCTCAATCATGTAATACGGgtttaagagctaagctgATGCTACTCGTTCCTTTCGA
ANKEF1	CTTAAACCGGCCAACATACCccaccttgttggTTTAGATCATAAAACGCCCAgtttaagagctaagctgATGCTACTCGTTCCTTTCGA
ANKEF1	CTTAAACCGGCCAACATACCccaccttgttggCACCTTCATGAGAAAACCCGgtttaagagctaagctgATGCTACTCGTTCCTTTCGA
ANKEF1	CTTAAACCGGCCAACATACCccaccttgttggCGATTGGTCCGTAGAACGTGgtttaagagctaagctgATGCTACTCGTTCCTTTCGA
ANKFN1	CTTAAACCGGCCAACATACCccaccttgttggCCTCAACACACCTAACAGCGgtttaagagctaagctgATGCTACTCGTTCCTTTCGA
ANKFN1	CTTAAACCGGCCAACATACCccaccttgttggGGTTACCATGAGACAGACATgtttaagagctaagctgATGCTACTCGTTCCTTTCGA
ANKFN1	CTTAAACCGGCCAACATACCccaccttgttggAGCAATGCACCTCAACACACgtttaagagctaagctgATGCTACTCGTTCCTTTCGA
ANKFN1	CTTAAACCGGCCAACATACCccaccttgttggCACAATCACAGGACTTACAAgtttaagagctaagctgATGCTACTCGTTCCTTTCGA
ANKIB1	CTTAAACCGGCCAACATACCccaccttgttggGGGAGTTAGTGAAGCCTACGgtttaagagctaagctgATGCTACTCGTTCCTTTCGA
ANKIB1	CTTAAACCGGCCAACATACCccaccttgttggCAGTAAGACTAACGAAACAAgtttaagagctaagctgATGCTACTCGTTCCTTTCGA
ANKIB1	CTTAAACCGGCCAACATACCccaccttgttggTGAAGTCATTCAACACGTGGgtttaagagctaagctgATGCTACTCGTTCCTTTCGA
ANKIB1	CTTAAACCGGCCAACATACCccaccttgttggGTCCACAGGGCATATCCACAgtttaagagctaagctgATGCTACTCGTTCCTTTCGA
ANKLE2	CTTAAACCGGCCAACATACCccaccttgttggGGACACACCCCATAGTACAGgtttaagagctaagctgATGCTACTCGTTCCTTTCGA
ANKLE2	CTTAAACCGGCCAACATACCccaccttgttggTTACAAAAATCCCCGCACGCgtttaagagctaagctgATGCTACTCGTTCCTTTCGA
ANKLE2	CTTAAACCGGCCAACATACCccaccttgttggGAAGCGTATCCGTTACGTGGgtttaagagctaagctgATGCTACTCGTTCCTTTCGA
ANKLE2	CTTAAACCGGCCAACATACCccaccttgttggGTCAAAGCCGGATTGAAATGgtttaagagctaagctgATGCTACTCGTTCCTTTCGA
ANKRA2	CTTAAACCGGCCAACATACCccaccttgttggAGCACACGGGCAAATAGCTGgtttaagagctaagctgATGCTACTCGTTCCTTTCGA
ANKRA2	CTTAAACCGGCCAACATACCccaccttgttggTACTTACAATTTGCTAACAGgtttaagagctaagctgATGCTACTCGTTCCTTTCGA
ANKRA2	CTTAAACCGGCCAACATACCccaccttgttggCTGGCTACTCGTATCGAACAgtttaagagctaagctgATGCTACTCGTTCCTTTCGA
ANKRA2	CTTAAACCGGCCAACATACCccaccttgttggCATTAAAATAGAACATCCACgtttaagagctaagctgATGCTACTCGTTCCTTTCGA
ANKRD13A	CTTAAACCGGCCAACATACCccaccttgttggACGCACAGAACATCTGACCGgtttaagagctaagctgATGCTACTCGTTCCTTTCGA
ANKRD13A	CTTAAACCGGCCAACATACCccaccttgttggGCTGCTCCAAAAAATTCTCGgtttaagagctaagctgATGCTACTCGTTCCTTTCGA
ANKRD13A	CTTAAACCGGCCAACATACCccaccttgttggGGAAAGGTCGAAGCGTTCGGgtttaagagctaagctgATGCTACTCGTTCCTTTCGA
ANKRD13A	CTTAAACCGGCCAACATACCccaccttgttggTGGGATTTGAAAACATGAGCgtttaagagctaagctgATGCTACTCGTTCCTTTCGA
ANKRD35	CTTAAACCGGCCAACATACCccaccttgttggGGTCCCAACCAGAAGAACAGgtttaagagctaagctgATGCTACTCGTTCCTTTCGA
ANKRD35	CTTAAACCGGCCAACATACCccaccttgttggAGCAGAACCTTAACACACTGgtttaagagctaagctgATGCTACTCGTTCCTTTCGA
ANKRD35	CTTAAACCGGCCAACATACCccaccttgttggGGATGAAGACCCGTGCTCGGgtttaagagctaagctgATGCTACTCGTTCCTTTCGA
ANKRD35	CTTAAACCGGCCAACATACCccaccttgttggTTTGTCAAGACCGGTCATGGgtttaagagctaagctgATGCTACTCGTTCCTTTCGA
ANKRD42	CTTAAACCGGCCAACATACCccaccttgttggTCTCACATAGCTGCAATCAGgtttaagagctaagctgATGCTACTCGTTCCTTTCGA
ANKRD42	CTTAAACCGGCCAACATACCccaccttgttggATGTGCTGCCCAATGTAAAGgtttaagagctaagctgATGCTACTCGTTCCTTTCGA
ANKRD42	CTTAAACCGGCCAACATACCccaccttgttggATCACACACGTAACAACGAGgtttaagagctaagctgATGCTACTCGTTCCTTTCGA
ANKRD42	CTTAAACCGGCCAACATACCccaccttgttggCTTTCAGAAATAGTGGTACGgtttaagagctaagctgATGCTACTCGTTCCTTTCGA
ANKRD45	CTTAAACCGGCCAACATACCccaccttgttggTGCATGGCCTGTTCATGATGgtttaagagctaagctgATGCTACTCGTTCCTTTCGA
ANKRD45	CTTAAACCGGCCAACATACCccaccttgttggTGAGAGCAGGTTGTAAAAGGgtttaagagctaagctgATGCTACTCGTTCCTTTCGA
ANKRD45	CTTAAACCGGCCAACATACCccaccttgttggAGTGTGTTGAATTCCTGGACgtttaagagctaagctgATGCTACTCGTTCCTTTCGA
ANKRD45	CTTAAACCGGCCAACATACCccaccttgttggGAAAAAAGACAAAATACCTCgtttaagagctaagctgATGCTACTCGTTCCTTTCGA
ANKS1B	CTTAAACCGGCCAACATACCccaccttgttggTATGTCCATTTAAGGCTGCGgtttaagagctaagctgATGCTACTCGTTCCTTTCGA
ANKS1B	CTTAAACCGGCCAACATACCccaccttgttggACTCTACGGACGGCTTAGAGgtttaagagctaagctgATGCTACTCGTTCCTTTCGA
ANKS1B	CTTAAACCGGCCAACATACCccaccttgttggCAGGAGTGGATCTCGGAATGgtttaagagctaagctgATGCTACTCGTTCCTTTCGA
ANKS1B	CTTAAACCGGCCAACATACCccaccttgttggACAGAGTATTTAGAAGGCGTgtttaagagctaagctgATGCTACTCGTTCCTTTCGA
ANO1	CTTAAACCGGCCAACATACCccaccttgttggGCCCCCGATGGACTACCACGgtttaagagctaagctgATGCTACTCGTTCCTTTCGA
ANO1	CTTAAACCGGCCAACATACCccaccttgttggGGCCACGGGTCTCATTAATGgtttaagagctaagctgATGCTACTCGTTCCTTTCGA
ANO1	CTTAAACCGGCCAACATACCccaccttgttggGAAGCGCCGGCATATTCCAGgtttaagagctaagctgATGCTACTCGTTCCTTTCGA
ANO1	CTTAAACCGGCCAACATACCccaccttgttggGGTTACTTACATCGTGCAGTgtttaagagctaagctgATGCTACTCGTTCCTTTCGA
ANO10	CTTAAACCGGCCAACATACCccaccttgttggGATGATTTACTTCGACATGGgtttaagagctaagctgATGCTACTCGTTCCTTTCGA
ANO10	CTTAAACCGGCCAACATACCccaccttgttggACTTTGCCTGAGGGTAACCAgtttaagagctaagctgATGCTACTCGTTCCTTTCGA
ANO10	CTTAAACCGGCCAACATACCccaccttgttggCAAGATTAGAATGTTACTAGgtttaagagctaagctgATGCTACTCGTTCCTTTCGA
ANO10	CTTAAACCGGCCAACATACCccaccttgttggCCACGGTGATTCTGGAACTGgtttaagagctaagctgATGCTACTCGTTCCTTTCGA
ANO2	CTTAAACCGGCCAACATACCccaccttgttggCTACCACTACCGGAAACGCGgtttaagagctaagctgATGCTACTCGTTCCTTTCGA
ANO2	CTTAAACCGGCCAACATACCccaccttgttggAGAGATCCTGGCCAGCCCTGgtttaagagctaagctgATGCTACTCGTTCCTTTCGA
ANO2	CTTAAACCGGCCAACATACCccaccttgttggTGCACTTCCATGACAGTCAGgtttaagagctaagctgATGCTACTCGTTCCTTTCGA
ANO2	CTTAAACCGGCCAACATACCccaccttgttggGGCTGGACTGGAGCTTGAGAgtttaagagctaagctgATGCTACTCGTTCCTTTCGA
ANO6	CTTAAACCGGCCAACATACCccaccttgttggGGACAAAGCCTATCACACTGgtttaagagctaagctgATGCTACTCGTTCCTTTCGA
ANO6	CTTAAACCGGCCAACATACCccaccttgttggAATAGTACTCACAAACTCCGgtttaagagctaagctgATGCTACTCGTTCCTTTCGA
ANO6	CTTAAACCGGCCAACATACCccaccttgttggCTTGATACTTGACCCGAGAGgtttaagagctaagctgATGCTACTCGTTCCTTTCGA
ANO6	CTTAAACCGGCCAACATACCccaccttgttggTGTAAAAGTACACGCACCATgtttaagagctaagctgATGCTACTCGTTCCTTTCGA
ANPEP	CTTAAACCGGCCAACATACCccaccttgttggTCACGGTGGATACCAGCACGgtttaagagctaagctgATGCTACTCGTTCCTTTCGA
ANPEP	CTTAAACCGGCCAACATACCccaccttgttggCATCACGCTTATCCACCCCAgtttaagagctaagctgATGCTACTCGTTCCTTTCGA
ANPEP	CTTAAACCGGCCAACATACCccaccttgttggCGTTCAGGGCATAATCGCCGgtttaagagctaagctgATGCTACTCGTTCCTTTCGA
ANPEP	CTTAAACCGGCCAACATACCccaccttgttggCCTTGGACCAAAGTAAAGCGgtttaagagctaagctgATGCTACTCGTTCCTTTCGA
ANXA1	CTTAAACCGGCCAACATACCccaccttgttggAGAAATCAGAGACATTAACAgtttaagagctaagctgATGCTACTCGTTCCTTTCGA
ANXA1	CTTAAACCGGCCAACATACCccaccttgttggTCACACCAAAGTCCTCAGATgtttaagagctaagctgATGCTACTCGTTCCTTTCGA
ANXA1	CTTAAACCGGCCAACATACCccaccttgttggAAGGCAGCGACATCCGAGGAgtttaagagctaagctgATGCTACTCGTTCCTTTCGA
ANXA1	CTTAAACCGGCCAACATACCccaccttgttggCCTTACAGGTCACCTTGAGGgtttaagagctaagctgATGCTACTCGTTCCTTTCGA
ANXA13	CTTAAACCGGCCAACATACCccaccttgttggAGCCTCGAATCAGATGTCAAgtttaagagctaagctgATGCTACTCGTTCCTTTCGA
ANXA13	CTTAAACCGGCCAACATACCccaccttgttggAAACTTCGAGAAGACAGCGTgtttaagagctaagctgATGCTACTCGTTCCTTTCGA
ANXA13	CTTAAACCGGCCAACATACCccaccttgttggGTACAAGGCAACGTACGGCAgtttaagagctaagctgATGCTACTCGTTCCTTTCGA
ANXA13	CTTAAACCGGCCAACATACCccaccttgttggCCTGTGCACGAGGACCAATAgtttaagagctaagctgATGCTACTCGTTCCTTTCGA
ANXA2	CTTAAACCGGCCAACATACCccaccttgttggACAGGGGCTGGGAACCGACGgtttaagagctaagctgATGCTACTCGTTCCTTTCGA
ANXA2	CTTAAACCGGCCAACATACCccaccttgttggCAGCCATCAAGACCAAAGGTgtttaagagctaagctgATGCTACTCGTTCCTTTCGA
ANXA2	CTTAAACCGGCCAACATACCccaccttgttggTGGGAAACCAACCTTTGCCAgtttaagagctaagctgATGCTACTCGTTCCTTTCGA
ANXA2	CTTAAACCGGCCAACATACCccaccttgttggGGTCCTTCTCTGGTAGGCGAgtttaagagctaagctgATGCTACTCGTTCCTTTCGA
ANXA3	CTTAAACCGGCCAACATACCccaccttgttggCTGAGAGGTCAAATGCACAGgtttaagagctaagctgATGCTACTCGTTCCTTTCGA
ANXA3	CTTAAACCGGCCAACATACCccaccttgttggTTTGCATCAAAGACTGCTGGgtttaagagctaagctgATGCTACTCGTTCCTTTCGA
ANXA3	CTTAAACCGGCCAACATACCccaccttgttggGAGGAAAGCTCCTTAAACACgtttaagagctaagctgATGCTACTCGTTCCTTTCGA
ANXA3	CTTAAACCGGCCAACATACCccaccttgttggGAATAGATTCTCTATAAAGCgtttaagagctaagctgATGCTACTCGTTCCTTTCGA
AP2M1	CTTAAACCGGCCAACATACCccaccttgttggCTTAAGGTATCGCACAACCAgtttaagagctaagctgATGCTACTCGTTCCTTTCGA
AP2M1	CTTAAACCGGCCAACATACCccaccttgttggGAGAGGGTATCAAGTATCGTgtttaagagctaagctgATGCTACTCGTTCCTTTCGA
AP2M1	CTTAAACCGGCCAACATACCccaccttgttggAAATGTTGGACCGCTTAACGgtttaagagctaagctgATGCTACTCGTTCCTTTCGA
AP2M1	CTTAAACCGGCCAACATACCccaccttgttggACTTGCTGAGTCGCACACACgtttaagagctaagctgATGCTACTCGTTCCTTTCGA
APBB1	CTTAAACCGGCCAACATACCccaccttgttggCCTGGGTTGGTATTCCGTGGgtttaagagctaagctgATGCTACTCGTTCCTTTCGA
APBB1	CTTAAACCGGCCAACATACCccaccttgttggTGAGGGTCCAGGACACCTCAgtttaagagctaagctgATGCTACTCGTTCCTTTCGA
APBB1	CTTAAACCGGCCAACATACCccaccttgttggAGCTGGGCTACCTTATCCCAgtttaagagctaagctgATGCTACTCGTTCCTTTCGA
APBB1	CTTAAACCGGCCAACATACCccaccttgttggATTGCGATTCTGGTCACGGTgtttaagagctaagctgATGCTACTCGTTCCTTTCGA
APBB1IP	CTTAAACCGGCCAACATACCccaccttgttggGGCAGTGGAAGGTCTAACACgtttaagagctaagctgATGCTACTCGTTCCTTTCGA
APBB1IP	CTTAAACCGGCCAACATACCccaccttgttggAGCTGAATTTAACTACAGTGgtttaagagctaagctgATGCTACTCGTTCCTTTCGA
APBB1IP	CTTAAACCGGCCAACATACCccaccttgttggTAACAGCACAAAGTCACTGAgtttaagagctaagctgATGCTACTCGTTCCTTTCGA
APBB1IP	CTTAAACCGGCCAACATACCccaccttgttggCATGGGAATACGGATAGCCAgtttaagagctaagctgATGCTACTCGTTCCTTTCGA
APC	CTTAAACCGGCCAACATACCccaccttgttggTCTGTATAAATGGCTCATCGgtttaagagctaagctgATGCTACTCGTTCCTTTCGA
APC	CTTAAACCGGCCAACATACCccaccttgttggAGGATGTAATCAGACGACACgtttaagagctaagctgATGCTACTCGTTCCTTTCGA
APC	CTTAAACCGGCCAACATACCccaccttgttggGGTTCAGAAACAAATCGAGTgtttaagagctaagctgATGCTACTCGTTCCTTTCGA
APC	CTTAAACCGGCCAACATACCccaccttgttggTCAATAGGCGTGTAATGATGgtttaagagctaagctgATGCTACTCGTTCCTTTCGA
APLP1	CTTAAACCGGCCAACATACCccaccttgttggAATGTGAGAGTTCAACCCGGgtttaagagctaagctgATGCTACTCGTTCCTTTCGA
APLP1	CTTAAACCGGCCAACATACCccaccttgttggGGGAAATCAGTGAGCACGAGgtttaagagctaagctgATGCTACTCGTTCCTTTCGA
APLP1	CTTAAACCGGCCAACATACCccaccttgttggCGCACGCAGGTAGCGCCGCAgtttaagagctaagctgATGCTACTCGTTCCTTTCGA
APLP1	CTTAAACCGGCCAACATACCccaccttgttggCCTGCCTAAAGCCGACAGACgtttaagagctaagctgATGCTACTCGTTCCTTTCGA
APMAP	CTTAAACCGGCCAACATACCccaccttgttggGAGTCCATAGCACATATTGGgtttaagagctaagctgATGCTACTCGTTCCTTTCGA
APMAP	CTTAAACCGGCCAACATACCccaccttgttggGACTGTAAGATCATTCACAAgtttaagagctaagctgATGCTACTCGTTCCTTTCGA
APMAP	CTTAAACCGGCCAACATACCccaccttgttggTGGAGGGCACAGATGACGGGgtttaagagctaagctgATGCTACTCGTTCCTTTCGA
APMAP	CTTAAACCGGCCAACATACCccaccttgttggTTATCACCAACTTACTGCAAgtttaagagctaagctgATGCTACTCGTTCCTTTCGA
APOC3	CTTAAACCGGCCAACATACCccaccttgttggCTGCATGAAGCTGAGAAGGGgtttaagagctaagctgATGCTACTCGTTCCTTTCGA
APOC3	CTTAAACCGGCCAACATACCccaccttgttggTTTAGGGGCTGGGTGACCGAgtttaagagctaagctgATGCTACTCGTTCCTTTCGA
APOC3	CTTAAACCGGCCAACATACCccaccttgttggGGATGCACTGAGCAGCGTGCgtttaagagctaagctgATGCTACTCGTTCCTTTCGA
APOC3	CTTAAACCGGCCAACATACCccaccttgttggCACCAAGTGCTTACGGGCAGgtttaagagctaagctgATGCTACTCGTTCCTTTCGA
APOD	CTTAAACCGGCCAACATACCccaccttgttggAAAGATCAAAGTGTTAAACCgtttaagagctaagctgATGCTACTCGTTCCTTTCGA
APOD	CTTAAACCGGCCAACATACCccaccttgttggGGAACTGTGAATCAAATCGAgtttaagagctaagctgATGCTACTCGTTCCTTTCGA
APOD	CTTAAACCGGCCAACATACCccaccttgttggAGGATCCAGTACGGTGCCGAgtttaagagctaagctgATGCTACTCGTTCCTTTCGA
APOD	CTTAAACCGGCCAACATACCccaccttgttggCTCTGCAGTATCTCGGAAGAgtttaagagctaagctgATGCTACTCGTTCCTTTCGA
APOLD1	CTTAAACCGGCCAACATACCccaccttgttggGCCAGCGGCAGAAAAACTCGgtttaagagctaagctgATGCTACTCGTTCCTTTCGA
APOLD1	CTTAAACCGGCCAACATACCccaccttgttggGCTGAGCGAGAGCCCCACGAgtttaagagctaagctgATGCTACTCGTTCCTTTCGA
APOLD1	CTTAAACCGGCCAACATACCccaccttgttggTGCCGGCCACGTTGGCTACGgtttaagagctaagctgATGCTACTCGTTCCTTTCGA
APOLD1	CTTAAACCGGCCAACATACCccaccttgttggAGAATTGTACAGGGCGATGGgtttaagagctaagctgATGCTACTCGTTCCTTTCGA
AQP1	CTTAAACCGGCCAACATACCccaccttgttggACACCCCACTCACGTCATTGgtttaagagctaagctgATGCTACTCGTTCCTTTCGA
AQP1	CTTAAACCGGCCAACATACCccaccttgttggGCGTGCTGGCTACTACCGACgtttaagagctaagctgATGCTACTCGTTCCTTTCGA
AQP1	CTTAAACCGGCCAACATACCccaccttgttggACTGGGCGATGATGTACATGgtttaagagctaagctgATGCTACTCGTTCCTTTCGA
AQP1	CTTAAACCGGCCAACATACCccaccttgttggCTGGGCTTCAAATACCCGGTgtttaagagctaagctgATGCTACTCGTTCCTTTCGA
AQP10	CTTAAACCGGCCAACATACCccaccttgttggACCATGGTAGAGAACATAGGgtttaagagctaagctgATGCTACTCGTTCCTTTCGA
AQP10	CTTAAACCGGCCAACATACCccaccttgttggACTGCACCAAGATGTAAATGgtttaagagctaagctgATGCTACTCGTTCCTTTCGA
AQP10	CTTAAACCGGCCAACATACCccaccttgttggATCCTGGACAGACGGAACAAgtttaagagctaagctgATGCTACTCGTTCCTTTCGA
AQP10	CTTAAACCGGCCAACATACCccaccttgttggATTGTTCAGGGACAGATAGGgtttaagagctaagctgATGCTACTCGTTCCTTTCGA
AQP3	CTTAAACCGGCCAACATACCccaccttgttggGATGGTGAGGAAACCACCGTgtttaagagctaagctgATGCTACTCGTTCCTTTCGA
AQP3	CTTAAACCGGCCAACATACCccaccttgttggCAGCACACACACGATAAGGGgtttaagagctaagctgATGCTACTCGTTCCTTTCGA
AQP3	CTTAAACCGGCCAACATACCccaccttgttggCAAGCTGCCCATCTACACCCgtttaagagctaagctgATGCTACTCGTTCCTTTCGA
AQP3	CTTAAACCGGCCAACATACCccaccttgttggTACAACAACCCCGTCCCCCGgtttaagagctaagctgATGCTACTCGTTCCTTTCGA
AQP4	CTTAAACCGGCCAACATACCccaccttgttggAACCAGGAGACCATGACCAGgtttaagagctaagctgATGCTACTCGTTCCTTTCGA
AQP4	CTTAAACCGGCCAACATACCccaccttgttggTGCGATGTAGAAGACAGACTgtttaagagctaagctgATGCTACTCGTTCCTTTCGA
AQP4	CTTAAACCGGCCAACATACCccaccttgttggCAGTGCTTTGGCCATATCAGgtttaagagctaagctgATGCTACTCGTTCCTTTCGA
AQP4	CTTAAACCGGCCAACATACCccaccttgttggAAAGCCTTTACCGGTCGACAgtttaagagctaagctgATGCTACTCGTTCCTTTCGA
AQP5	CTTAAACCGGCCAACATACCccaccttgttggGGCTGGCATCCTCTACGGTGgtttaagagctaagctgATGCTACTCGTTCCTTTCGA
AQP5	CTTAAACCGGCCAACATACCccaccttgttggGCTCAACAACAACACAACGCgtttaagagctaagctgATGCTACTCGTTCCTTTCGA
AQP5	CTTAAACCGGCCAACATACCccaccttgttggGGTGCGGCGGGAGTCAGTGGgtttaagagctaagctgATGCTACTCGTTCCTTTCGA
AQP5	CTTAAACCGGCCAACATACCccaccttgttggGACAGACAGGCCAATGGACAgtttaagagctaagctgATGCTACTCGTTCCTTTCGA
ARAP1	CTTAAACCGGCCAACATACCccaccttgttggTGACTACGATGAGGTCCCAGgtttaagagctaagctgATGCTACTCGTTCCTTTCGA
ARAP1	CTTAAACCGGCCAACATACCccaccttgttggTGGACAAGAACCCACCGCAGgtttaagagctaagctgATGCTACTCGTTCCTTTCGA
ARAP1	CTTAAACCGGCCAACATACCccaccttgttggAGCTCAGGACCCCGTCACCAgtttaagagctaagctgATGCTACTCGTTCCTTTCGA
ARAP1	CTTAAACCGGCCAACATACCccaccttgttggGGTCACCTGAAGATGCGGTAgtttaagagctaagctgATGCTACTCGTTCCTTTCGA
ARF1	CTTAAACCGGCCAACATACCccaccttgttggAGGCTTCAACGTGGAAACCGgtttaagagctaagctgATGCTACTCGTTCCTTTCGA
ARF1	CTTAAACCGGCCAACATACCccaccttgttggTGGAAGTAGTGGCGCCACAGgtttaagagctaagctgATGCTACTCGTTCCTTTCGA
ARF1	CTTAAACCGGCCAACATACCccaccttgttggTGACAGAGAGCGTGTGAACGgtttaagagctaagctgATGCTACTCGTTCCTTTCGA
ARF1	CTTAAACCGGCCAACATACCccaccttgttggCACCCAGCTTAAGCTTGTAGgtttaagagctaagctgATGCTACTCGTTCCTTTCGA
ARHGAP18	CTTAAACCGGCCAACATACCccaccttgttggGCTTCCGAAGGCTTACCTCGgtttaagagctaagctgATGCTACTCGTTCCTTTCGA
ARHGAP18	CTTAAACCGGCCAACATACCccaccttgttggAAGACAAAACGGGTACCACAgtttaagagctaagctgATGCTACTCGTTCCTTTCGA
ARHGAP18	CTTAAACCGGCCAACATACCccaccttgttggAGATACTCCACACTGAGCAGgtttaagagctaagctgATGCTACTCGTTCCTTTCGA
ARHGAP18	CTTAAACCGGCCAACATACCccaccttgttggCGCTATTAGAACAAGATCAGgtttaagagctaagctgATGCTACTCGTTCCTTTCGA
ARHGAP19	CTTAAACCGGCCAACATACCccaccttgttggGGGGTGCAAACATAAGGGCAgtttaagagctaagctgATGCTACTCGTTCCTTTCGA
ARHGAP19	CTTAAACCGGCCAACATACCccaccttgttggTGCTGTCGGACACTATTACCgtttaagagctaagctgATGCTACTCGTTCCTTTCGA
ARHGAP19	CTTAAACCGGCCAACATACCccaccttgttggCAAGACCAATATACCAGACAgtttaagagctaagctgATGCTACTCGTTCCTTTCGA
ARHGAP19	CTTAAACCGGCCAACATACCccaccttgttggGCTTGAGAGACATGAGAGACgtttaagagctaagctgATGCTACTCGTTCCTTTCGA
ARHGAP21	CTTAAACCGGCCAACATACCccaccttgttggAGCATCACTGAAGACCTCTGgtttaagagctaagctgATGCTACTCGTTCCTTTCGA
ARHGAP21	CTTAAACCGGCCAACATACCccaccttgttggAAGCACGACAGATTATAACCgtttaagagctaagctgATGCTACTCGTTCCTTTCGA
ARHGAP21	CTTAAACCGGCCAACATACCccaccttgttggAGCAACCTAAACGAAGAGGTgtttaagagctaagctgATGCTACTCGTTCCTTTCGA
ARHGAP21	CTTAAACCGGCCAACATACCccaccttgttggCCAGCTCATACTAATCGGGTgtttaagagctaagctgATGCTACTCGTTCCTTTCGA
ARHGAP22	CTTAAACCGGCCAACATACCccaccttgttggTCTCCAGAACAGCCCCCACGgtttaagagctaagctgATGCTACTCGTTCCTTTCGA
ARHGAP22	CTTAAACCGGCCAACATACCccaccttgttggAGGAAACAGTCCACCACGAGgtttaagagctaagctgATGCTACTCGTTCCTTTCGA
ARHGAP22	CTTAAACCGGCCAACATACCccaccttgttggGACCCAGTAACCATCATGGAgtttaagagctaagctgATGCTACTCGTTCCTTTCGA
ARHGAP22	CTTAAACCGGCCAACATACCccaccttgttggAAGTCCTCGTACCTGGCGAAgtttaagagctaagctgATGCTACTCGTTCCTTTCGA
ARHGAP23	CTTAAACCGGCCAACATACCccaccttgttggTTAACGATTATCGCAAAGTGgtttaagagctaagctgATGCTACTCGTTCCTTTCGA
ARHGAP23	CTTAAACCGGCCAACATACCccaccttgttggTCCGGTAGCCGATGTACCCGgtttaagagctaagctgATGCTACTCGTTCCTTTCGA
ARHGAP23	CTTAAACCGGCCAACATACCccaccttgttggCCAGCGCGTCCCCTTAATCGgtttaagagctaagctgATGCTACTCGTTCCTTTCGA
ARHGAP23	CTTAAACCGGCCAACATACCccaccttgttggCTGCGAGTAATGGCGTCCGAgtttaagagctaagctgATGCTACTCGTTCCTTTCGA
ARHGAP24	CTTAAACCGGCCAACATACCccaccttgttggTGGACTTTATCCGACAAAGGgtttaagagctaagctgATGCTACTCGTTCCTTTCGA
ARHGAP24	CTTAAACCGGCCAACATACCccaccttgttggAGATCCTTTGACTATCATGGgtttaagagctaagctgATGCTACTCGTTCCTTTCGA
ARHGAP24	CTTAAACCGGCCAACATACCccaccttgttggTCAATCCGCCGAGTCATATGgtttaagagctaagctgATGCTACTCGTTCCTTTCGA
ARHGAP24	CTTAAACCGGCCAACATACCccaccttgttggCAGAATGGAACGGTGCGCATgtttaagagctaagctgATGCTACTCGTTCCTTTCGA
ARHGAP28	CTTAAACCGGCCAACATACCccaccttgttggTTATTCAGAAATGGTTACGGgtttaagagctaagctgATGCTACTCGTTCCTTTCGA
ARHGAP28	CTTAAACCGGCCAACATACCccaccttgttggATCCTGGGATGCGTCAGACAgtttaagagctaagctgATGCTACTCGTTCCTTTCGA
ARHGAP28	CTTAAACCGGCCAACATACCccaccttgttggGTTTCAAGCCTTACACCTCAgtttaagagctaagctgATGCTACTCGTTCCTTTCGA
ARHGAP28	CTTAAACCGGCCAACATACCccaccttgttggAGTTCATTCCAATGGATCACgtttaagagctaagctgATGCTACTCGTTCCTTTCGA
ARHGAP29	CTTAAACCGGCCAACATACCccaccttgttggTCATTATAGACTTTAAAACAgtttaagagctaagctgATGCTACTCGTTCCTTTCGA
ARHGAP29	CTTAAACCGGCCAACATACCccaccttgttggACAATCCCTACATTTCGTGGgtttaagagctaagctgATGCTACTCGTTCCTTTCGA
ARHGAP29	CTTAAACCGGCCAACATACCccaccttgttggCTTTAAGGGTAAGATCACACgtttaagagctaagctgATGCTACTCGTTCCTTTCGA
ARHGAP29	CTTAAACCGGCCAACATACCccaccttgttggGAACACTGACTCTATCGAGCgtttaagagctaagctgATGCTACTCGTTCCTTTCGA
ARHGAP33	CTTAAACCGGCCAACATACCccaccttgttggATACCGTTTGATCACATGGGgtttaagagctaagctgATGCTACTCGTTCCTTTCGA
ARHGAP33	CTTAAACCGGCCAACATACCccaccttgttggGAGATGTGCAGCAAGCTCCGgtttaagagctaagctgATGCTACTCGTTCCTTTCGA
ARHGAP33	CTTAAACCGGCCAACATACCccaccttgttggGCTGAACAGGACGTCCACATgtttaagagctaagctgATGCTACTCGTTCCTTTCGA
ARHGAP33	CTTAAACCGGCCAACATACCccaccttgttggAAAGCCCCCATACCTGAATGgtttaagagctaagctgATGCTACTCGTTCCTTTCGA
ARHGAP36	CTTAAACCGGCCAACATACCccaccttgttggTGTCACGGAAAAACTCCTTGgtttaagagctaagctgATGCTACTCGTTCCTTTCGA
ARHGAP36	CTTAAACCGGCCAACATACCccaccttgttggACTTATCCAAGGTGTTCGGAgtttaagagctaagctgATGCTACTCGTTCCTTTCGA
ARHGAP36	CTTAAACCGGCCAACATACCccaccttgttggCCACGGCGAGTGAACTCCCGgtttaagagctaagctgATGCTACTCGTTCCTTTCGA
ARHGAP36	CTTAAACCGGCCAACATACCccaccttgttggTCGCTGCACGGAGTATTCAAgtttaagagctaagctgATGCTACTCGTTCCTTTCGA
ARHGAP40	CTTAAACCGGCCAACATACCccaccttgttggTCAGCCGTGAGCAAAGGTGTgtttaagagctaagctgATGCTACTCGTTCCTTTCGA
ARHGAP40	CTTAAACCGGCCAACATACCccaccttgttggTGGCGACTCCGGTATGAAGGgtttaagagctaagctgATGCTACTCGTTCCTTTCGA
ARHGAP40	CTTAAACCGGCCAACATACCccaccttgttggTGTCAAGGGGCACACCAAAGgtttaagagctaagctgATGCTACTCGTTCCTTTCGA
ARHGAP40	CTTAAACCGGCCAACATACCccaccttgttggCCAAACCATTACCTTGACCCgtttaagagctaagctgATGCTACTCGTTCCTTTCGA
ARHGAP9	CTTAAACCGGCCAACATACCccaccttgttggACATGACCAAGATTGCCCAAgtttaagagctaagctgATGCTACTCGTTCCTTTCGA
ARHGAP9	CTTAAACCGGCCAACATACCccaccttgttggACAGGGGGCTCTGACATGAGgtttaagagctaagctgATGCTACTCGTTCCTTTCGA
ARHGAP9	CTTAAACCGGCCAACATACCccaccttgttggGGTCCACGCTACTTTCGGGCgtttaagagctaagctgATGCTACTCGTTCCTTTCGA
ARHGAP9	CTTAAACCGGCCAACATACCccaccttgttggAGGGAACCATGAAACAACTTgtttaagagctaagctgATGCTACTCGTTCCTTTCGA
ARHGDIG	CTTAAACCGGCCAACATACCccaccttgttggGGCCGCTGACAATCTCCCTGgtttaagagctaagctgATGCTACTCGTTCCTTTCGA
ARHGDIG	CTTAAACCGGCCAACATACCccaccttgttggACCTGTGAGATCCATGACGAgtttaagagctaagctgATGCTACTCGTTCCTTTCGA
ARHGDIG	CTTAAACCGGCCAACATACCccaccttgttggGGAGCCTGGCCAAGTACAAGgtttaagagctaagctgATGCTACTCGTTCCTTTCGA
ARHGDIG	CTTAAACCGGCCAACATACCccaccttgttggTCCAACACCTCGTCCACTGCgtttaagagctaagctgATGCTACTCGTTCCTTTCGA
ARHGEF1	CTTAAACCGGCCAACATACCccaccttgttggGCCCCCAGAGAGTACCGACGgtttaagagctaagctgATGCTACTCGTTCCTTTCGA
ARHGEF1	CTTAAACCGGCCAACATACCccaccttgttggTGGAGGACTTCCGTTCCAAGgtttaagagctaagctgATGCTACTCGTTCCTTTCGA
ARHGEF1	CTTAAACCGGCCAACATACCccaccttgttggTCGATCGCCTGATGAAGCGGgtttaagagctaagctgATGCTACTCGTTCCTTTCGA
ARHGEF1	CTTAAACCGGCCAACATACCccaccttgttggCTCTCGGGACCGGAATATCGgtttaagagctaagctgATGCTACTCGTTCCTTTCGA
ARHGEF11	CTTAAACCGGCCAACATACCccaccttgttggCCATCCCTAGCGTATCTGTGgtttaagagctaagctgATGCTACTCGTTCCTTTCGA
ARHGEF11	CTTAAACCGGCCAACATACCccaccttgttggTCTGGTAGCCCTCTAAACGGgtttaagagctaagctgATGCTACTCGTTCCTTTCGA
ARHGEF11	CTTAAACCGGCCAACATACCccaccttgttggGCTGATAAACTTCTGCACACgtttaagagctaagctgATGCTACTCGTTCCTTTCGA
ARHGEF11	CTTAAACCGGCCAACATACCccaccttgttggTCACGCTCAGAGATTCGCCTgtttaagagctaagctgATGCTACTCGTTCCTTTCGA
ARHGEF12	CTTAAACCGGCCAACATACCccaccttgttggAAGACAGTATTGAGAGTACGgtttaagagctaagctgATGCTACTCGTTCCTTTCGA
ARHGEF12	CTTAAACCGGCCAACATACCccaccttgttggCCCAATCTGATCGATAACAGgtttaagagctaagctgATGCTACTCGTTCCTTTCGA
ARHGEF12	CTTAAACCGGCCAACATACCccaccttgttggGAAAGAACTGATGAAACTCAgtttaagagctaagctgATGCTACTCGTTCCTTTCGA
ARHGEF12	CTTAAACCGGCCAACATACCccaccttgttggGGACCGATTGACTTTGGAGAgtttaagagctaagctgATGCTACTCGTTCCTTTCGA
ARHGEF15	CTTAAACCGGCCAACATACCccaccttgttggAGAGCCTCCCTAAGTGTGAGgtttaagagctaagctgATGCTACTCGTTCCTTTCGA
ARHGEF15	CTTAAACCGGCCAACATACCccaccttgttggGAGTGTGTGGTGATCACGGGgtttaagagctaagctgATGCTACTCGTTCCTTTCGA
ARHGEF15	CTTAAACCGGCCAACATACCccaccttgttggGGTGCATCATTGGAGTTTCGgtttaagagctaagctgATGCTACTCGTTCCTTTCGA
ARHGEF15	CTTAAACCGGCCAACATACCccaccttgttggCCGAGAAAGGCCCCACAGCGgtttaagagctaagctgATGCTACTCGTTCCTTTCGA
ARHGEF26	CTTAAACCGGCCAACATACCccaccttgttggGAGTGAGGTCGATAACGACGgtttaagagctaagctgATGCTACTCGTTCCTTTCGA
ARHGEF26	CTTAAACCGGCCAACATACCccaccttgttggACTAATTACGGATTTCCCGGgtttaagagctaagctgATGCTACTCGTTCCTTTCGA
ARHGEF26	CTTAAACCGGCCAACATACCccaccttgttggAGGATGGATTGGTAGCTCTGgtttaagagctaagctgATGCTACTCGTTCCTTTCGA
ARHGEF26	CTTAAACCGGCCAACATACCccaccttgttggCAGGAAAGAGCCCCCGTTCGgtttaagagctaagctgATGCTACTCGTTCCTTTCGA
ARHGEF28	CTTAAACCGGCCAACATACCccaccttgttggCAAGCAACTCATCTAAACAGgtttaagagctaagctgATGCTACTCGTTCCTTTCGA
ARHGEF28	CTTAAACCGGCCAACATACCccaccttgttggATATCCTTTCCACCAAGACAgtttaagagctaagctgATGCTACTCGTTCCTTTCGA
ARHGEF28	CTTAAACCGGCCAACATACCccaccttgttggGCAAGCCATGTTGTCCACGTgtttaagagctaagctgATGCTACTCGTTCCTTTCGA
ARHGEF28	CTTAAACCGGCCAACATACCccaccttgttggAGTCGGCAATCCAACAGGCAgtttaagagctaagctgATGCTACTCGTTCCTTTCGA
ARHGEF40	CTTAAACCGGCCAACATACCccaccttgttggTGCCTGTGAACAAGATTACGgtttaagagctaagctgATGCTACTCGTTCCTTTCGA
ARHGEF40	CTTAAACCGGCCAACATACCccaccttgttggAAGCAGGCCCCAATGCGTAGgtttaagagctaagctgATGCTACTCGTTCCTTTCGA
ARHGEF40	CTTAAACCGGCCAACATACCccaccttgttggTTCGTAGGCACATGAATGGGgtttaagagctaagctgATGCTACTCGTTCCTTTCGA
ARHGEF40	CTTAAACCGGCCAACATACCccaccttgttggCACGGGGCTACCGACGACGGgtttaagagctaagctgATGCTACTCGTTCCTTTCGA
ARHGEF5	CTTAAACCGGCCAACATACCccaccttgttggGGTGCCAGAAGAGAATAGGGgtttaagagctaagctgATGCTACTCGTTCCTTTCGA
ARHGEF5	CTTAAACCGGCCAACATACCccaccttgttggCTTGTTGTATCTCCACCTGGgtttaagagctaagctgATGCTACTCGTTCCTTTCGA
ARHGEF5	CTTAAACCGGCCAACATACCccaccttgttggAGACTCTGTTGATCTAGCTGgtttaagagctaagctgATGCTACTCGTTCCTTTCGA
ARHGEF5	CTTAAACCGGCCAACATACCccaccttgttggGAGGAATCCAGGCTGAGGAAgtttaagagctaagctgATGCTACTCGTTCCTTTCGA
ARID2	CTTAAACCGGCCAACATACCccaccttgttggAGAAGTTGTTACATACTGTGgtttaagagctaagctgATGCTACTCGTTCCTTTCGA
ARID2	CTTAAACCGGCCAACATACCccaccttgttggTGTGGTAGGAGTAAAACGGAgtttaagagctaagctgATGCTACTCGTTCCTTTCGA
ARID2	CTTAAACCGGCCAACATACCccaccttgttggTTGTTCAGAATCATAGTACAgtttaagagctaagctgATGCTACTCGTTCCTTTCGA
ARID2	CTTAAACCGGCCAACATACCccaccttgttggTTTACTACTTGCTAATGCCGgtttaagagctaagctgATGCTACTCGTTCCTTTCGA
ARID4A	CTTAAACCGGCCAACATACCccaccttgttggGATGCTAGTTGGTATACCGTgtttaagagctaagctgATGCTACTCGTTCCTTTCGA
ARID4A	CTTAAACCGGCCAACATACCccaccttgttggAAGAAAATGAGCTACTACTGgtttaagagctaagctgATGCTACTCGTTCCTTTCGA
ARID4A	CTTAAACCGGCCAACATACCccaccttgttggTGAAAGTAAAATATGGACGAgtttaagagctaagctgATGCTACTCGTTCCTTTCGA
ARID4A	CTTAAACCGGCCAACATACCccaccttgttggCATACGGCATGTTTGATGAGgtttaagagctaagctgATGCTACTCGTTCCTTTCGA
ARID5B	CTTAAACCGGCCAACATACCccaccttgttggACAGGTTTACCACCTCGCCAgtttaagagctaagctgATGCTACTCGTTCCTTTCGA
ARID5B	CTTAAACCGGCCAACATACCccaccttgttggGTACCCGCAGACATTATGAAgtttaagagctaagctgATGCTACTCGTTCCTTTCGA
ARID5B	CTTAAACCGGCCAACATACCccaccttgttggGCAGACCCCAAAGGTCCTTGgtttaagagctaagctgATGCTACTCGTTCCTTTCGA
ARID5B	CTTAAACCGGCCAACATACCccaccttgttggGATTCCAACAACAATTCCGAgtttaagagctaagctgATGCTACTCGTTCCTTTCGA
ARL13A	CTTAAACCGGCCAACATACCccaccttgttggGGACAACAGAAGAGACACGAgtttaagagctaagctgATGCTACTCGTTCCTTTCGA
ARL13A	CTTAAACCGGCCAACATACCccaccttgttggTCTGCTGTCCGATAAAAGAGgtttaagagctaagctgATGCTACTCGTTCCTTTCGA
ARL13A	CTTAAACCGGCCAACATACCccaccttgttggTGACACTTACTACTCGGCATgtttaagagctaagctgATGCTACTCGTTCCTTTCGA
ARL13A	CTTAAACCGGCCAACATACCccaccttgttggATGGCCAAACTACTATGCACgtttaagagctaagctgATGCTACTCGTTCCTTTCGA
ARL15	CTTAAACCGGCCAACATACCccaccttgttggTGGTCGACACGACGTTATCGgtttaagagctaagctgATGCTACTCGTTCCTTTCGA
ARL15	CTTAAACCGGCCAACATACCccaccttgttggAAGGGTAAAGTGCATAACTGgtttaagagctaagctgATGCTACTCGTTCCTTTCGA
ARL15	CTTAAACCGGCCAACATACCccaccttgttggCTTGAGATCCTTGGTAGTAGgtttaagagctaagctgATGCTACTCGTTCCTTTCGA
ARL15	CTTAAACCGGCCAACATACCccaccttgttggTTCTAAATCATCCTCTGAAGgtttaagagctaagctgATGCTACTCGTTCCTTTCGA
ARL4C	CTTAAACCGGCCAACATACCccaccttgttggCGGCTGTAGGACTTCCACAGgtttaagagctaagctgATGCTACTCGTTCCTTTCGA
ARL4C	CTTAAACCGGCCAACATACCccaccttgttggTTGTTGGCGATGACCAGCAGgtttaagagctaagctgATGCTACTCGTTCCTTTCGA
ARL4C	CTTAAACCGGCCAACATACCccaccttgttggGCCCAACATGACGATATGCAgtttaagagctaagctgATGCTACTCGTTCCTTTCGA
ARL4C	CTTAAACCGGCCAACATACCccaccttgttggGTTCAACGAGTTCGTGAACAgtttaagagctaagctgATGCTACTCGTTCCTTTCGA
ARMC12	CTTAAACCGGCCAACATACCccaccttgttggGTCATCCGTAGTACAAGCAGgtttaagagctaagctgATGCTACTCGTTCCTTTCGA
ARMC12	CTTAAACCGGCCAACATACCccaccttgttggGTAGAGCAGGTAGATCGCCCgtttaagagctaagctgATGCTACTCGTTCCTTTCGA
ARMC12	CTTAAACCGGCCAACATACCccaccttgttggCAGGTAGCTCAGCAGTCGTAgtttaagagctaagctgATGCTACTCGTTCCTTTCGA
ARMC12	CTTAAACCGGCCAACATACCccaccttgttggCACTCACGGGCGATGCAGATgtttaagagctaagctgATGCTACTCGTTCCTTTCGA
ARMCX5	CTTAAACCGGCCAACATACCccaccttgttggGACACATACAGTGACCTACAgtttaagagctaagctgATGCTACTCGTTCCTTTCGA
ARMCX5	CTTAAACCGGCCAACATACCccaccttgttggTTCAATCAAGGTCTCAACCAgtttaagagctaagctgATGCTACTCGTTCCTTTCGA
ARMCX5	CTTAAACCGGCCAACATACCccaccttgttggACAGTACTGACCCTAGACATgtttaagagctaagctgATGCTACTCGTTCCTTTCGA
ARMCX5	CTTAAACCGGCCAACATACCccaccttgttggAAAGTATGGGCCTAATCCGAgtttaagagctaagctgATGCTACTCGTTCCTTTCGA
ARPC1A	CTTAAACCGGCCAACATACCccaccttgttggCAGCAAATTTGTTCTCTAGGgtttaagagctaagctgATGCTACTCGTTCCTTTCGA
ARPC1A	CTTAAACCGGCCAACATACCccaccttgttggTGGTGTTTGGAAGCCAACCCgtttaagagctaagctgATGCTACTCGTTCCTTTCGA
ARPC1A	CTTAAACCGGCCAACATACCccaccttgttggGAGCACAACGGACACATCACgtttaagagctaagctgATGCTACTCGTTCCTTTCGA
ARPC1A	CTTAAACCGGCCAACATACCccaccttgttggCATGTGACTTCAAATGCAGGgtttaagagctaagctgATGCTACTCGTTCCTTTCGA
ARPC5	CTTAAACCGGCCAACATACCccaccttgttggGAATGCAAGGATATTGCCGCgtttaagagctaagctgATGCTACTCGTTCCTTTCGA
ARPC5	CTTAAACCGGCCAACATACCccaccttgttggGTCGTCGGCCCGCTTCCGGAgtttaagagctaagctgATGCTACTCGTTCCTTTCGA
ARPC5	CTTAAACCGGCCAACATACCccaccttgttggCTGACTCTTGGTGTTGATAGgtttaagagctaagctgATGCTACTCGTTCCTTTCGA
ARPC5	CTTAAACCGGCCAACATACCccaccttgttggAAACATGACAGCTGCCCTACgtttaagagctaagctgATGCTACTCGTTCCTTTCGA
ARRB2	CTTAAACCGGCCAACATACCccaccttgttggCCAAAAGCTGTACTACCATGgtttaagagctaagctgATGCTACTCGTTCCTTTCGA
ARRB2	CTTAAACCGGCCAACATACCccaccttgttggCACAGGACACTTGTACTGGGgtttaagagctaagctgATGCTACTCGTTCCTTTCGA
ARRB2	CTTAAACCGGCCAACATACCccaccttgttggCTGGACAAAGTGGACCCTGTgtttaagagctaagctgATGCTACTCGTTCCTTTCGA
ARRB2	CTTAAACCGGCCAACATACCccaccttgttggTGTGCGGCTGGTGATCCGAAgtttaagagctaagctgATGCTACTCGTTCCTTTCGA
ARRDC4	CTTAAACCGGCCAACATACCccaccttgttggCTTTGGAACAATCAGACGAGgtttaagagctaagctgATGCTACTCGTTCCTTTCGA
ARRDC4	CTTAAACCGGCCAACATACCccaccttgttggTCCATATTTCCCAGTAAACGgtttaagagctaagctgATGCTACTCGTTCCTTTCGA
ARRDC4	CTTAAACCGGCCAACATACCccaccttgttggATTGGCGACCATGTGTCGAAgtttaagagctaagctgATGCTACTCGTTCCTTTCGA
ARRDC4	CTTAAACCGGCCAACATACCccaccttgttggGTGTTCGAGGACGAGCGCAAgtttaagagctaagctgATGCTACTCGTTCCTTTCGA
ARVCF	CTTAAACCGGCCAACATACCccaccttgttggCACCTGGCGTACTGTCCGAGgtttaagagctaagctgATGCTACTCGTTCCTTTCGA
ARVCF	CTTAAACCGGCCAACATACCccaccttgttggGTCACTAGGCTGTTACCTGGgtttaagagctaagctgATGCTACTCGTTCCTTTCGA
ARVCF	CTTAAACCGGCCAACATACCccaccttgttggAAGATGGTCATCATTGACCAgtttaagagctaagctgATGCTACTCGTTCCTTTCGA
ARVCF	CTTAAACCGGCCAACATACCccaccttgttggCGGCCGCATTGGCCTTCACGgtttaagagctaagctgATGCTACTCGTTCCTTTCGA
ASAP1	CTTAAACCGGCCAACATACCccaccttgttggGATTCCACTCATATTCTACGgtttaagagctaagctgATGCTACTCGTTCCTTTCGA
ASAP1	CTTAAACCGGCCAACATACCccaccttgttggAATTCAAGTCTATGCAGAAGgtttaagagctaagctgATGCTACTCGTTCCTTTCGA
ASAP1	CTTAAACCGGCCAACATACCccaccttgttggGAGAGCACGCAAAACAACATgtttaagagctaagctgATGCTACTCGTTCCTTTCGA
ASAP1	CTTAAACCGGCCAACATACCccaccttgttggCAAAGAAGAGGCCCTAACCAgtttaagagctaagctgATGCTACTCGTTCCTTTCGA
ASB5	CTTAAACCGGCCAACATACCccaccttgttggTCACTATGTAGAAATGACTGgtttaagagctaagctgATGCTACTCGTTCCTTTCGA
ASB5	CTTAAACCGGCCAACATACCccaccttgttggCACATGCCACGTGATCTCCAgtttaagagctaagctgATGCTACTCGTTCCTTTCGA
ASB5	CTTAAACCGGCCAACATACCccaccttgttggGACATACAAGCTACATAGAGgtttaagagctaagctgATGCTACTCGTTCCTTTCGA
ASB5	CTTAAACCGGCCAACATACCccaccttgttggTCTTCCATCCCCAACGCATGgtttaagagctaagctgATGCTACTCGTTCCTTTCGA
ASGR1	CTTAAACCGGCCAACATACCccaccttgttggCAGACACGAACTGCTTCACGgtttaagagctaagctgATGCTACTCGTTCCTTTCGA
ASGR1	CTTAAACCGGCCAACATACCccaccttgttggGTGTGATCGGATCCCAAAGTgtttaagagctaagctgATGCTACTCGTTCCTTTCGA
ASGR1	CTTAAACCGGCCAACATACCccaccttgttggCCATCAGCTCAGAAAAGGTGgtttaagagctaagctgATGCTACTCGTTCCTTTCGA
ASGR1	CTTAAACCGGCCAACATACCccaccttgttggGAAGTCGCTAGAGTCCCAGCgtttaagagctaagctgATGCTACTCGTTCCTTTCGA
ASGR2	CTTAAACCGGCCAACATACCccaccttgttggGTCAACTGGGTGGAGCACCAgtttaagagctaagctgATGCTACTCGTTCCTTTCGA
ASGR2	CTTAAACCGGCCAACATACCccaccttgttggGTGCTTCAGATGGAAGAGCAgtttaagagctaagctgATGCTACTCGTTCCTTTCGA
ASGR2	CTTAAACCGGCCAACATACCccaccttgttggCTCCTCGAGCACCCTGACGGgtttaagagctaagctgATGCTACTCGTTCCTTTCGA
ASGR2	CTTAAACCGGCCAACATACCccaccttgttggGGTGACAAGATCACATCCCTgtttaagagctaagctgATGCTACTCGTTCCTTTCGA
ASH2L	CTTAAACCGGCCAACATACCccaccttgttggAACTTGGTCGATGTAAGCGGgtttaagagctaagctgATGCTACTCGTTCCTTTCGA
ASH2L	CTTAAACCGGCCAACATACCccaccttgttggGCTCTACCTCACCCAACTGTgtttaagagctaagctgATGCTACTCGTTCCTTTCGA
ASH2L	CTTAAACCGGCCAACATACCccaccttgttggTCCAATGGGTAGCCATGAGGgtttaagagctaagctgATGCTACTCGTTCCTTTCGA
ASH2L	CTTAAACCGGCCAACATACCccaccttgttggTTGTTAGCCCTACATGATCGgtttaagagctaagctgATGCTACTCGTTCCTTTCGA
ASIC1	CTTAAACCGGCCAACATACCccaccttgttggCCATGTCACCAAGCTCGACGgtttaagagctaagctgATGCTACTCGTTCCTTTCGA
ASIC1	CTTAAACCGGCCAACATACCccaccttgttggTGAGATACCAGACACACAGAgtttaagagctaagctgATGCTACTCGTTCCTTTCGA
ASIC1	CTTAAACCGGCCAACATACCccaccttgttggAAGTGCTACACGTTCAACTCgtttaagagctaagctgATGCTACTCGTTCCTTTCGA
ASIC1	CTTAAACCGGCCAACATACCccaccttgttggCTTCAGAGACAGCCGCTCGTgtttaagagctaagctgATGCTACTCGTTCCTTTCGA
ASIC4	CTTAAACCGGCCAACATACCccaccttgttggGAAGTGTTACACCTTCAACGgtttaagagctaagctgATGCTACTCGTTCCTTTCGA
ASIC4	CTTAAACCGGCCAACATACCccaccttgttggGAAGCGGTTGATATTGCAGAgtttaagagctaagctgATGCTACTCGTTCCTTTCGA
ASIC4	CTTAAACCGGCCAACATACCccaccttgttggCTGTTCCTGGCAGGACACAAgtttaagagctaagctgATGCTACTCGTTCCTTTCGA
ASIC4	CTTAAACCGGCCAACATACCccaccttgttggAGGAGTACCTGCCCATCTGGgtttaagagctaagctgATGCTACTCGTTCCTTTCGA
ASPM	CTTAAACCGGCCAACATACCccaccttgttggGTGGCAAGCAAGTTGCACCAgtttaagagctaagctgATGCTACTCGTTCCTTTCGA
ASPM	CTTAAACCGGCCAACATACCccaccttgttggATCTAAGAGTTATAAAAACGgtttaagagctaagctgATGCTACTCGTTCCTTTCGA
ASPM	CTTAAACCGGCCAACATACCccaccttgttggGTATATTGAACTCCGTCATGgtttaagagctaagctgATGCTACTCGTTCCTTTCGA
ASPM	CTTAAACCGGCCAACATACCccaccttgttggGTGGCTTCGAATTGGTCTAGgtttaagagctaagctgATGCTACTCGTTCCTTTCGA
ASPSCR1	CTTAAACCGGCCAACATACCccaccttgttggACTTCAGATCATATTCACAGgtttaagagctaagctgATGCTACTCGTTCCTTTCGA
ASPSCR1	CTTAAACCGGCCAACATACCccaccttgttggCCGGACGGCTCAAGTCGCCGgtttaagagctaagctgATGCTACTCGTTCCTTTCGA
ASPSCR1	CTTAAACCGGCCAACATACCccaccttgttggCCCAGTCTGCGTGTACACGAgtttaagagctaagctgATGCTACTCGTTCCTTTCGA
ASPSCR1	CTTAAACCGGCCAACATACCccaccttgttggATGAAGTGCTACGACCCCGTgtttaagagctaagctgATGCTACTCGTTCCTTTCGA
ATG13	CTTAAACCGGCCAACATACCccaccttgttggAGAAATCAAAGTTTCCTACAgtttaagagctaagctgATGCTACTCGTTCCTTTCGA
ATG13	CTTAAACCGGCCAACATACCccaccttgttggATGTGAACTCACCTACTGGAgtttaagagctaagctgATGCTACTCGTTCCTTTCGA
ATG13	CTTAAACCGGCCAACATACCccaccttgttggAATAATCCCCATGATAGGTGgtttaagagctaagctgATGCTACTCGTTCCTTTCGA
ATG13	CTTAAACCGGCCAACATACCccaccttgttggTTTACCCAATCTGAACCCGTgtttaagagctaagctgATGCTACTCGTTCCTTTCGA
ATG3	CTTAAACCGGCCAACATACCccaccttgttggAAAGCCAAAACTGATGCTGGgtttaagagctaagctgATGCTACTCGTTCCTTTCGA
ATG3	CTTAAACCGGCCAACATACCccaccttgttggGTAGATACATATCACAACACgtttaagagctaagctgATGCTACTCGTTCCTTTCGA
ATG3	CTTAAACCGGCCAACATACCccaccttgttggAGGTGTAATTACCCCAGAAGgtttaagagctaagctgATGCTACTCGTTCCTTTCGA
ATG3	CTTAAACCGGCCAACATACCccaccttgttggTGTTTGCACCGCTTATAGCAgtttaagagctaagctgATGCTACTCGTTCCTTTCGA
ATG7	CTTAAACCGGCCAACATACCccaccttgttggCCAGAAAATATTCCCCGGTGgtttaagagctaagctgATGCTACTCGTTCCTTTCGA
ATG7	CTTAAACCGGCCAACATACCccaccttgttggTCCTACTTTAGACTTGGACAgtttaagagctaagctgATGCTACTCGTTCCTTTCGA
ATG7	CTTAAACCGGCCAACATACCccaccttgttggCTTGAAAGACTCGAGTGTGTgtttaagagctaagctgATGCTACTCGTTCCTTTCGA
ATG7	CTTAAACCGGCCAACATACCccaccttgttggCTCTTGTAAATACCATCTGTgtttaagagctaagctgATGCTACTCGTTCCTTTCGA
ATIC	CTTAAACCGGCCAACATACCccaccttgttggGCACAAGTTTATAAATCCAGgtttaagagctaagctgATGCTACTCGTTCCTTTCGA
ATIC	CTTAAACCGGCCAACATACCccaccttgttggACACCACTGTCACTCGAGCGgtttaagagctaagctgATGCTACTCGTTCCTTTCGA
ATIC	CTTAAACCGGCCAACATACCccaccttgttggAGTTGGTACATCACAAACATgtttaagagctaagctgATGCTACTCGTTCCTTTCGA
ATIC	CTTAAACCGGCCAACATACCccaccttgttggTGAATCTGGTCGCTTCCGGAgtttaagagctaagctgATGCTACTCGTTCCTTTCGA
ATOX1	CTTAAACCGGCCAACATACCccaccttgttggTCAGAAGCACGAGTTCTCTGgtttaagagctaagctgATGCTACTCGTTCCTTTCGA
ATOX1	CTTAAACCGGCCAACATACCccaccttgttggTTCTCTGTGGACATGACCTGgtttaagagctaagctgATGCTACTCGTTCCTTTCGA
ATOX1	CTTAAACCGGCCAACATACCccaccttgttggTCTCGGGTCCTCAATAAGCTgtttaagagctaagctgATGCTACTCGTTCCTTTCGA
ATOX1	CTTAAACCGGCCAACATACCccaccttgttggTCAATGCAGACCTTCTTGTTgtttaagagctaagctgATGCTACTCGTTCCTTTCGA
ATP10D	CTTAAACCGGCCAACATACCccaccttgttggAATTTAGTCAGATTACACCTgtttaagagctaagctgATGCTACTCGTTCCTTTCGA
ATP10D	CTTAAACCGGCCAACATACCccaccttgttggCATTCCAACAAAGAACGCGTgtttaagagctaagctgATGCTACTCGTTCCTTTCGA
ATP10D	CTTAAACCGGCCAACATACCccaccttgttggTACTACTTGAATCTGCCATGgtttaagagctaagctgATGCTACTCGTTCCTTTCGA
ATP10D	CTTAAACCGGCCAACATACCccaccttgttggAGTTCTCCATCGCTTAACAGgtttaagagctaagctgATGCTACTCGTTCCTTTCGA
ATP12A	CTTAAACCGGCCAACATACCccaccttgttggCACCATCATGATCAACGGCGgtttaagagctaagctgATGCTACTCGTTCCTTTCGA
ATP12A	CTTAAACCGGCCAACATACCccaccttgttggTGGGTAAACTCAGAGGAGCGgtttaagagctaagctgATGCTACTCGTTCCTTTCGA
ATP12A	CTTAAACCGGCCAACATACCccaccttgttggACATCGCCTCAACATTGCTGgtttaagagctaagctgATGCTACTCGTTCCTTTCGA
ATP12A	CTTAAACCGGCCAACATACCccaccttgttggGTCGCTGACAGCAAAACGGAgtttaagagctaagctgATGCTACTCGTTCCTTTCGA
ATP13A3	CTTAAACCGGCCAACATACCccaccttgttggATAGTGCAGGACTGACAAAGgtttaagagctaagctgATGCTACTCGTTCCTTTCGA
ATP13A3	CTTAAACCGGCCAACATACCccaccttgttggAGATGCAATTGAGAACAACAgtttaagagctaagctgATGCTACTCGTTCCTTTCGA
ATP13A3	CTTAAACCGGCCAACATACCccaccttgttggTTTGGGAGGACGAACCACTGgtttaagagctaagctgATGCTACTCGTTCCTTTCGA
ATP13A3	CTTAAACCGGCCAACATACCccaccttgttggCCATAGTTGTTAGAACAGGTgtttaagagctaagctgATGCTACTCGTTCCTTTCGA
ATP1B3	CTTAAACCGGCCAACATACCccaccttgttggACTGAATGTATATTCCAATGgtttaagagctaagctgATGCTACTCGTTCCTTTCGA
ATP1B3	CTTAAACCGGCCAACATACCccaccttgttggGCTTCAGACTCTCAACGATGgtttaagagctaagctgATGCTACTCGTTCCTTTCGA
ATP1B3	CTTAAACCGGCCAACATACCccaccttgttggCGACCACCGGAGAATTCCTGgtttaagagctaagctgATGCTACTCGTTCCTTTCGA
ATP1B3	CTTAAACCGGCCAACATACCccaccttgttggCCAGGAACCCATAAAAAACTgtttaagagctaagctgATGCTACTCGTTCCTTTCGA
ATP2B1	CTTAAACCGGCCAACATACCccaccttgttggAGAGGGCTGGAATTACTGTGgtttaagagctaagctgATGCTACTCGTTCCTTTCGA
ATP2B1	CTTAAACCGGCCAACATACCccaccttgttggGGTGGATTACCTCGTCACGTgtttaagagctaagctgATGCTACTCGTTCCTTTCGA
ATP2B1	CTTAAACCGGCCAACATACCccaccttgttggGGCAAAAGTATTCAGACCAAgtttaagagctaagctgATGCTACTCGTTCCTTTCGA
ATP2B1	CTTAAACCGGCCAACATACCccaccttgttggATTGATGAAAGCTCATTGACgtttaagagctaagctgATGCTACTCGTTCCTTTCGA
ATP2B4	CTTAAACCGGCCAACATACCccaccttgttggCGATACAGGTCAGTTCGGTGgtttaagagctaagctgATGCTACTCGTTCCTTTCGA
ATP2B4	CTTAAACCGGCCAACATACCccaccttgttggTAGACTGAAAACCTCCCCTGgtttaagagctaagctgATGCTACTCGTTCCTTTCGA
ATP2B4	CTTAAACCGGCCAACATACCccaccttgttggTGTGCGTAATGAAGTGCCCGgtttaagagctaagctgATGCTACTCGTTCCTTTCGA
ATP2B4	CTTAAACCGGCCAACATACCccaccttgttggCCAGGAGGGAATCGACAATGgtttaagagctaagctgATGCTACTCGTTCCTTTCGA
ATP2C2	CTTAAACCGGCCAACATACCccaccttgttggGAAATGCAGTCTGAAGACTGgtttaagagctaagctgATGCTACTCGTTCCTTTCGA
ATP2C2	CTTAAACCGGCCAACATACCccaccttgttggGTCTGTGAAGATGATAACGGgtttaagagctaagctgATGCTACTCGTTCCTTTCGA
ATP2C2	CTTAAACCGGCCAACATACCccaccttgttggAATGAGCATGATGAGACCTGgtttaagagctaagctgATGCTACTCGTTCCTTTCGA
ATP2C2	CTTAAACCGGCCAACATACCccaccttgttggGATGTCGTATCTCTCTCGATgtttaagagctaagctgATGCTACTCGTTCCTTTCGA
ATP6V0A2	CTTAAACCGGCCAACATACCccaccttgttggCGAGGGATTTCAGAACATCGgtttaagagctaagctgATGCTACTCGTTCCTTTCGA
ATP6V0A2	CTTAAACCGGCCAACATACCccaccttgttggTGTTTGGATAGGGGTACACGgtttaagagctaagctgATGCTACTCGTTCCTTTCGA
ATP6V0A2	CTTAAACCGGCCAACATACCccaccttgttggCACACGGCTGTAGACAGACTgtttaagagctaagctgATGCTACTCGTTCCTTTCGA
ATP6V0A2	CTTAAACCGGCCAACATACCccaccttgttggCTTTGTGAAACGCAATGTTGgtttaagagctaagctgATGCTACTCGTTCCTTTCGA
ATP6V1H	CTTAAACCGGCCAACATACCccaccttgttggGGAGTGTTGAGTAACAAGTGgtttaagagctaagctgATGCTACTCGTTCCTTTCGA
ATP6V1H	CTTAAACCGGCCAACATACCccaccttgttggATTTCGTAATAGAAACTGCGgtttaagagctaagctgATGCTACTCGTTCCTTTCGA
ATP6V1H	CTTAAACCGGCCAACATACCccaccttgttggTTTGCACTGAATCATAGCCAgtttaagagctaagctgATGCTACTCGTTCCTTTCGA
ATP6V1H	CTTAAACCGGCCAACATACCccaccttgttggGGATCCTGGCGATTCAACATgtttaagagctaagctgATGCTACTCGTTCCTTTCGA
ATP8A2	CTTAAACCGGCCAACATACCccaccttgttggATCTGCTCATACAAGAATCGgtttaagagctaagctgATGCTACTCGTTCCTTTCGA
ATP8A2	CTTAAACCGGCCAACATACCccaccttgttggGTTGTATCCAAAATTATCTGgtttaagagctaagctgATGCTACTCGTTCCTTTCGA
ATP8A2	CTTAAACCGGCCAACATACCccaccttgttggACTTCGGCTTTACTGTAAAGgtttaagagctaagctgATGCTACTCGTTCCTTTCGA
ATP8A2	CTTAAACCGGCCAACATACCccaccttgttggGAAGGACAGAGCTCAACGGTgtttaagagctaagctgATGCTACTCGTTCCTTTCGA
ATP8B1	CTTAAACCGGCCAACATACCccaccttgttggAGTTTGCCACACAGTCATGGgtttaagagctaagctgATGCTACTCGTTCCTTTCGA
ATP8B1	CTTAAACCGGCCAACATACCccaccttgttggCTACCAGTAAGAACCCCAGAgtttaagagctaagctgATGCTACTCGTTCCTTTCGA
ATP8B1	CTTAAACCGGCCAACATACCccaccttgttggACAGAGTCACTTCATCAACTgtttaagagctaagctgATGCTACTCGTTCCTTTCGA
ATP8B1	CTTAAACCGGCCAACATACCccaccttgttggCTGCAAAAATGACTAAGCCGgtttaagagctaagctgATGCTACTCGTTCCTTTCGA
ATXN10	CTTAAACCGGCCAACATACCccaccttgttggCTGCAGAGATCCATCCCAAGgtttaagagctaagctgATGCTACTCGTTCCTTTCGA
ATXN10	CTTAAACCGGCCAACATACCccaccttgttggACTCTTTGGAAGATAGTCCTgtttaagagctaagctgATGCTACTCGTTCCTTTCGA
ATXN10	CTTAAACCGGCCAACATACCccaccttgttggTCAGCATGCCGCAAAAACACgtttaagagctaagctgATGCTACTCGTTCCTTTCGA
ATXN10	CTTAAACCGGCCAACATACCccaccttgttggTCTGTAATAATCAAGAACCTgtttaagagctaagctgATGCTACTCGTTCCTTTCGA
ATXN3	CTTAAACCGGCCAACATACCccaccttgttggCTGTCATCCATATTTCCAGAgtttaagagctaagctgATGCTACTCGTTCCTTTCGA
ATXN3	CTTAAACCGGCCAACATACCccaccttgttggTCAACAGTCCAGAGTATCAGgtttaagagctaagctgATGCTACTCGTTCCTTTCGA
ATXN3	CTTAAACCGGCCAACATACCccaccttgttggCGAGTGTTAGAAGCAAATGAgtttaagagctaagctgATGCTACTCGTTCCTTTCGA
ATXN3	CTTAAACCGGCCAACATACCccaccttgttggTATGCAATTATAAGGAACACgtttaagagctaagctgATGCTACTCGTTCCTTTCGA
ATXN7L3	CTTAAACCGGCCAACATACCccaccttgttggCATCGCTCAGGAGATATACGgtttaagagctaagctgATGCTACTCGTTCCTTTCGA
ATXN7L3	CTTAAACCGGCCAACATACCccaccttgttggGCTTCGCAGCCTGCTAACCAgtttaagagctaagctgATGCTACTCGTTCCTTTCGA
ATXN7L3	CTTAAACCGGCCAACATACCccaccttgttggCACGGACCCTGATAGCATGAgtttaagagctaagctgATGCTACTCGTTCCTTTCGA
ATXN7L3	CTTAAACCGGCCAACATACCccaccttgttggGCAGCCGAATCGCCAACCGCgtttaagagctaagctgATGCTACTCGTTCCTTTCGA
AVEN	CTTAAACCGGCCAACATACCccaccttgttggGTTCGGCAGCAACGTTGAGTgtttaagagctaagctgATGCTACTCGTTCCTTTCGA
AVEN	CTTAAACCGGCCAACATACCccaccttgttggGCCTCTGGCTACCGCCGCTGgtttaagagctaagctgATGCTACTCGTTCCTTTCGA
AVEN	CTTAAACCGGCCAACATACCccaccttgttggAAACCAAAGAGAACTGATGAgtttaagagctaagctgATGCTACTCGTTCCTTTCGA
AVEN	CTTAAACCGGCCAACATACCccaccttgttggGTTTGCTGAGGAGAAAGAATgtttaagagctaagctgATGCTACTCGTTCCTTTCGA
AVPI1	CTTAAACCGGCCAACATACCccaccttgttggAGCCCTGTTTCAACGCAGCGgtttaagagctaagctgATGCTACTCGTTCCTTTCGA
AVPI1	CTTAAACCGGCCAACATACCccaccttgttggGATCATCTGGGAATGTGCAGgtttaagagctaagctgATGCTACTCGTTCCTTTCGA
AVPI1	CTTAAACCGGCCAACATACCccaccttgttggGGCTGCAGTGGTGTAGCGAGgtttaagagctaagctgATGCTACTCGTTCCTTTCGA
AVPI1	CTTAAACCGGCCAACATACCccaccttgttggGCGGCCCCGGGCCTCAATCGgtttaagagctaagctgATGCTACTCGTTCCTTTCGA
AXIN2	CTTAAACCGGCCAACATACCccaccttgttggGGGAGCCTAAAGGTCGTGTGgtttaagagctaagctgATGCTACTCGTTCCTTTCGA
AXIN2	CTTAAACCGGCCAACATACCccaccttgttggGGGAGTGGTACTGCGAATGGgtttaagagctaagctgATGCTACTCGTTCCTTTCGA
AXIN2	CTTAAACCGGCCAACATACCccaccttgttggTTACTGCCCACACGATAAGGgtttaagagctaagctgATGCTACTCGTTCCTTTCGA
AXIN2	CTTAAACCGGCCAACATACCccaccttgttggGCTCACACTCAATTCGCGGGgtttaagagctaagctgATGCTACTCGTTCCTTTCGA
AXL	CTTAAACCGGCCAACATACCccaccttgttggCCTAGCAGTACATACCACCAgtttaagagctaagctgATGCTACTCGTTCCTTTCGA
AXL	CTTAAACCGGCCAACATACCccaccttgttggCTGAGAACATTAGTGCTACGgtttaagagctaagctgATGCTACTCGTTCCTTTCGA
AXL	CTTAAACCGGCCAACATACCccaccttgttggCGAAGCCCATAACGCCAAGGgtttaagagctaagctgATGCTACTCGTTCCTTTCGA
AXL	CTTAAACCGGCCAACATACCccaccttgttggCCCGAAGCCAATGTACCTCGgtttaagagctaagctgATGCTACTCGTTCCTTTCGA
B2M	CTTAAACCGGCCAACATACCccaccttgttggCTGAATCTTTGGAGTACCTGgtttaagagctaagctgATGCTACTCGTTCCTTTCGA
B2M	CTTAAACCGGCCAACATACCccaccttgttggAAGTCAACTTCAATGTCGGAgtttaagagctaagctgATGCTACTCGTTCCTTTCGA
B2M	CTTAAACCGGCCAACATACCccaccttgttggGAGTAGCGCGAGCACAGCTAgtttaagagctaagctgATGCTACTCGTTCCTTTCGA
B2M	CTTAAACCGGCCAACATACCccaccttgttggACCCAGACACATAGCAATTCgtttaagagctaagctgATGCTACTCGTTCCTTTCGA
B3GALT2	CTTAAACCGGCCAACATACCccaccttgttggGTACTCCAATAAGATGAGTGgtttaagagctaagctgATGCTACTCGTTCCTTTCGA
B3GALT2	CTTAAACCGGCCAACATACCccaccttgttggGTGAAATAGTTATGTCTGGGgtttaagagctaagctgATGCTACTCGTTCCTTTCGA
B3GALT2	CTTAAACCGGCCAACATACCccaccttgttggGGCAATGAAAGTCTAGCACCgtttaagagctaagctgATGCTACTCGTTCCTTTCGA
B3GALT2	CTTAAACCGGCCAACATACCccaccttgttggAACACTAATGGGCATGAACTgtttaagagctaagctgATGCTACTCGTTCCTTTCGA
BACE1	CTTAAACCGGCCAACATACCccaccttgttggGAACTTGTCTGATTCAGTGAgtttaagagctaagctgATGCTACTCGTTCCTTTCGA
BACE1	CTTAAACCGGCCAACATACCccaccttgttggCCTCATAATACCACTCCCGCgtttaagagctaagctgATGCTACTCGTTCCTTTCGA
BACE1	CTTAAACCGGCCAACATACCccaccttgttggTACTACGTGGAGATGACCGTgtttaagagctaagctgATGCTACTCGTTCCTTTCGA
BACE1	CTTAAACCGGCCAACATACCccaccttgttggGTGTATGTGCCCTACACCCAgtttaagagctaagctgATGCTACTCGTTCCTTTCGA
BAG3	CTTAAACCGGCCAACATACCccaccttgttggGGAATGGAGATGTACCCCCGgtttaagagctaagctgATGCTACTCGTTCCTTTCGA
BAG3	CTTAAACCGGCCAACATACCccaccttgttggGCCCATCCGTGTGCACACCGgtttaagagctaagctgATGCTACTCGTTCCTTTCGA
BAG3	CTTAAACCGGCCAACATACCccaccttgttggACAACAGCCGCACCACTACGgtttaagagctaagctgATGCTACTCGTTCCTTTCGA
BAG3	CTTAAACCGGCCAACATACCccaccttgttggCTGGACAGATGACCTGAACGgtttaagagctaagctgATGCTACTCGTTCCTTTCGA
BAIAP2	CTTAAACCGGCCAACATACCccaccttgttggCGAGCTGGCACCGTTCGTGGgtttaagagctaagctgATGCTACTCGTTCCTTTCGA
BAIAP2	CTTAAACCGGCCAACATACCccaccttgttggCTGATGGCGTCGATGTACTGgtttaagagctaagctgATGCTACTCGTTCCTTTCGA
BAIAP2	CTTAAACCGGCCAACATACCccaccttgttggGGTGTGACGTATGCAGCCAAgtttaagagctaagctgATGCTACTCGTTCCTTTCGA
BAIAP2	CTTAAACCGGCCAACATACCccaccttgttggGGGTCACGCTCTTGCGCACGgtttaagagctaagctgATGCTACTCGTTCCTTTCGA
BAIAP2L1	CTTAAACCGGCCAACATACCccaccttgttggTTTCTGGTTGATAAGCACTGgtttaagagctaagctgATGCTACTCGTTCCTTTCGA
BAIAP2L1	CTTAAACCGGCCAACATACCccaccttgttggACCCAGTTCAGTTGACACGGgtttaagagctaagctgATGCTACTCGTTCCTTTCGA
BAIAP2L1	CTTAAACCGGCCAACATACCccaccttgttggTGCGAAATTTAATAAACCTGgtttaagagctaagctgATGCTACTCGTTCCTTTCGA
BAIAP2L1	CTTAAACCGGCCAACATACCccaccttgttggATTTACCCTTTGTGAATTCGgtttaagagctaagctgATGCTACTCGTTCCTTTCGA
BANK1	CTTAAACCGGCCAACATACCccaccttgttggCTCCAAGCGATATAACAGGAgtttaagagctaagctgATGCTACTCGTTCCTTTCGA
BANK1	CTTAAACCGGCCAACATACCccaccttgttggAAACACCATACCACTAGCAGgtttaagagctaagctgATGCTACTCGTTCCTTTCGA
BANK1	CTTAAACCGGCCAACATACCccaccttgttggGCCTTTCAGCAATATGTGCGgtttaagagctaagctgATGCTACTCGTTCCTTTCGA
BANK1	CTTAAACCGGCCAACATACCccaccttgttggGACCAAACACAGCCCACTAGgtttaagagctaagctgATGCTACTCGTTCCTTTCGA
BASP1	CTTAAACCGGCCAACATACCccaccttgttggCTTGGCCTCGGCGGGCTCTGgtttaagagctaagctgATGCTACTCGTTCCTTTCGA
BASP1	CTTAAACCGGCCAACATACCccaccttgttggGAGAAAGACAAGAAGGCCGAgtttaagagctaagctgATGCTACTCGTTCCTTTCGA
BASP1	CTTAAACCGGCCAACATACCccaccttgttggGCGGAGCCCGAGAAGACGGAgtttaagagctaagctgATGCTACTCGTTCCTTTCGA
BASP1	CTTAAACCGGCCAACATACCccaccttgttggAAGCCCGACCAGGACGCCGAgtttaagagctaagctgATGCTACTCGTTCCTTTCGA
BCAR1	CTTAAACCGGCCAACATACCccaccttgttggGTGGACGGCACTCTGGACAGgtttaagagctaagctgATGCTACTCGTTCCTTTCGA
BCAR1	CTTAAACCGGCCAACATACCccaccttgttggGGGGCAGGGCTATGTATACGgtttaagagctaagctgATGCTACTCGTTCCTTTCGA
BCAR1	CTTAAACCGGCCAACATACCccaccttgttggACTGCGTGGTGGTTGGACGGgtttaagagctaagctgATGCTACTCGTTCCTTTCGA
BCAR1	CTTAAACCGGCCAACATACCccaccttgttggGATGGTGGCGTGGTCGACAGgtttaagagctaagctgATGCTACTCGTTCCTTTCGA
BCAR3	CTTAAACCGGCCAACATACCccaccttgttggTAGTTGACGCCAGAGTTCCGgtttaagagctaagctgATGCTACTCGTTCCTTTCGA
BCAR3	CTTAAACCGGCCAACATACCccaccttgttggTCATCACAGGACCTTATGGGgtttaagagctaagctgATGCTACTCGTTCCTTTCGA
BCAR3	CTTAAACCGGCCAACATACCccaccttgttggGACAGTTCTGCGACTCAGCGgtttaagagctaagctgATGCTACTCGTTCCTTTCGA
BCAR3	CTTAAACCGGCCAACATACCccaccttgttggTACCTGAGGAGGTTTCCCCTgtttaagagctaagctgATGCTACTCGTTCCTTTCGA
BCL2L12	CTTAAACCGGCCAACATACCccaccttgttggCAGGCTCTAAACCATAGCAGgtttaagagctaagctgATGCTACTCGTTCCTTTCGA
BCL2L12	CTTAAACCGGCCAACATACCccaccttgttggCAGAGAAGGAAGCCATACTGgtttaagagctaagctgATGCTACTCGTTCCTTTCGA
BCL2L12	CTTAAACCGGCCAACATACCccaccttgttggAGTTTGTACGAGTTCAGTGGgtttaagagctaagctgATGCTACTCGTTCCTTTCGA
BCL2L12	CTTAAACCGGCCAACATACCccaccttgttggCCGGCCCAGCGTAGAAAGGGgtttaagagctaagctgATGCTACTCGTTCCTTTCGA
BCORL1	CTTAAACCGGCCAACATACCccaccttgttggTTCCCATTGACTGAACACCGgtttaagagctaagctgATGCTACTCGTTCCTTTCGA
BCORL1	CTTAAACCGGCCAACATACCccaccttgttggGGAGGCGGGATATATACCAGgtttaagagctaagctgATGCTACTCGTTCCTTTCGA
BCORL1	CTTAAACCGGCCAACATACCccaccttgttggTCCCGCATCTGACAGCGCCGgtttaagagctaagctgATGCTACTCGTTCCTTTCGA
BCORL1	CTTAAACCGGCCAACATACCccaccttgttggCTGGAACAAGCCCTGAATGGgtttaagagctaagctgATGCTACTCGTTCCTTTCGA
BCR	CTTAAACCGGCCAACATACCccaccttgttggGCAATCCTCAAAACTCCGGGgtttaagagctaagctgATGCTACTCGTTCCTTTCGA
BCR	CTTAAACCGGCCAACATACCccaccttgttggAACTCCGTAGTTGTCCACGAgtttaagagctaagctgATGCTACTCGTTCCTTTCGA
BCR	CTTAAACCGGCCAACATACCccaccttgttggATGAGGAGATCACACCCCGAgtttaagagctaagctgATGCTACTCGTTCCTTTCGA
BCR	CTTAAACCGGCCAACATACCccaccttgttggTCCCCACAGAGGGCGAACAAgtttaagagctaagctgATGCTACTCGTTCCTTTCGA
BDKRB2	CTTAAACCGGCCAACATACCccaccttgttggAGATAATGGCATTCACCACGgtttaagagctaagctgATGCTACTCGTTCCTTTCGA
BDKRB2	CTTAAACCGGCCAACATACCccaccttgttggTGGGTAGCTGATGACACAAGgtttaagagctaagctgATGCTACTCGTTCCTTTCGA
BDKRB2	CTTAAACCGGCCAACATACCccaccttgttggCCAGAGCAAATGCCCCCAAGgtttaagagctaagctgATGCTACTCGTTCCTTTCGA
BDKRB2	CTTAAACCGGCCAACATACCccaccttgttggTGAAAACCATGTCCATGGGCgtttaagagctaagctgATGCTACTCGTTCCTTTCGA
BEND6	CTTAAACCGGCCAACATACCccaccttgttggTGAGGCAAATGAATCTGGCGgtttaagagctaagctgATGCTACTCGTTCCTTTCGA
BEND6	CTTAAACCGGCCAACATACCccaccttgttggTGACCAAAGACTGTCGAAGTgtttaagagctaagctgATGCTACTCGTTCCTTTCGA
BEND6	CTTAAACCGGCCAACATACCccaccttgttggACCAACCAATTCTTCAAACTgtttaagagctaagctgATGCTACTCGTTCCTTTCGA
BEND6	CTTAAACCGGCCAACATACCccaccttgttggGCCTTTAGCAGAATTGTCAAgtttaagagctaagctgATGCTACTCGTTCCTTTCGA
BFSP1	CTTAAACCGGCCAACATACCccaccttgttggTCTGCAAGATGATATCAGTGgtttaagagctaagctgATGCTACTCGTTCCTTTCGA
BFSP1	CTTAAACCGGCCAACATACCccaccttgttggCCCTCCCCAAGAATGTTCCAgtttaagagctaagctgATGCTACTCGTTCCTTTCGA
BFSP1	CTTAAACCGGCCAACATACCccaccttgttggTCTCGATGATACGATGATACgtttaagagctaagctgATGCTACTCGTTCCTTTCGA
BFSP1	CTTAAACCGGCCAACATACCccaccttgttggCAGCATCCATTGTGACGAGTgtttaagagctaagctgATGCTACTCGTTCCTTTCGA
BFSP2	CTTAAACCGGCCAACATACCccaccttgttggAGGAGCTGGAAACACAACTGgtttaagagctaagctgATGCTACTCGTTCCTTTCGA
BFSP2	CTTAAACCGGCCAACATACCccaccttgttggCAAACCTGGAGCCGGCACGGgtttaagagctaagctgATGCTACTCGTTCCTTTCGA
BFSP2	CTTAAACCGGCCAACATACCccaccttgttggGCTGTTCCTACATAGACCCCgtttaagagctaagctgATGCTACTCGTTCCTTTCGA
BFSP2	CTTAAACCGGCCAACATACCccaccttgttggTGATGACCGTGGCCCCCTGAgtttaagagctaagctgATGCTACTCGTTCCTTTCGA
BICD2	CTTAAACCGGCCAACATACCccaccttgttggCTTGGCCTGCAAGTACCATGgtttaagagctaagctgATGCTACTCGTTCCTTTCGA
BICD2	CTTAAACCGGCCAACATACCccaccttgttggCCAAGGAGCAGTACTACGTGgtttaagagctaagctgATGCTACTCGTTCCTTTCGA
BICD2	CTTAAACCGGCCAACATACCccaccttgttggGACGTCGCCGGCGAGACACAgtttaagagctaagctgATGCTACTCGTTCCTTTCGA
BICD2	CTTAAACCGGCCAACATACCccaccttgttggCAGCATCGTCACTGAACTTGgtttaagagctaagctgATGCTACTCGTTCCTTTCGA
BIN2	CTTAAACCGGCCAACATACCccaccttgttggGCTGAACCACAATCTCTACGgtttaagagctaagctgATGCTACTCGTTCCTTTCGA
BIN2	CTTAAACCGGCCAACATACCccaccttgttggCAAGCGGGGTCGGAAACTCGgtttaagagctaagctgATGCTACTCGTTCCTTTCGA
BIN2	CTTAAACCGGCCAACATACCccaccttgttggGGTGCAGAAGAAGTTTAGCAgtttaagagctaagctgATGCTACTCGTTCCTTTCGA
BIN2	CTTAAACCGGCCAACATACCccaccttgttggGGAGCTGAAGGCCATCGTATgtttaagagctaagctgATGCTACTCGTTCCTTTCGA
BLNK	CTTAAACCGGCCAACATACCccaccttgttggCAGAGGCGAGTATATAGGTGgtttaagagctaagctgATGCTACTCGTTCCTTTCGA
BLNK	CTTAAACCGGCCAACATACCccaccttgttggGTCTGTGACTTGACCCTCGGgtttaagagctaagctgATGCTACTCGTTCCTTTCGA
BLNK	CTTAAACCGGCCAACATACCccaccttgttggCAAGTCCCACCCAAACCCAAgtttaagagctaagctgATGCTACTCGTTCCTTTCGA
BLNK	CTTAAACCGGCCAACATACCccaccttgttggGTTTGTGCAGGTCGAAACAGgtttaagagctaagctgATGCTACTCGTTCCTTTCGA
BLVRB	CTTAAACCGGCCAACATACCccaccttgttggAACATCTCCCACTACCACGTgtttaagagctaagctgATGCTACTCGTTCCTTTCGA
BLVRB	CTTAAACCGGCCAACATACCccaccttgttggATGATCCCACCACCCACCCGgtttaagagctaagctgATGCTACTCGTTCCTTTCGA
BLVRB	CTTAAACCGGCCAACATACCccaccttgttggCGAGGGCGCCCGGAACATTGgtttaagagctaagctgATGCTACTCGTTCCTTTCGA
BLVRB	CTTAAACCGGCCAACATACCccaccttgttggATGTGGACAAGACCGTGGCTgtttaagagctaagctgATGCTACTCGTTCCTTTCGA
BMPR2	CTTAAACCGGCCAACATACCccaccttgttggCCTTTGGGAGAAATCAAAAGgtttaagagctaagctgATGCTACTCGTTCCTTTCGA
BMPR2	CTTAAACCGGCCAACATACCccaccttgttggGTGACTTTGGACTGTCCATGgtttaagagctaagctgATGCTACTCGTTCCTTTCGA
BMPR2	CTTAAACCGGCCAACATACCccaccttgttggCAGCACACCTTTGACTATAGgtttaagagctaagctgATGCTACTCGTTCCTTTCGA
BMPR2	CTTAAACCGGCCAACATACCccaccttgttggAGCAACTGGACGCTCATCCAgtttaagagctaagctgATGCTACTCGTTCCTTTCGA
BMX	CTTAAACCGGCCAACATACCccaccttgttggGGGAAGACTTCCCTGACTGGgtttaagagctaagctgATGCTACTCGTTCCTTTCGA
BMX	CTTAAACCGGCCAACATACCccaccttgttggTGTTGGCCTTTGTTGACACAgtttaagagctaagctgATGCTACTCGTTCCTTTCGA
BMX	CTTAAACCGGCCAACATACCccaccttgttggGGTTAGAAATTCGAGCCAAGgtttaagagctaagctgATGCTACTCGTTCCTTTCGA
BMX	CTTAAACCGGCCAACATACCccaccttgttggGGGGTTACCCCTTATCTCTGgtttaagagctaagctgATGCTACTCGTTCCTTTCGA
BOC	CTTAAACCGGCCAACATACCccaccttgttggAATCCAGGTCACGTACACTGgtttaagagctaagctgATGCTACTCGTTCCTTTCGA
BOC	CTTAAACCGGCCAACATACCccaccttgttggACTGGTACCGTCCCACAGTGgtttaagagctaagctgATGCTACTCGTTCCTTTCGA
BOC	CTTAAACCGGCCAACATACCccaccttgttggCGTCAAACAAGAGTGGCTGGgtttaagagctaagctgATGCTACTCGTTCCTTTCGA
BOC	CTTAAACCGGCCAACATACCccaccttgttggCAGACTCATATGAACTGGTGgtttaagagctaagctgATGCTACTCGTTCCTTTCGA
BOLL	CTTAAACCGGCCAACATACCccaccttgttggGGGCTGAGCTACCATCACAGgtttaagagctaagctgATGCTACTCGTTCCTTTCGA
BOLL	CTTAAACCGGCCAACATACCccaccttgttggGATCACTGTTCCATATCTTGgtttaagagctaagctgATGCTACTCGTTCCTTTCGA
BOLL	CTTAAACCGGCCAACATACCccaccttgttggACAGAGCTGGAGTATCCAAAgtttaagagctaagctgATGCTACTCGTTCCTTTCGA
BOLL	CTTAAACCGGCCAACATACCccaccttgttggTTCTTTCACAGACCCATACTgtttaagagctaagctgATGCTACTCGTTCCTTTCGA
BRK1	CTTAAACCGGCCAACATACCccaccttgttggGGTGCAGCGGGAGATTCACCgtttaagagctaagctgATGCTACTCGTTCCTTTCGA
BRK1	CTTAAACCGGCCAACATACCccaccttgttggGACAGGAGGATCCGGTGCAGgtttaagagctaagctgATGCTACTCGTTCCTTTCGA
BRK1	CTTAAACCGGCCAACATACCccaccttgttggTGATTATCTCAATGTACTCCgtttaagagctaagctgATGCTACTCGTTCCTTTCGA
BRK1	CTTAAACCGGCCAACATACCccaccttgttggGCAGACTTTCTCAACTCGTTgtttaagagctaagctgATGCTACTCGTTCCTTTCGA
BRPF1	CTTAAACCGGCCAACATACCccaccttgttggCCAACCGCCTGACCATCCAAgtttaagagctaagctgATGCTACTCGTTCCTTTCGA
BRPF1	CTTAAACCGGCCAACATACCccaccttgttggTCGTGGAATTGATCCGCAAGgtttaagagctaagctgATGCTACTCGTTCCTTTCGA
BRPF1	CTTAAACCGGCCAACATACCccaccttgttggAGGGTGACTGCAGGCAACGGgtttaagagctaagctgATGCTACTCGTTCCTTTCGA
BRPF1	CTTAAACCGGCCAACATACCccaccttgttggTGAGTACCTAATGGACCGACgtttaagagctaagctgATGCTACTCGTTCCTTTCGA
BRSK1	CTTAAACCGGCCAACATACCccaccttgttggTCACCAACATCATTCCGGGGgtttaagagctaagctgATGCTACTCGTTCCTTTCGA
BRSK1	CTTAAACCGGCCAACATACCccaccttgttggTCTCGGGCTTTAGGTCTCTGgtttaagagctaagctgATGCTACTCGTTCCTTTCGA
BRSK1	CTTAAACCGGCCAACATACCccaccttgttggCCATGCTCTCTAGGACGTCGgtttaagagctaagctgATGCTACTCGTTCCTTTCGA
BRSK1	CTTAAACCGGCCAACATACCccaccttgttggCTCTGGACACGCATAATGGGgtttaagagctaagctgATGCTACTCGTTCCTTTCGA
BSDC1	CTTAAACCGGCCAACATACCccaccttgttggCCTGACGGAGTTTACCCAGGgtttaagagctaagctgATGCTACTCGTTCCTTTCGA
BSDC1	CTTAAACCGGCCAACATACCccaccttgttggAGGTGTCTGAGATCACCCCTgtttaagagctaagctgATGCTACTCGTTCCTTTCGA
BSDC1	CTTAAACCGGCCAACATACCccaccttgttggCAGGCGTCAAACAATTCCGGgtttaagagctaagctgATGCTACTCGTTCCTTTCGA
BSDC1	CTTAAACCGGCCAACATACCccaccttgttggGCCAGACGGTGTGCCCATCAgtttaagagctaagctgATGCTACTCGTTCCTTTCGA
BST2	CTTAAACCGGCCAACATACCccaccttgttggCTGGATGCAGAGAAGGCCCAgtttaagagctaagctgATGCTACTCGTTCCTTTCGA
BST2	CTTAAACCGGCCAACATACCccaccttgttggGGCCCAAGGACAAAAGAAAGgtttaagagctaagctgATGCTACTCGTTCCTTTCGA
BST2	CTTAAACCGGCCAACATACCccaccttgttggGGCTTCCCTGGATGCAGAGAgtttaagagctaagctgATGCTACTCGTTCCTTTCGA
BST2	CTTAAACCGGCCAACATACCccaccttgttggCTCTTCTTAGATGGCCCTAAgtttaagagctaagctgATGCTACTCGTTCCTTTCGA
BTK	CTTAAACCGGCCAACATACCccaccttgttggCTGTGTTTGCTAAATCCACAgtttaagagctaagctgATGCTACTCGTTCCTTTCGA
BTK	CTTAAACCGGCCAACATACCccaccttgttggTATGAGTATGACTTTGAACGgtttaagagctaagctgATGCTACTCGTTCCTTTCGA
BTK	CTTAAACCGGCCAACATACCccaccttgttggGATGGTAGTTAATGAGCTCAgtttaagagctaagctgATGCTACTCGTTCCTTTCGA
BTK	CTTAAACCGGCCAACATACCccaccttgttggATAAGGAGTTACCGTATCCCgtttaagagctaagctgATGCTACTCGTTCCTTTCGA
BTN2A1	CTTAAACCGGCCAACATACCccaccttgttggCAGGCGCAACCCCACCGTAGgtttaagagctaagctgATGCTACTCGTTCCTTTCGA
BTN2A1	CTTAAACCGGCCAACATACCccaccttgttggGGGCCCCACGACAATAAACTgtttaagagctaagctgATGCTACTCGTTCCTTTCGA
BTN2A1	CTTAAACCGGCCAACATACCccaccttgttggAATAACCACAATGATAGGCAgtttaagagctaagctgATGCTACTCGTTCCTTTCGA
BTN2A1	CTTAAACCGGCCAACATACCccaccttgttggTTCTTGGAAGTAACAGCGGTgtttaagagctaagctgATGCTACTCGTTCCTTTCGA
BTRC	CTTAAACCGGCCAACATACCccaccttgttggAGTGCAGAACTGCTTCACAAgtttaagagctaagctgATGCTACTCGTTCCTTTCGA
BTRC	CTTAAACCGGCCAACATACCccaccttgttggAGAGGCCTGGCAGAACGAAGgtttaagagctaagctgATGCTACTCGTTCCTTTCGA
BTRC	CTTAAACCGGCCAACATACCccaccttgttggACGAGTTTATGTGCCCATGTgtttaagagctaagctgATGCTACTCGTTCCTTTCGA
BTRC	CTTAAACCGGCCAACATACCccaccttgttggTGCGATGCCTGTATAACCCAgtttaagagctaagctgATGCTACTCGTTCCTTTCGA
BVES	CTTAAACCGGCCAACATACCccaccttgttggACTCAGACGGTCATCAACTGgtttaagagctaagctgATGCTACTCGTTCCTTTCGA
BVES	CTTAAACCGGCCAACATACCccaccttgttggGGAGTGGTTCAAACAATCGCgtttaagagctaagctgATGCTACTCGTTCCTTTCGA
BVES	CTTAAACCGGCCAACATACCccaccttgttggAGATCAACTCAGATGCACAAgtttaagagctaagctgATGCTACTCGTTCCTTTCGA
BVES	CTTAAACCGGCCAACATACCccaccttgttggCAAGGCACATCGGTAGAGAGgtttaagagctaagctgATGCTACTCGTTCCTTTCGA
BZW2	CTTAAACCGGCCAACATACCccaccttgttggTCAGGAATGCCCGATCAAGGgtttaagagctaagctgATGCTACTCGTTCCTTTCGA
BZW2	CTTAAACCGGCCAACATACCccaccttgttggCACACTCTTCGATATCCTGGgtttaagagctaagctgATGCTACTCGTTCCTTTCGA
BZW2	CTTAAACCGGCCAACATACCccaccttgttggTCAGGGATACACTTGTCCAGgtttaagagctaagctgATGCTACTCGTTCCTTTCGA
BZW2	CTTAAACCGGCCAACATACCccaccttgttggAACCATCCGAAACTATGCTCgtttaagagctaagctgATGCTACTCGTTCCTTTCGA
C10orf90	CTTAAACCGGCCAACATACCccaccttgttggATGTGCACGAGACTGAGCAAgtttaagagctaagctgATGCTACTCGTTCCTTTCGA
C10orf90	CTTAAACCGGCCAACATACCccaccttgttggCAATTTGAGGTGGCTCAATGgtttaagagctaagctgATGCTACTCGTTCCTTTCGA
C10orf90	CTTAAACCGGCCAACATACCccaccttgttggGGCAAAATCTGACTTCACCAgtttaagagctaagctgATGCTACTCGTTCCTTTCGA
C10orf90	CTTAAACCGGCCAACATACCccaccttgttggCCGGCACCGTCAGATGAGCGgtttaagagctaagctgATGCTACTCGTTCCTTTCGA
C11orf42	CTTAAACCGGCCAACATACCccaccttgttggGTAATGACCGAAGTAGCCGGgtttaagagctaagctgATGCTACTCGTTCCTTTCGA
C11orf42	CTTAAACCGGCCAACATACCccaccttgttggGCAGGTCACCCATATGTAGGgtttaagagctaagctgATGCTACTCGTTCCTTTCGA
C11orf42	CTTAAACCGGCCAACATACCccaccttgttggGCAGCCTGCTATGACCTACTgtttaagagctaagctgATGCTACTCGTTCCTTTCGA
C11orf42	CTTAAACCGGCCAACATACCccaccttgttggCCGGAGGGCACTGAAACCAGgtttaagagctaagctgATGCTACTCGTTCCTTTCGA
C11orf52	CTTAAACCGGCCAACATACCccaccttgttggGCTGCAGCAGAATCTCCCAAgtttaagagctaagctgATGCTACTCGTTCCTTTCGA
C11orf52	CTTAAACCGGCCAACATACCccaccttgttggGAGGAGTCCAGGCCTCATGTgtttaagagctaagctgATGCTACTCGTTCCTTTCGA
C11orf52	CTTAAACCGGCCAACATACCccaccttgttggCAACAGGACATACGTATGAAgtttaagagctaagctgATGCTACTCGTTCCTTTCGA
C11orf52	CTTAAACCGGCCAACATACCccaccttgttggAGCAGCAAGGGTCTCAAGAGgtttaagagctaagctgATGCTACTCGTTCCTTTCGA
C12orf73	CTTAAACCGGCCAACATACCccaccttgttggGGTGCACAGGTACTACCGACgtttaagagctaagctgATGCTACTCGTTCCTTTCGA
C12orf73	CTTAAACCGGCCAACATACCccaccttgttggCCTGAAATTCCACCAAAGCGgtttaagagctaagctgATGCTACTCGTTCCTTTCGA
C12orf73	CTTAAACCGGCCAACATACCccaccttgttggCAGGGGCAGAAGTGGTGCACgtttaagagctaagctgATGCTACTCGTTCCTTTCGA
C12orf73	CTTAAACCGGCCAACATACCccaccttgttggGTCTCCTGGCCATGTGCGCAgtttaagagctaagctgATGCTACTCGTTCCTTTCGA
C12orf76	CTTAAACCGGCCAACATACCccaccttgttggCCTAATAGCCGAACAAACTGgtttaagagctaagctgATGCTACTCGTTCCTTTCGA
C12orf76	CTTAAACCGGCCAACATACCccaccttgttggGAACCTTAGGAGCTGTAAGGgtttaagagctaagctgATGCTACTCGTTCCTTTCGA
C12orf76	CTTAAACCGGCCAACATACCccaccttgttggCATAGCATTTAAGAGAGCTGgtttaagagctaagctgATGCTACTCGTTCCTTTCGA
C12orf76	CTTAAACCGGCCAACATACCccaccttgttggTGAAGCGAGAAGCTTGTCCAgtttaagagctaagctgATGCTACTCGTTCCTTTCGA
C14orf37	CTTAAACCGGCCAACATACCccaccttgttggATATACAGAGACAGAAACAGgtttaagagctaagctgATGCTACTCGTTCCTTTCGA
C14orf37	CTTAAACCGGCCAACATACCccaccttgttggACTGTCTCTGATAAGCTCGAgtttaagagctaagctgATGCTACTCGTTCCTTTCGA
C14orf37	CTTAAACCGGCCAACATACCccaccttgttggGTGTACTCGGAAGTTTCGAGgtttaagagctaagctgATGCTACTCGTTCCTTTCGA
C14orf37	CTTAAACCGGCCAACATACCccaccttgttggCTCATGCAAACAGAACGCCCgtttaagagctaagctgATGCTACTCGTTCCTTTCGA
C14orf93	CTTAAACCGGCCAACATACCccaccttgttggTGTAAGAGTGAGACTAATGGgtttaagagctaagctgATGCTACTCGTTCCTTTCGA
C14orf93	CTTAAACCGGCCAACATACCccaccttgttggGCCTCTCAAGGAAAGTCCCGgtttaagagctaagctgATGCTACTCGTTCCTTTCGA
C14orf93	CTTAAACCGGCCAACATACCccaccttgttggAGAGTTGCTTGGCATAAGCAgtttaagagctaagctgATGCTACTCGTTCCTTTCGA
C14orf93	CTTAAACCGGCCAACATACCccaccttgttggCCACTGCCTTATCGACCCGCgtttaagagctaagctgATGCTACTCGTTCCTTTCGA
C16orf74	CTTAAACCGGCCAACATACCccaccttgttggGTGCTTGTCGTTCAGGACGGgtttaagagctaagctgATGCTACTCGTTCCTTTCGA
C16orf74	CTTAAACCGGCCAACATACCccaccttgttggTCGGCAGCATCATGCCCGTGgtttaagagctaagctgATGCTACTCGTTCCTTTCGA
C16orf74	CTTAAACCGGCCAACATACCccaccttgttggTCAGGCCTTACCTTTCAGGCgtttaagagctaagctgATGCTACTCGTTCCTTTCGA
C16orf74	CTTAAACCGGCCAACATACCccaccttgttggCGTCCTGAACGACAAGCACCgtttaagagctaagctgATGCTACTCGTTCCTTTCGA
C17orf58	CTTAAACCGGCCAACATACCccaccttgttggACACGGCTTATTGCAGCTGGgtttaagagctaagctgATGCTACTCGTTCCTTTCGA
C17orf58	CTTAAACCGGCCAACATACCccaccttgttggTCGGAAGAAGAAGCCGTCGGgtttaagagctaagctgATGCTACTCGTTCCTTTCGA
C17orf58	CTTAAACCGGCCAACATACCccaccttgttggAGGAGTCCAGGGCTAACATGgtttaagagctaagctgATGCTACTCGTTCCTTTCGA
C17orf58	CTTAAACCGGCCAACATACCccaccttgttggGCAGTCCATCCCCTGGACGGgtttaagagctaagctgATGCTACTCGTTCCTTTCGA
C17orf62	CTTAAACCGGCCAACATACCccaccttgttggGCTGCTGCCTACTACAGCGGgtttaagagctaagctgATGCTACTCGTTCCTTTCGA
C17orf62	CTTAAACCGGCCAACATACCccaccttgttggTGATGTCCGTGATGTGAGCGgtttaagagctaagctgATGCTACTCGTTCCTTTCGA
C17orf62	CTTAAACCGGCCAACATACCccaccttgttggCCATCTTCGACAAGAGCACAgtttaagagctaagctgATGCTACTCGTTCCTTTCGA
C17orf62	CTTAAACCGGCCAACATACCccaccttgttggAAGGTCCGGTACTTCGGGAAgtttaagagctaagctgATGCTACTCGTTCCTTTCGA
C18orf21	CTTAAACCGGCCAACATACCccaccttgttggCTTACCGTGCGACGAAGTGTgtttaagagctaagctgATGCTACTCGTTCCTTTCGA
C18orf21	CTTAAACCGGCCAACATACCccaccttgttggGCTGAGTTTACTTGTAGGAGgtttaagagctaagctgATGCTACTCGTTCCTTTCGA
C18orf21	CTTAAACCGGCCAACATACCccaccttgttggAGTTATCCAGAACCAACAGCgtttaagagctaagctgATGCTACTCGTTCCTTTCGA
C18orf21	CTTAAACCGGCCAACATACCccaccttgttggCAAAGACTCCAAAAGTGTATgtttaagagctaagctgATGCTACTCGTTCCTTTCGA
C19orf33	CTTAAACCGGCCAACATACCccaccttgttggTGAGCTTGGGATCTCCCCCGgtttaagagctaagctgATGCTACTCGTTCCTTTCGA
C19orf33	CTTAAACCGGCCAACATACCccaccttgttggAGGCGACTTACCTTTGGACCgtttaagagctaagctgATGCTACTCGTTCCTTTCGA
C19orf33	CTTAAACCGGCCAACATACCccaccttgttggCAGCTCCAGCGATTCGGACAgtttaagagctaagctgATGCTACTCGTTCCTTTCGA
C19orf33	CTTAAACCGGCCAACATACCccaccttgttggGTCCCCACAAAGTTCAGGGCgtttaagagctaagctgATGCTACTCGTTCCTTTCGA
C19orf38	CTTAAACCGGCCAACATACCccaccttgttggGAATTTCACACTGTATCGAGgtttaagagctaagctgATGCTACTCGTTCCTTTCGA
C19orf38	CTTAAACCGGCCAACATACCccaccttgttggGAGAGCACCAAGATCCAAGTgtttaagagctaagctgATGCTACTCGTTCCTTTCGA
C19orf38	CTTAAACCGGCCAACATACCccaccttgttggCAGGGGCCATGCATGCGATGgtttaagagctaagctgATGCTACTCGTTCCTTTCGA
C19orf38	CTTAAACCGGCCAACATACCccaccttgttggGGTTAAATGTCACCCCGCGCgtttaagagctaagctgATGCTACTCGTTCCTTTCGA
C19orf48	CTTAAACCGGCCAACATACCccaccttgttggGTGGATAAGTGGGCTACCAAgtttaagagctaagctgATGCTACTCGTTCCTTTCGA
C19orf48	CTTAAACCGGCCAACATACCccaccttgttggCTGGTCACAATAGGGAAGCGgtttaagagctaagctgATGCTACTCGTTCCTTTCGA
C19orf48	CTTAAACCGGCCAACATACCccaccttgttggCTATTGTGACCAGGCCTATGgtttaagagctaagctgATGCTACTCGTTCCTTTCGA
C19orf48	CTTAAACCGGCCAACATACCccaccttgttggCAGGCCACCAGGCTCATGCTgtttaagagctaagctgATGCTACTCGTTCCTTTCGA
C19orf71	CTTAAACCGGCCAACATACCccaccttgttggCACGGCCCTGTATCCCCTCGgtttaagagctaagctgATGCTACTCGTTCCTTTCGA
C19orf71	CTTAAACCGGCCAACATACCccaccttgttggGGAGGGGCTCACCTGTACAGgtttaagagctaagctgATGCTACTCGTTCCTTTCGA
C19orf71	CTTAAACCGGCCAACATACCccaccttgttggGCATGCTGCACTCACGGTGTgtttaagagctaagctgATGCTACTCGTTCCTTTCGA
C19orf71	CTTAAACCGGCCAACATACCccaccttgttggGACGATGGGGTCATGCCAGGgtttaagagctaagctgATGCTACTCGTTCCTTTCGA
C1orf116	CTTAAACCGGCCAACATACCccaccttgttggGTCACAACCCTGGAGAACCGgtttaagagctaagctgATGCTACTCGTTCCTTTCGA
C1orf116	CTTAAACCGGCCAACATACCccaccttgttggACGTACAGATCCAGAGCGGGgtttaagagctaagctgATGCTACTCGTTCCTTTCGA
C1orf116	CTTAAACCGGCCAACATACCccaccttgttggCTCTTCAGAACAATATTAGGgtttaagagctaagctgATGCTACTCGTTCCTTTCGA
C1orf116	CTTAAACCGGCCAACATACCccaccttgttggGGCTGCCCTTGACTTGGACGgtttaagagctaagctgATGCTACTCGTTCCTTTCGA
C1orf189	CTTAAACCGGCCAACATACCccaccttgttggCAGTGCCAATTCCTGTACCAgtttaagagctaagctgATGCTACTCGTTCCTTTCGA
C1orf189	CTTAAACCGGCCAACATACCccaccttgttggGAAACCCGTATGCCACCCTAgtttaagagctaagctgATGCTACTCGTTCCTTTCGA
C1orf189	CTTAAACCGGCCAACATACCccaccttgttggTGTCTGTGGCAAATGGCATTgtttaagagctaagctgATGCTACTCGTTCCTTTCGA
C1orf189	CTTAAACCGGCCAACATACCccaccttgttggGACCGTCTTCTTAAGTCCCAgtttaagagctaagctgATGCTACTCGTTCCTTTCGA
C1orf54	CTTAAACCGGCCAACATACCccaccttgttggCATGTACTCACCATAACTGGgtttaagagctaagctgATGCTACTCGTTCCTTTCGA
C1orf54	CTTAAACCGGCCAACATACCccaccttgttggAGAGGATGAATATTATCAGGgtttaagagctaagctgATGCTACTCGTTCCTTTCGA
C1orf54	CTTAAACCGGCCAACATACCccaccttgttggCTACTGAGGGTAGAACAGGTgtttaagagctaagctgATGCTACTCGTTCCTTTCGA
C1orf54	CTTAAACCGGCCAACATACCccaccttgttggGTGGACTTACCCAGGATAAGgtttaagagctaagctgATGCTACTCGTTCCTTTCGA
C1orf68	CTTAAACCGGCCAACATACCccaccttgttggGGGAGCTGGGCACTTCACGTgtttaagagctaagctgATGCTACTCGTTCCTTTCGA
C1orf68	CTTAAACCGGCCAACATACCccaccttgttggTGTGAAAGGTTCGGGACTAGgtttaagagctaagctgATGCTACTCGTTCCTTTCGA
C1orf68	CTTAAACCGGCCAACATACCccaccttgttggTTGATGTAGGTCATCTGGCAgtttaagagctaagctgATGCTACTCGTTCCTTTCGA
C1orf68	CTTAAACCGGCCAACATACCccaccttgttggTACTTCACATAAGTTTGAGTgtttaagagctaagctgATGCTACTCGTTCCTTTCGA
C1QBP	CTTAAACCGGCCAACATACCccaccttgttggATAATGACAGTCCAACACAAgtttaagagctaagctgATGCTACTCGTTCCTTTCGA
C1QBP	CTTAAACCGGCCAACATACCccaccttgttggATTAGTGCGGAAAGTTGCCGgtttaagagctaagctgATGCTACTCGTTCCTTTCGA
C1QBP	CTTAAACCGGCCAACATACCccaccttgttggGCGTGCGCGCAGGTTCCGAGgtttaagagctaagctgATGCTACTCGTTCCTTTCGA
C1QBP	CTTAAACCGGCCAACATACCccaccttgttggGGCCCGCTAAACCTCACCGTgtttaagagctaagctgATGCTACTCGTTCCTTTCGA
C2orf72	CTTAAACCGGCCAACATACCccaccttgttggGCTGCGGGACTTCGCACGGGgtttaagagctaagctgATGCTACTCGTTCCTTTCGA
C2orf72	CTTAAACCGGCCAACATACCccaccttgttggGAGATGCTGCGGGACGTGCGgtttaagagctaagctgATGCTACTCGTTCCTTTCGA
C2orf72	CTTAAACCGGCCAACATACCccaccttgttggCGGCACAGCACGAAGACCAGgtttaagagctaagctgATGCTACTCGTTCCTTTCGA
C2orf72	CTTAAACCGGCCAACATACCccaccttgttggCGAGCCGCCCTTCCAGGCGTgtttaagagctaagctgATGCTACTCGTTCCTTTCGA
C3orf14	CTTAAACCGGCCAACATACCccaccttgttggCAGAAAAGTCACTACAGACCgtttaagagctaagctgATGCTACTCGTTCCTTTCGA
C3orf14	CTTAAACCGGCCAACATACCccaccttgttggACCTCAAGAGAAACCACCTCgtttaagagctaagctgATGCTACTCGTTCCTTTCGA
C3orf14	CTTAAACCGGCCAACATACCccaccttgttggGGGTGATCAACACACAGAAAgtttaagagctaagctgATGCTACTCGTTCCTTTCGA
C3orf14	CTTAAACCGGCCAACATACCccaccttgttggAACTTACCTTTAAAAGACTAgtttaagagctaagctgATGCTACTCGTTCCTTTCGA
C3orf20	CTTAAACCGGCCAACATACCccaccttgttggAATAAAAGGATACTAAACGAgtttaagagctaagctgATGCTACTCGTTCCTTTCGA
C3orf20	CTTAAACCGGCCAACATACCccaccttgttggCAGTGTGGGGACCTGCACAAgtttaagagctaagctgATGCTACTCGTTCCTTTCGA
C3orf20	CTTAAACCGGCCAACATACCccaccttgttggAGGGCTATGTAGTCCACAAGgtttaagagctaagctgATGCTACTCGTTCCTTTCGA
C3orf20	CTTAAACCGGCCAACATACCccaccttgttggCAATGGCGGACATGTTTGCGgtttaagagctaagctgATGCTACTCGTTCCTTTCGA
C3orf38	CTTAAACCGGCCAACATACCccaccttgttggTTAAGTACTTGGCAACACAGgtttaagagctaagctgATGCTACTCGTTCCTTTCGA
C3orf38	CTTAAACCGGCCAACATACCccaccttgttggTTACTAGTGACAGCAAACGAgtttaagagctaagctgATGCTACTCGTTCCTTTCGA
C3orf38	CTTAAACCGGCCAACATACCccaccttgttggGTTTCCTTCAATTTCAGTTGgtttaagagctaagctgATGCTACTCGTTCCTTTCGA
C3orf38	CTTAAACCGGCCAACATACCccaccttgttggGGACATCCACCTATTTCAACgtttaagagctaagctgATGCTACTCGTTCCTTTCGA
C4orf19	CTTAAACCGGCCAACATACCccaccttgttggTGCAGAAAAATGACCCTCAGgtttaagagctaagctgATGCTACTCGTTCCTTTCGA
C4orf19	CTTAAACCGGCCAACATACCccaccttgttggTTCATTGACATAGCCAGGAGgtttaagagctaagctgATGCTACTCGTTCCTTTCGA
C4orf19	CTTAAACCGGCCAACATACCccaccttgttggCCAGATTACCTTCAGCATTGgtttaagagctaagctgATGCTACTCGTTCCTTTCGA
C4orf19	CTTAAACCGGCCAACATACCccaccttgttggGTGTGCTGCTGGCCTCAGAAgtttaagagctaagctgATGCTACTCGTTCCTTTCGA
C4orf22	CTTAAACCGGCCAACATACCccaccttgttggGGACTCGCAGATCACTACTGgtttaagagctaagctgATGCTACTCGTTCCTTTCGA
C4orf22	CTTAAACCGGCCAACATACCccaccttgttggGATACATCGACTATGCCCACgtttaagagctaagctgATGCTACTCGTTCCTTTCGA
C4orf22	CTTAAACCGGCCAACATACCccaccttgttggTCTGTCACGAATAAAGATCAgtttaagagctaagctgATGCTACTCGTTCCTTTCGA
C4orf22	CTTAAACCGGCCAACATACCccaccttgttggTTGGTGGAGCTAGGCTACCGgtttaagagctaagctgATGCTACTCGTTCCTTTCGA
C7orf43	CTTAAACCGGCCAACATACCccaccttgttggGAGATGCCGGCAGTTCACTGgtttaagagctaagctgATGCTACTCGTTCCTTTCGA
C7orf43	CTTAAACCGGCCAACATACCccaccttgttggAAGTACAGATGGTTGCGCCGgtttaagagctaagctgATGCTACTCGTTCCTTTCGA
C7orf43	CTTAAACCGGCCAACATACCccaccttgttggAAGCGGTCATCACAAAACACgtttaagagctaagctgATGCTACTCGTTCCTTTCGA
C7orf43	CTTAAACCGGCCAACATACCccaccttgttggGCTGCAGACCCGATCTCCTGgtttaagagctaagctgATGCTACTCGTTCCTTTCGA
C8orf33	CTTAAACCGGCCAACATACCccaccttgttggGAGTCAGCGTTACTGCACGTgtttaagagctaagctgATGCTACTCGTTCCTTTCGA
C8orf33	CTTAAACCGGCCAACATACCccaccttgttggAGAAGTTCCCCTAAGCGCTGgtttaagagctaagctgATGCTACTCGTTCCTTTCGA
C8orf33	CTTAAACCGGCCAACATACCccaccttgttggGGGACGCGCAGGGAGTACCCgtttaagagctaagctgATGCTACTCGTTCCTTTCGA
C8orf33	CTTAAACCGGCCAACATACCccaccttgttggTCCCTTACTCTGTTTCGGGGgtttaagagctaagctgATGCTACTCGTTCCTTTCGA
C8orf37	CTTAAACCGGCCAACATACCccaccttgttggACACCTGACCTTCTAAGACGgtttaagagctaagctgATGCTACTCGTTCCTTTCGA
C8orf37	CTTAAACCGGCCAACATACCccaccttgttggCACAGGCTATACAACGCAGAgtttaagagctaagctgATGCTACTCGTTCCTTTCGA
C8orf37	CTTAAACCGGCCAACATACCccaccttgttggATATTTGTTCCAATCCCACAgtttaagagctaagctgATGCTACTCGTTCCTTTCGA
C8orf37	CTTAAACCGGCCAACATACCccaccttgttggAATACTTGAAGAGCCCAACTgtttaagagctaagctgATGCTACTCGTTCCTTTCGA
C9orf153	CTTAAACCGGCCAACATACCccaccttgttggACATACTGAACATTGAGGAAgtttaagagctaagctgATGCTACTCGTTCCTTTCGA
C9orf153	CTTAAACCGGCCAACATACCccaccttgttggTGGAGACACCAGTCCAGCTGgtttaagagctaagctgATGCTACTCGTTCCTTTCGA
C9orf153	CTTAAACCGGCCAACATACCccaccttgttggTATTTCACTTAACGAAGCACgtttaagagctaagctgATGCTACTCGTTCCTTTCGA
C9orf153	CTTAAACCGGCCAACATACCccaccttgttggTGGTGAATGACATGACATTCgtttaagagctaagctgATGCTACTCGTTCCTTTCGA
C9orf3	CTTAAACCGGCCAACATACCccaccttgttggGGCACCCGTGAGGCACACAGgtttaagagctaagctgATGCTACTCGTTCCTTTCGA
C9orf3	CTTAAACCGGCCAACATACCccaccttgttggTACCATATCCTGATAGCATGgtttaagagctaagctgATGCTACTCGTTCCTTTCGA
C9orf3	CTTAAACCGGCCAACATACCccaccttgttggTTTGTCACGGGAATATGGCAgtttaagagctaagctgATGCTACTCGTTCCTTTCGA
C9orf3	CTTAAACCGGCCAACATACCccaccttgttggCTGCCATGTTGACATGGCAAgtttaagagctaagctgATGCTACTCGTTCCTTTCGA
CA14	CTTAAACCGGCCAACATACCccaccttgttggCCAGGCTGGTCATATCCGTGgtttaagagctaagctgATGCTACTCGTTCCTTTCGA
CA14	CTTAAACCGGCCAACATACCccaccttgttggCTGGTGTTCTGACCCCCCTGgtttaagagctaagctgATGCTACTCGTTCCTTTCGA
CA14	CTTAAACCGGCCAACATACCccaccttgttggAGCTCTCTTAGGTTGAAGGGgtttaagagctaagctgATGCTACTCGTTCCTTTCGA
CA14	CTTAAACCGGCCAACATACCccaccttgttggTTCCTATGACAGCTTGAGTGgtttaagagctaagctgATGCTACTCGTTCCTTTCGA
CA9	CTTAAACCGGCCAACATACCccaccttgttggCTGGGGGCGGATATCCACCGgtttaagagctaagctgATGCTACTCGTTCCTTTCGA
CA9	CTTAAACCGGCCAACATACCccaccttgttggGGGAGACCCCCTCACCACTGgtttaagagctaagctgATGCTACTCGTTCCTTTCGA
CA9	CTTAAACCGGCCAACATACCccaccttgttggTCCGGGCTCGGAGCACACTGgtttaagagctaagctgATGCTACTCGTTCCTTTCGA
CA9	CTTAAACCGGCCAACATACCccaccttgttggATCTGGTACCTCCAGAAAGGgtttaagagctaagctgATGCTACTCGTTCCTTTCGA
CABLES2	CTTAAACCGGCCAACATACCccaccttgttggTGGGATGCGCTCCAGCACAGgtttaagagctaagctgATGCTACTCGTTCCTTTCGA
CABLES2	CTTAAACCGGCCAACATACCccaccttgttggTCTTACAGGGAGTGACGTGGgtttaagagctaagctgATGCTACTCGTTCCTTTCGA
CABLES2	CTTAAACCGGCCAACATACCccaccttgttggTGTGTGACCAGGGCGTTGGTgtttaagagctaagctgATGCTACTCGTTCCTTTCGA
CABLES2	CTTAAACCGGCCAACATACCccaccttgttggTTCTAGCTCAAAGACCATCTgtttaagagctaagctgATGCTACTCGTTCCTTTCGA
CACNA1E	CTTAAACCGGCCAACATACCccaccttgttggCCACGGTTGAGTCCACCAAGgtttaagagctaagctgATGCTACTCGTTCCTTTCGA
CACNA1E	CTTAAACCGGCCAACATACCccaccttgttggGTCCACGTGAGTATTGAAGTgtttaagagctaagctgATGCTACTCGTTCCTTTCGA
CACNA1E	CTTAAACCGGCCAACATACCccaccttgttggAAGGTATCAAAATTTGCCGAgtttaagagctaagctgATGCTACTCGTTCCTTTCGA
CACNA1E	CTTAAACCGGCCAACATACCccaccttgttggAAGACACCACATGTCGATGTgtttaagagctaagctgATGCTACTCGTTCCTTTCGA
CACNG4	CTTAAACCGGCCAACATACCccaccttgttggTGATACCGATGATGTTACTGgtttaagagctaagctgATGCTACTCGTTCCTTTCGA
CACNG4	CTTAAACCGGCCAACATACCccaccttgttggCAGGTGACCCGAGTGACAAGgtttaagagctaagctgATGCTACTCGTTCCTTTCGA
CACNG4	CTTAAACCGGCCAACATACCccaccttgttggGGAGGTACTCCGAGCTGTCGgtttaagagctaagctgATGCTACTCGTTCCTTTCGA
CACNG4	CTTAAACCGGCCAACATACCccaccttgttggCAACGGCACCAACCTGACCAgtttaagagctaagctgATGCTACTCGTTCCTTTCGA
CADM1	CTTAAACCGGCCAACATACCccaccttgttggATATCGATCATCAGATTACGgtttaagagctaagctgATGCTACTCGTTCCTTTCGA
CADM1	CTTAAACCGGCCAACATACCccaccttgttggAGCCAGCCACGACTATCAGGgtttaagagctaagctgATGCTACTCGTTCCTTTCGA
CADM1	CTTAAACCGGCCAACATACCccaccttgttggTGTGGGGATCAGTGCCGCGGgtttaagagctaagctgATGCTACTCGTTCCTTTCGA
CADM1	CTTAAACCGGCCAACATACCccaccttgttggCTGTACTTCTAGATACCGCTgtttaagagctaagctgATGCTACTCGTTCCTTTCGA
CALCRL	CTTAAACCGGCCAACATACCccaccttgttggGTGGGTGTTAACATTACACTgtttaagagctaagctgATGCTACTCGTTCCTTTCGA
CALCRL	CTTAAACCGGCCAACATACCccaccttgttggAGAATTAGAAGAGAGTCCTGgtttaagagctaagctgATGCTACTCGTTCCTTTCGA
CALCRL	CTTAAACCGGCCAACATACCccaccttgttggCGTTTACTGCAACAGAACCTgtttaagagctaagctgATGCTACTCGTTCCTTTCGA
CALCRL	CTTAAACCGGCCAACATACCccaccttgttggTTACCTACACACACTCATTGgtttaagagctaagctgATGCTACTCGTTCCTTTCGA
CALD1	CTTAAACCGGCCAACATACCccaccttgttggCGCTGGCCCTCCCTCCAGGGgtttaagagctaagctgATGCTACTCGTTCCTTTCGA
CALD1	CTTAAACCGGCCAACATACCccaccttgttggCTACCAGAAGAATGATTGGAgtttaagagctaagctgATGCTACTCGTTCCTTTCGA
CALD1	CTTAAACCGGCCAACATACCccaccttgttggTTCCACTTGAGTGTTTGTGGgtttaagagctaagctgATGCTACTCGTTCCTTTCGA
CALD1	CTTAAACCGGCCAACATACCccaccttgttggTTCAGAAGAGCCTAAACAAGgtttaagagctaagctgATGCTACTCGTTCCTTTCGA
CALML5	CTTAAACCGGCCAACATACCccaccttgttggGCTAAGGAAACTCATCTCCGgtttaagagctaagctgATGCTACTCGTTCCTTTCGA
CALML5	CTTAAACCGGCCAACATACCccaccttgttggGTTTCCATCCGTGTCAACCGgtttaagagctaagctgATGCTACTCGTTCCTTTCGA
CALML5	CTTAAACCGGCCAACATACCccaccttgttggGGCCACGGGCAAGAACCTCTgtttaagagctaagctgATGCTACTCGTTCCTTTCGA
CALML5	CTTAAACCGGCCAACATACCccaccttgttggCGCCATCCTGGTCGAAGGCGgtttaagagctaagctgATGCTACTCGTTCCTTTCGA
CALN1	CTTAAACCGGCCAACATACCccaccttgttggGCTGGCTAATATCTCCGTGGgtttaagagctaagctgATGCTACTCGTTCCTTTCGA
CALN1	CTTAAACCGGCCAACATACCccaccttgttggCTTCTGAAGACACCAGTTTGgtttaagagctaagctgATGCTACTCGTTCCTTTCGA
CALN1	CTTAAACCGGCCAACATACCccaccttgttggTTTGGGGTACATGCCAAGCGgtttaagagctaagctgATGCTACTCGTTCCTTTCGA
CALN1	CTTAAACCGGCCAACATACCccaccttgttggGATAGACAGCATATTCTGGCgtttaagagctaagctgATGCTACTCGTTCCTTTCGA
CAMK2A	CTTAAACCGGCCAACATACCccaccttgttggGGCCCGGGAGTATTACAGTGgtttaagagctaagctgATGCTACTCGTTCCTTTCGA
CAMK2A	CTTAAACCGGCCAACATACCccaccttgttggCCTCCAGCACCGCTCCACCGgtttaagagctaagctgATGCTACTCGTTCCTTTCGA
CAMK2A	CTTAAACCGGCCAACATACCccaccttgttggGTGCTGCGGAAGGACCCGTAgtttaagagctaagctgATGCTACTCGTTCCTTTCGA
CAMK2A	CTTAAACCGGCCAACATACCccaccttgttggGACACTCACATCATAGGCGCgtttaagagctaagctgATGCTACTCGTTCCTTTCGA
CAMK2B	CTTAAACCGGCCAACATACCccaccttgttggCTCACCTGAGAAATTCCGTGgtttaagagctaagctgATGCTACTCGTTCCTTTCGA
CAMK2B	CTTAAACCGGCCAACATACCccaccttgttggTCTCCATTGTCACCAAATGGgtttaagagctaagctgATGCTACTCGTTCCTTTCGA
CAMK2B	CTTAAACCGGCCAACATACCccaccttgttggTGCAGAGCTTGACACAGCGTgtttaagagctaagctgATGCTACTCGTTCCTTTCGA
CAMK2B	CTTAAACCGGCCAACATACCccaccttgttggGTCCTTCGCAAAGAGGCGTAgtttaagagctaagctgATGCTACTCGTTCCTTTCGA
CAMK2D	CTTAAACCGGCCAACATACCccaccttgttggAGAATATAGAGAATGACACCgtttaagagctaagctgATGCTACTCGTTCCTTTCGA
CAMK2D	CTTAAACCGGCCAACATACCccaccttgttggCAAACGCATCACAGCCTCAGgtttaagagctaagctgATGCTACTCGTTCCTTTCGA
CAMK2D	CTTAAACCGGCCAACATACCccaccttgttggTATCTTCCCAGAGTTACTGGgtttaagagctaagctgATGCTACTCGTTCCTTTCGA
CAMK2D	CTTAAACCGGCCAACATACCccaccttgttggAAAAAGCTTTCTGCTAGGGGgtttaagagctaagctgATGCTACTCGTTCCTTTCGA
CAMK2G	CTTAAACCGGCCAACATACCccaccttgttggTTTCTAGCAACGATCCACGGgtttaagagctaagctgATGCTACTCGTTCCTTTCGA
CAMK2G	CTTAAACCGGCCAACATACCccaccttgttggCTCAGGGGACAAGTAACCTGgtttaagagctaagctgATGCTACTCGTTCCTTTCGA
CAMK2G	CTTAAACCGGCCAACATACCccaccttgttggCTTCTGAAACATCCAAACATgtttaagagctaagctgATGCTACTCGTTCCTTTCGA
CAMK2G	CTTAAACCGGCCAACATACCccaccttgttggCCAGAATCTGATGTATACAGgtttaagagctaagctgATGCTACTCGTTCCTTTCGA
CAP2	CTTAAACCGGCCAACATACCccaccttgttggTCAGTACCAACAACCCCACGgtttaagagctaagctgATGCTACTCGTTCCTTTCGA
CAP2	CTTAAACCGGCCAACATACCccaccttgttggCATCAAGGAACACCACACCAgtttaagagctaagctgATGCTACTCGTTCCTTTCGA
CAP2	CTTAAACCGGCCAACATACCccaccttgttggGAACAGTAGGATCCTTGCTGgtttaagagctaagctgATGCTACTCGTTCCTTTCGA
CAP2	CTTAAACCGGCCAACATACCccaccttgttggTTATTTGCCCAACTTAACCAgtttaagagctaagctgATGCTACTCGTTCCTTTCGA
CAPS	CTTAAACCGGCCAACATACCccaccttgttggGGCCACTGTACACCCCGCGGgtttaagagctaagctgATGCTACTCGTTCCTTTCGA
CAPS	CTTAAACCGGCCAACATACCccaccttgttggGGCACAGTGCCTGTCCCGCGgtttaagagctaagctgATGCTACTCGTTCCTTTCGA
CAPS	CTTAAACCGGCCAACATACCccaccttgttggTGCAGGAAGTGGGACCGCAAgtttaagagctaagctgATGCTACTCGTTCCTTTCGA
CAPS	CTTAAACCGGCCAACATACCccaccttgttggTTCCGCCAACTAGACCGGGAgtttaagagctaagctgATGCTACTCGTTCCTTTCGA
CASKIN2	CTTAAACCGGCCAACATACCccaccttgttggGGGGATCTGTCCGTCCAGCGgtttaagagctaagctgATGCTACTCGTTCCTTTCGA
CASKIN2	CTTAAACCGGCCAACATACCccaccttgttggCCGGAATACGTATAACCAGAgtttaagagctaagctgATGCTACTCGTTCCTTTCGA
CASKIN2	CTTAAACCGGCCAACATACCccaccttgttggGCAGCGGCTACGACTCCATGgtttaagagctaagctgATGCTACTCGTTCCTTTCGA
CASKIN2	CTTAAACCGGCCAACATACCccaccttgttggCTGATTGAGAACGCCCAGGTgtttaagagctaagctgATGCTACTCGTTCCTTTCGA
CASP4	CTTAAACCGGCCAACATACCccaccttgttggAGTTATCCAAAACACCAGTGgtttaagagctaagctgATGCTACTCGTTCCTTTCGA
CASP4	CTTAAACCGGCCAACATACCccaccttgttggAGTTTGACCATCTGCCTCCGgtttaagagctaagctgATGCTACTCGTTCCTTTCGA
CASP4	CTTAAACCGGCCAACATACCccaccttgttggTGCAGCTCATCCGAATATGGgtttaagagctaagctgATGCTACTCGTTCCTTTCGA
CASP4	CTTAAACCGGCCAACATACCccaccttgttggTATGCAAGAGAAGCAACGTAgtttaagagctaagctgATGCTACTCGTTCCTTTCGA
CAST	CTTAAACCGGCCAACATACCccaccttgttggATGAGTTCTGATTCACTCCGgtttaagagctaagctgATGCTACTCGTTCCTTTCGA
CAST	CTTAAACCGGCCAACATACCccaccttgttggAGAAAAAGGAAGGGATCACAgtttaagagctaagctgATGCTACTCGTTCCTTTCGA
CAST	CTTAAACCGGCCAACATACCccaccttgttggCCAGCAGAAATCATGTCTTGgtttaagagctaagctgATGCTACTCGTTCCTTTCGA
CAST	CTTAAACCGGCCAACATACCccaccttgttggCATCGACTTCCTTAATTGAGgtttaagagctaagctgATGCTACTCGTTCCTTTCGA
CAV3	CTTAAACCGGCCAACATACCccaccttgttggCAGTGGGACGCCCAGCAGCGgtttaagagctaagctgATGCTACTCGTTCCTTTCGA
CAV3	CTTAAACCGGCCAACATACCccaccttgttggGTACTTGGAGACAGTGAAGGgtttaagagctaagctgATGCTACTCGTTCCTTTCGA
CAV3	CTTAAACCGGCCAACATACCccaccttgttggGACGTGATCGCAGAGCCTGTgtttaagagctaagctgATGCTACTCGTTCCTTTCGA
CAV3	CTTAAACCGGCCAACATACCccaccttgttggCCTACAGCTTTGACGGCGTGgtttaagagctaagctgATGCTACTCGTTCCTTTCGA
CBWD1	CTTAAACCGGCCAACATACCccaccttgttggTTAACAGAAGAGAAACCTGAgtttaagagctaagctgATGCTACTCGTTCCTTTCGA
CBWD1	CTTAAACCGGCCAACATACCccaccttgttggTCTCATTAATAAAACAGACCgtttaagagctaagctgATGCTACTCGTTCCTTTCGA
CBWD1	CTTAAACCGGCCAACATACCccaccttgttggACCACTGGATTAGCAGACCCgtttaagagctaagctgATGCTACTCGTTCCTTTCGA
CBWD1	CTTAAACCGGCCAACATACCccaccttgttggTTGGTATTCTCCAGGGACAGgtttaagagctaagctgATGCTACTCGTTCCTTTCGA
CBWD2	CTTAAACCGGCCAACATACCccaccttgttggTTAGCAGAAGAGAAACCTGAgtttaagagctaagctgATGCTACTCGTTCCTTTCGA
CBWD2	CTTAAACCGGCCAACATACCccaccttgttggACCACTGGATTGGCAGACCCgtttaagagctaagctgATGCTACTCGTTCCTTTCGA
CBWD2	CTTAAACCGGCCAACATACCccaccttgttggTTGTCCTGAATTGGTTCCCAgtttaagagctaagctgATGCTACTCGTTCCTTTCGA
CBWD2	CTTAAACCGGCCAACATACCccaccttgttggAGAAATTAAGAGCGACAATTgtttaagagctaagctgATGCTACTCGTTCCTTTCGA
CBWD3	CTTAAACCGGCCAACATACCccaccttgttggACCAGGGTCTGCTAATCCAGgtttaagagctaagctgATGCTACTCGTTCCTTTCGA
CBWD3	CTTAAACCGGCCAACATACCccaccttgttggTCTCATTAATAAAACAGACTgtttaagagctaagctgATGCTACTCGTTCCTTTCGA
CBWD3	CTTAAACCGGCCAACATACCccaccttgttggAGCGAGGAGGAGGAAAAGTCgtttaagagctaagctgATGCTACTCGTTCCTTTCGA
CBWD3	CTTAAACCGGCCAACATACCccaccttgttggTTGGTATTCTCCAGGGACAAgtttaagagctaagctgATGCTACTCGTTCCTTTCGA
CBWD5	CTTAAACCGGCCAACATACCccaccttgttggTGAGGAAGAGGATCCTGCGGgtttaagagctaagctgATGCTACTCGTTCCTTTCGA
CBWD5	CTTAAACCGGCCAACATACCccaccttgttggTGGTTAGTTACCTAAATACCgtttaagagctaagctgATGCTACTCGTTCCTTTCGA
CBWD5	CTTAAACCGGCCAACATACCccaccttgttggTGACTGGGATCTTGGCGCCGgtttaagagctaagctgATGCTACTCGTTCCTTTCGA
CBWD5	CTTAAACCGGCCAACATACCccaccttgttggGGCTGTTGGATCTGTGGATGgtttaagagctaagctgATGCTACTCGTTCCTTTCGA
CBWD6	CTTAAACCGGCCAACATACCccaccttgttggCTCTGCTGTTCAGTGAAGTGgtttaagagctaagctgATGCTACTCGTTCCTTTCGA
CBWD6	CTTAAACCGGCCAACATACCccaccttgttggTCCACCTTGGCTGACAGCTAgtttaagagctaagctgATGCTACTCGTTCCTTTCGA
CBWD6	CTTAAACCGGCCAACATACCccaccttgttggAGAAATTAAGAACGACACTTgtttaagagctaagctgATGCTACTCGTTCCTTTCGA
CBWD6	CTTAAACCGGCCAACATACCccaccttgttggTTTGGGTTGATGCCGAATTAgtttaagagctaagctgATGCTACTCGTTCCTTTCGA
CC2D1A	CTTAAACCGGCCAACATACCccaccttgttggCTGGACGCACCTTAGCCACGgtttaagagctaagctgATGCTACTCGTTCCTTTCGA
CC2D1A	CTTAAACCGGCCAACATACCccaccttgttggGAGTTCACCATAGCGCCGGGgtttaagagctaagctgATGCTACTCGTTCCTTTCGA
CC2D1A	CTTAAACCGGCCAACATACCccaccttgttggTGGGGCTGACGCGATTCTAGgtttaagagctaagctgATGCTACTCGTTCCTTTCGA
CC2D1A	CTTAAACCGGCCAACATACCccaccttgttggAGATGCGGCGCTACGATCGGgtttaagagctaagctgATGCTACTCGTTCCTTTCGA
CCBE1	CTTAAACCGGCCAACATACCccaccttgttggGATGGGAAGACATGTACCAGgtttaagagctaagctgATGCTACTCGTTCCTTTCGA
CCBE1	CTTAAACCGGCCAACATACCccaccttgttggTCCGGGATACCGATATGACCgtttaagagctaagctgATGCTACTCGTTCCTTTCGA
CCBE1	CTTAAACCGGCCAACATACCccaccttgttggCGCCTGAAGACTTCAGACACgtttaagagctaagctgATGCTACTCGTTCCTTTCGA
CCBE1	CTTAAACCGGCCAACATACCccaccttgttggCTTGGACAATGCATCCCAGAgtttaagagctaagctgATGCTACTCGTTCCTTTCGA
CCDC107	CTTAAACCGGCCAACATACCccaccttgttggTCTGGGGGCGCTGTACACCGgtttaagagctaagctgATGCTACTCGTTCCTTTCGA
CCDC107	CTTAAACCGGCCAACATACCccaccttgttggAACTGCGGTTCTCCACGAGGgtttaagagctaagctgATGCTACTCGTTCCTTTCGA
CCDC107	CTTAAACCGGCCAACATACCccaccttgttggCCCGGAGGTCGGGATTGGCGgtttaagagctaagctgATGCTACTCGTTCCTTTCGA
CCDC107	CTTAAACCGGCCAACATACCccaccttgttggCGCTCAAGGATCAACGCGAGgtttaagagctaagctgATGCTACTCGTTCCTTTCGA
CCDC112	CTTAAACCGGCCAACATACCccaccttgttggCTGGTGATCATAATCATCCCgtttaagagctaagctgATGCTACTCGTTCCTTTCGA
CCDC112	CTTAAACCGGCCAACATACCccaccttgttggTGTTTATTATGAAAAAGCACgtttaagagctaagctgATGCTACTCGTTCCTTTCGA
CCDC112	CTTAAACCGGCCAACATACCccaccttgttggATTTACTTACAATCAGGTGTgtttaagagctaagctgATGCTACTCGTTCCTTTCGA
CCDC112	CTTAAACCGGCCAACATACCccaccttgttggAAAATAAATTGATTCACAGCgtttaagagctaagctgATGCTACTCGTTCCTTTCGA
CCDC115	CTTAAACCGGCCAACATACCccaccttgttggACGAACGGTGTTGAACGCCCgtttaagagctaagctgATGCTACTCGTTCCTTTCGA
CCDC115	CTTAAACCGGCCAACATACCccaccttgttggAGCTGGTGTCCACGCCCCAGgtttaagagctaagctgATGCTACTCGTTCCTTTCGA
CCDC115	CTTAAACCGGCCAACATACCccaccttgttggATGTGGGAAGCATACTGCAGgtttaagagctaagctgATGCTACTCGTTCCTTTCGA
CCDC115	CTTAAACCGGCCAACATACCccaccttgttggCCGGTTCTGGGGTCTTAGTGgtttaagagctaagctgATGCTACTCGTTCCTTTCGA
CCDC124	CTTAAACCGGCCAACATACCccaccttgttggACGACGACAAACACGTCATGgtttaagagctaagctgATGCTACTCGTTCCTTTCGA
CCDC124	CTTAAACCGGCCAACATACCccaccttgttggTGCCGCCCGACCTGTGTCCGgtttaagagctaagctgATGCTACTCGTTCCTTTCGA
CCDC124	CTTAAACCGGCCAACATACCccaccttgttggTGAGAACACCAAGTCGGCAGgtttaagagctaagctgATGCTACTCGTTCCTTTCGA
CCDC124	CTTAAACCGGCCAACATACCccaccttgttggTCTTACGTTCCAGCTGGTCGgtttaagagctaagctgATGCTACTCGTTCCTTTCGA
CCDC136	CTTAAACCGGCCAACATACCccaccttgttggGAGAGACCTAAACTACCGGAgtttaagagctaagctgATGCTACTCGTTCCTTTCGA
CCDC136	CTTAAACCGGCCAACATACCccaccttgttggGCAGCACCTCAGGGATACGGgtttaagagctaagctgATGCTACTCGTTCCTTTCGA
CCDC136	CTTAAACCGGCCAACATACCccaccttgttggTGAGCTGCGTTCTCTACGGGgtttaagagctaagctgATGCTACTCGTTCCTTTCGA
CCDC136	CTTAAACCGGCCAACATACCccaccttgttggCTGCAGGTGATGTATGACGCgtttaagagctaagctgATGCTACTCGTTCCTTTCGA
CCDC144NL	CTTAAACCGGCCAACATACCccaccttgttggGTGGTACTTGGACTACCCGGgtttaagagctaagctgATGCTACTCGTTCCTTTCGA
CCDC144NL	CTTAAACCGGCCAACATACCccaccttgttggCCAAGACGTGCTCCACCCCAgtttaagagctaagctgATGCTACTCGTTCCTTTCGA
CCDC144NL	CTTAAACCGGCCAACATACCccaccttgttggAACACTAGGGGTCTTCCTCGgtttaagagctaagctgATGCTACTCGTTCCTTTCGA
CCDC144NL	CTTAAACCGGCCAACATACCccaccttgttggAGCTGGTGGAAGAACAGCGTgtttaagagctaagctgATGCTACTCGTTCCTTTCGA
CCDC15	CTTAAACCGGCCAACATACCccaccttgttggGGTCTCTAGATAAAAAGTCCgtttaagagctaagctgATGCTACTCGTTCCTTTCGA
CCDC15	CTTAAACCGGCCAACATACCccaccttgttggCTATGAAACAGGCACGTCACgtttaagagctaagctgATGCTACTCGTTCCTTTCGA
CCDC15	CTTAAACCGGCCAACATACCccaccttgttggAACTGACACTCACATATGCTgtttaagagctaagctgATGCTACTCGTTCCTTTCGA
CCDC15	CTTAAACCGGCCAACATACCccaccttgttggGAGTGTTAAGCCAGATACCCgtttaagagctaagctgATGCTACTCGTTCCTTTCGA
CCDC154	CTTAAACCGGCCAACATACCccaccttgttggTGAAGGCCTCGGAGAGCTCAgtttaagagctaagctgATGCTACTCGTTCCTTTCGA
CCDC154	CTTAAACCGGCCAACATACCccaccttgttggCCAACCCCTAGGGACGCCAAgtttaagagctaagctgATGCTACTCGTTCCTTTCGA
CCDC154	CTTAAACCGGCCAACATACCccaccttgttggGTCCAGCCATCCGACATCCAgtttaagagctaagctgATGCTACTCGTTCCTTTCGA
CCDC154	CTTAAACCGGCCAACATACCccaccttgttggGGTGACCAAGCTCGGCGAAGgtttaagagctaagctgATGCTACTCGTTCCTTTCGA
CCDC170	CTTAAACCGGCCAACATACCccaccttgttggGAGCATGACTGGGTCCACTGgtttaagagctaagctgATGCTACTCGTTCCTTTCGA
CCDC170	CTTAAACCGGCCAACATACCccaccttgttggCTAGCAGAGAAACGATCATGgtttaagagctaagctgATGCTACTCGTTCCTTTCGA
CCDC170	CTTAAACCGGCCAACATACCccaccttgttggGTTAAACCACTATCGGAATGgtttaagagctaagctgATGCTACTCGTTCCTTTCGA
CCDC170	CTTAAACCGGCCAACATACCccaccttgttggTTCACCAGAAAGCTCTCCAGgtttaagagctaagctgATGCTACTCGTTCCTTTCGA
CCDC24	CTTAAACCGGCCAACATACCccaccttgttggGTTACGGGCACTGCTCCAAGgtttaagagctaagctgATGCTACTCGTTCCTTTCGA
CCDC24	CTTAAACCGGCCAACATACCccaccttgttggTTGGGTCCAGTATAGCCCCAgtttaagagctaagctgATGCTACTCGTTCCTTTCGA
CCDC24	CTTAAACCGGCCAACATACCccaccttgttggCGCAAGAGGTCCTTTAGGAGgtttaagagctaagctgATGCTACTCGTTCCTTTCGA
CCDC24	CTTAAACCGGCCAACATACCccaccttgttggCAGGAGATATTCCAGATGAGgtttaagagctaagctgATGCTACTCGTTCCTTTCGA
CCDC28A	CTTAAACCGGCCAACATACCccaccttgttggTTAAGTTCCTTATTGCACCAgtttaagagctaagctgATGCTACTCGTTCCTTTCGA
CCDC28A	CTTAAACCGGCCAACATACCccaccttgttggTACAGCCTCCATGCCCCAAGgtttaagagctaagctgATGCTACTCGTTCCTTTCGA
CCDC28A	CTTAAACCGGCCAACATACCccaccttgttggTCCGTAAACAAACGGAGCTGgtttaagagctaagctgATGCTACTCGTTCCTTTCGA
CCDC28A	CTTAAACCGGCCAACATACCccaccttgttggATTGACAACCTGAGTACAGTgtttaagagctaagctgATGCTACTCGTTCCTTTCGA
CCDC59	CTTAAACCGGCCAACATACCccaccttgttggCCTGGTGGTATTGAGGCGCGgtttaagagctaagctgATGCTACTCGTTCCTTTCGA
CCDC59	CTTAAACCGGCCAACATACCccaccttgttggAGAATGTGAGACAGAAGACAgtttaagagctaagctgATGCTACTCGTTCCTTTCGA
CCDC59	CTTAAACCGGCCAACATACCccaccttgttggTTCGTGGGGAGCGTTCGCGAgtttaagagctaagctgATGCTACTCGTTCCTTTCGA
CCDC59	CTTAAACCGGCCAACATACCccaccttgttggACTGTTCTTCAAGCAACGGCgtttaagagctaagctgATGCTACTCGTTCCTTTCGA
CCDC62	CTTAAACCGGCCAACATACCccaccttgttggGGCACTGGGGTTCAGAACGAgtttaagagctaagctgATGCTACTCGTTCCTTTCGA
CCDC62	CTTAAACCGGCCAACATACCccaccttgttggTCGGCAGAAAGTGTTGACACgtttaagagctaagctgATGCTACTCGTTCCTTTCGA
CCDC62	CTTAAACCGGCCAACATACCccaccttgttggGCAGTTTCTTAATTTCAATGgtttaagagctaagctgATGCTACTCGTTCCTTTCGA
CCDC62	CTTAAACCGGCCAACATACCccaccttgttggACAGATCGATACTGTGTTTGgtttaagagctaagctgATGCTACTCGTTCCTTTCGA
CCDC66	CTTAAACCGGCCAACATACCccaccttgttggTGATATATTCAGTACTCTGGgtttaagagctaagctgATGCTACTCGTTCCTTTCGA
CCDC66	CTTAAACCGGCCAACATACCccaccttgttggTCAAATTCTTGACCAATCTAgtttaagagctaagctgATGCTACTCGTTCCTTTCGA
CCDC66	CTTAAACCGGCCAACATACCccaccttgttggAATATAGACTATATTGACCTgtttaagagctaagctgATGCTACTCGTTCCTTTCGA
CCDC66	CTTAAACCGGCCAACATACCccaccttgttggATCCGAGAATTGGCGCAAAAgtttaagagctaagctgATGCTACTCGTTCCTTTCGA
CCDC69	CTTAAACCGGCCAACATACCccaccttgttggGCTTACCCACTCTTTCCGGGgtttaagagctaagctgATGCTACTCGTTCCTTTCGA
CCDC69	CTTAAACCGGCCAACATACCccaccttgttggTTGAGGGGACCTAATTCATGgtttaagagctaagctgATGCTACTCGTTCCTTTCGA
CCDC69	CTTAAACCGGCCAACATACCccaccttgttggCAGAATTCTCCAGCAACATGgtttaagagctaagctgATGCTACTCGTTCCTTTCGA
CCDC69	CTTAAACCGGCCAACATACCccaccttgttggCTTTCCAGGCCAAAATGAAGgtttaagagctaagctgATGCTACTCGTTCCTTTCGA
CCDC8	CTTAAACCGGCCAACATACCccaccttgttggATGGAGGCCCAAGATCAACTgtttaagagctaagctgATGCTACTCGTTCCTTTCGA
CCDC8	CTTAAACCGGCCAACATACCccaccttgttggCTGTCCGCTTTGGACAGCTGgtttaagagctaagctgATGCTACTCGTTCCTTTCGA
CCDC8	CTTAAACCGGCCAACATACCccaccttgttggGCTGCTTCTCCTGTCGCCGGgtttaagagctaagctgATGCTACTCGTTCCTTTCGA
CCDC8	CTTAAACCGGCCAACATACCccaccttgttggGGGGTATCATCGGCGCCAGAgtttaagagctaagctgATGCTACTCGTTCCTTTCGA
CCDC83	CTTAAACCGGCCAACATACCccaccttgttggGCTGTAAAGCTCATTGACAAgtttaagagctaagctgATGCTACTCGTTCCTTTCGA
CCDC83	CTTAAACCGGCCAACATACCccaccttgttggATGGAAGTTTGAAAGAGACCgtttaagagctaagctgATGCTACTCGTTCCTTTCGA
CCDC83	CTTAAACCGGCCAACATACCccaccttgttggAGATGACGAGGATTAGAGGTgtttaagagctaagctgATGCTACTCGTTCCTTTCGA
CCDC83	CTTAAACCGGCCAACATACCccaccttgttggGCACATACGGCATCTACTAAgtttaagagctaagctgATGCTACTCGTTCCTTTCGA
CCDC85C	CTTAAACCGGCCAACATACCccaccttgttggCGGCAGCAGTACGTCCAGCGgtttaagagctaagctgATGCTACTCGTTCCTTTCGA
CCDC85C	CTTAAACCGGCCAACATACCccaccttgttggGCCGCTGGTTCACGTCCTTGgtttaagagctaagctgATGCTACTCGTTCCTTTCGA
CCDC85C	CTTAAACCGGCCAACATACCccaccttgttggGTCGTCCAGGGACCGACGTGgtttaagagctaagctgATGCTACTCGTTCCTTTCGA
CCDC85C	CTTAAACCGGCCAACATACCccaccttgttggCGGCGCCGTGTGGCACGAGGgtttaagagctaagctgATGCTACTCGTTCCTTTCGA
CCDC93	CTTAAACCGGCCAACATACCccaccttgttggTTTCCGGCGATGTAGCTGGGgtttaagagctaagctgATGCTACTCGTTCCTTTCGA
CCDC93	CTTAAACCGGCCAACATACCccaccttgttggTGGCGTTTGTATTTCCGACGgtttaagagctaagctgATGCTACTCGTTCCTTTCGA
CCDC93	CTTAAACCGGCCAACATACCccaccttgttggAGGTAGTAGGAGGAATGACTgtttaagagctaagctgATGCTACTCGTTCCTTTCGA
CCDC93	CTTAAACCGGCCAACATACCccaccttgttggTAGAATCCAAAGCTGATCCAgtttaagagctaagctgATGCTACTCGTTCCTTTCGA
CCDC97	CTTAAACCGGCCAACATACCccaccttgttggATGTACTGCTCATATAGCAGgtttaagagctaagctgATGCTACTCGTTCCTTTCGA
CCDC97	CTTAAACCGGCCAACATACCccaccttgttggCAGCACAGTAGAAGTCTGCAgtttaagagctaagctgATGCTACTCGTTCCTTTCGA
CCDC97	CTTAAACCGGCCAACATACCccaccttgttggCCTGGACAGTGACACCTCCGgtttaagagctaagctgATGCTACTCGTTCCTTTCGA
CCDC97	CTTAAACCGGCCAACATACCccaccttgttggACCTTGGATCAGCTCTCGCAgtttaagagctaagctgATGCTACTCGTTCCTTTCGA
CCNT2	CTTAAACCGGCCAACATACCccaccttgttggTCACATTTAGTATCCAGCAGgtttaagagctaagctgATGCTACTCGTTCCTTTCGA
CCNT2	CTTAAACCGGCCAACATACCccaccttgttggGAGTAGTGGAAATTGGCCCAgtttaagagctaagctgATGCTACTCGTTCCTTTCGA
CCNT2	CTTAAACCGGCCAACATACCccaccttgttggATACGGTTTATCATCACACCgtttaagagctaagctgATGCTACTCGTTCCTTTCGA
CCNT2	CTTAAACCGGCCAACATACCccaccttgttggAATAATTCTAGAGTAACTGTgtttaagagctaagctgATGCTACTCGTTCCTTTCGA
CCNYL1	CTTAAACCGGCCAACATACCccaccttgttggTCAGCGAGAAAAAGTTCCAGgtttaagagctaagctgATGCTACTCGTTCCTTTCGA
CCNYL1	CTTAAACCGGCCAACATACCccaccttgttggAGCGACCGCGAGATGCCCGAgtttaagagctaagctgATGCTACTCGTTCCTTTCGA
CCNYL1	CTTAAACCGGCCAACATACCccaccttgttggGCCCTCTCCGAAATCCAACTgtttaagagctaagctgATGCTACTCGTTCCTTTCGA
CCNYL1	CTTAAACCGGCCAACATACCccaccttgttggGGACACCGCCTCGTAGATGTgtttaagagctaagctgATGCTACTCGTTCCTTTCGA
CCR3	CTTAAACCGGCCAACATACCccaccttgttggACATCCTACTATGATGACGTgtttaagagctaagctgATGCTACTCGTTCCTTTCGA
CCR3	CTTAAACCGGCCAACATACCccaccttgttggTCTGGATCCACTATGTCAGGgtttaagagctaagctgATGCTACTCGTTCCTTTCGA
CCR3	CTTAAACCGGCCAACATACCccaccttgttggTTGCAGTGCTCTTTACCCAGgtttaagagctaagctgATGCTACTCGTTCCTTTCGA
CCR3	CTTAAACCGGCCAACATACCccaccttgttggGACACCAAAAGTGACAGTCCgtttaagagctaagctgATGCTACTCGTTCCTTTCGA
CCR4	CTTAAACCGGCCAACATACCccaccttgttggAAAAACCAAGGAATACAGTGgtttaagagctaagctgATGCTACTCGTTCCTTTCGA
CCR4	CTTAAACCGGCCAACATACCccaccttgttggAAAACAGCATGATCCCTAAGgtttaagagctaagctgATGCTACTCGTTCCTTTCGA
CCR4	CTTAAACCGGCCAACATACCccaccttgttggATACCTGGCAATTGTGCACGgtttaagagctaagctgATGCTACTCGTTCCTTTCGA
CCR4	CTTAAACCGGCCAACATACCccaccttgttggACTCTCTCAACTCCACGACGgtttaagagctaagctgATGCTACTCGTTCCTTTCGA
CCT3	CTTAAACCGGCCAACATACCccaccttgttggGCAGCAGATGCACCCAACAGgtttaagagctaagctgATGCTACTCGTTCCTTTCGA
CCT3	CTTAAACCGGCCAACATACCccaccttgttggCTACCAAAGCCATCAGTCGGgtttaagagctaagctgATGCTACTCGTTCCTTTCGA
CCT3	CTTAAACCGGCCAACATACCccaccttgttggTGACATTGAGATTACACGAGgtttaagagctaagctgATGCTACTCGTTCCTTTCGA
CCT3	CTTAAACCGGCCAACATACCccaccttgttggATGTGACCCATCCACGTATGgtttaagagctaagctgATGCTACTCGTTCCTTTCGA
CD109	CTTAAACCGGCCAACATACCccaccttgttggTACTGGAGCGGATCTAACAGgtttaagagctaagctgATGCTACTCGTTCCTTTCGA
CD109	CTTAAACCGGCCAACATACCccaccttgttggAATCAAATTTGATCCAACAGgtttaagagctaagctgATGCTACTCGTTCCTTTCGA
CD109	CTTAAACCGGCCAACATACCccaccttgttggATTTGGCTAGACACCAACATgtttaagagctaagctgATGCTACTCGTTCCTTTCGA
CD109	CTTAAACCGGCCAACATACCccaccttgttggTAAAATTTCTACTGGTCCAGgtttaagagctaagctgATGCTACTCGTTCCTTTCGA
CD163	CTTAAACCGGCCAACATACCccaccttgttggGTGAAGCATGGTGACACGTGgtttaagagctaagctgATGCTACTCGTTCCTTTCGA
CD163	CTTAAACCGGCCAACATACCccaccttgttggCAAAGACGATGAATTGCACGgtttaagagctaagctgATGCTACTCGTTCCTTTCGA
CD163	CTTAAACCGGCCAACATACCccaccttgttggTCTGTGATTTGTAACCAGCTgtttaagagctaagctgATGCTACTCGTTCCTTTCGA
CD163	CTTAAACCGGCCAACATACCccaccttgttggACTGGCGTTAACTCGACCAAgtttaagagctaagctgATGCTACTCGTTCCTTTCGA
CD164L2	CTTAAACCGGCCAACATACCccaccttgttggCCGCCGGCCAGATATTCAGGgtttaagagctaagctgATGCTACTCGTTCCTTTCGA
CD164L2	CTTAAACCGGCCAACATACCccaccttgttggCTCCATCTACAACCGCTCAGgtttaagagctaagctgATGCTACTCGTTCCTTTCGA
CD164L2	CTTAAACCGGCCAACATACCccaccttgttggACACTGTGTGGCCCAATCTGgtttaagagctaagctgATGCTACTCGTTCCTTTCGA
CD164L2	CTTAAACCGGCCAACATACCccaccttgttggGCCACAGAGCGCAGTCCGCAgtttaagagctaagctgATGCTACTCGTTCCTTTCGA
CD200R1	CTTAAACCGGCCAACATACCccaccttgttggACCGTGGCCATCACTCATGAgtttaagagctaagctgATGCTACTCGTTCCTTTCGA
CD200R1	CTTAAACCGGCCAACATACCccaccttgttggTACTGATGAGAGAATAACCTgtttaagagctaagctgATGCTACTCGTTCCTTTCGA
CD200R1	CTTAAACCGGCCAACATACCccaccttgttggCAGTATGCAAGGCAGTTGCAgtttaagagctaagctgATGCTACTCGTTCCTTTCGA
CD200R1	CTTAAACCGGCCAACATACCccaccttgttggTACTCGAAAGTACTCGCAGAgtttaagagctaagctgATGCTACTCGTTCCTTTCGA
CD226	CTTAAACCGGCCAACATACCccaccttgttggGTTAAGAGGTCGATCTGACGgtttaagagctaagctgATGCTACTCGTTCCTTTCGA
CD226	CTTAAACCGGCCAACATACCccaccttgttggTTCCAGGTTCCGAAACAATGgtttaagagctaagctgATGCTACTCGTTCCTTTCGA
CD226	CTTAAACCGGCCAACATACCccaccttgttggTCTCTTTACACTTACCCACAgtttaagagctaagctgATGCTACTCGTTCCTTTCGA
CD226	CTTAAACCGGCCAACATACCccaccttgttggAATGGCTATGGAATCCTGCTgtttaagagctaagctgATGCTACTCGTTCCTTTCGA
CD248	CTTAAACCGGCCAACATACCccaccttgttggCGGCTTCACGTGGACCACAGgtttaagagctaagctgATGCTACTCGTTCCTTTCGA
CD248	CTTAAACCGGCCAACATACCccaccttgttggCTGCGAACACGAATGTGTGGgtttaagagctaagctgATGCTACTCGTTCCTTTCGA
CD248	CTTAAACCGGCCAACATACCccaccttgttggGAAGCTCGGTCTATAGGCCAgtttaagagctaagctgATGCTACTCGTTCCTTTCGA
CD248	CTTAAACCGGCCAACATACCccaccttgttggATGTGTGTCAACTACGTTGGgtttaagagctaagctgATGCTACTCGTTCCTTTCGA
CD274	CTTAAACCGGCCAACATACCccaccttgttggACTGCTTGTCCAGATGACTTgtttaagagctaagctgATGCTACTCGTTCCTTTCGA
CD274	CTTAAACCGGCCAACATACCccaccttgttggGGTTCCCAAGGACCTATATGgtttaagagctaagctgATGCTACTCGTTCCTTTCGA
CD274	CTTAAACCGGCCAACATACCccaccttgttggCACCACCAATTCCAAGAGAGgtttaagagctaagctgATGCTACTCGTTCCTTTCGA
CD274	CTTAAACCGGCCAACATACCccaccttgttggACATGTCAGTTCATGTTCAGgtttaagagctaagctgATGCTACTCGTTCCTTTCGA
CD2AP	CTTAAACCGGCCAACATACCccaccttgttggGGGACCCAAAACTCAGAGTGgtttaagagctaagctgATGCTACTCGTTCCTTTCGA
CD2AP	CTTAAACCGGCCAACATACCccaccttgttggTTACCTTAACGAAATTGTCAgtttaagagctaagctgATGCTACTCGTTCCTTTCGA
CD2AP	CTTAAACCGGCCAACATACCccaccttgttggAGTAAATTACTGGCTTTGGTgtttaagagctaagctgATGCTACTCGTTCCTTTCGA
CD2AP	CTTAAACCGGCCAACATACCccaccttgttggTAGTCTACCTGAATCGTCCTgtttaagagctaagctgATGCTACTCGTTCCTTTCGA
CD300A	CTTAAACCGGCCAACATACCccaccttgttggGACACCTGCAAGTATCACTGgtttaagagctaagctgATGCTACTCGTTCCTTTCGA
CD300A	CTTAAACCGGCCAACATACCccaccttgttggGGTGTGGGGTGGATACACCAgtttaagagctaagctgATGCTACTCGTTCCTTTCGA
CD300A	CTTAAACCGGCCAACATACCccaccttgttggTCTGAGCAAATGCAGGACCGgtttaagagctaagctgATGCTACTCGTTCCTTTCGA
CD300A	CTTAAACCGGCCAACATACCccaccttgttggTTGTCACATAGGAAAATCTGgtttaagagctaagctgATGCTACTCGTTCCTTTCGA
CD300LB	CTTAAACCGGCCAACATACCccaccttgttggGGGAGACCTACATTAAGTGGgtttaagagctaagctgATGCTACTCGTTCCTTTCGA
CD300LB	CTTAAACCGGCCAACATACCccaccttgttggATAGTGGCATTGAACCGTCAgtttaagagctaagctgATGCTACTCGTTCCTTTCGA
CD300LB	CTTAAACCGGCCAACATACCccaccttgttggCCTCATTGAAACCAGAGGGTgtttaagagctaagctgATGCTACTCGTTCCTTTCGA
CD300LB	CTTAAACCGGCCAACATACCccaccttgttggACGCAGATGTTTACTGGTGTgtttaagagctaagctgATGCTACTCGTTCCTTTCGA
CD33	CTTAAACCGGCCAACATACCccaccttgttggTGGGGTGATTATGAGCACCGgtttaagagctaagctgATGCTACTCGTTCCTTTCGA
CD33	CTTAAACCGGCCAACATACCccaccttgttggGAACCAGTAACCATGAACTGgtttaagagctaagctgATGCTACTCGTTCCTTTCGA
CD33	CTTAAACCGGCCAACATACCccaccttgttggGACAACCAGGAGAAGATCGGgtttaagagctaagctgATGCTACTCGTTCCTTTCGA
CD33	CTTAAACCGGCCAACATACCccaccttgttggGGCCGGGTTCTAGAGTGCCAgtttaagagctaagctgATGCTACTCGTTCCTTTCGA
CD34	CTTAAACCGGCCAACATACCccaccttgttggTTCATGAGTCTTGACAACAAgtttaagagctaagctgATGCTACTCGTTCCTTTCGA
CD34	CTTAAACCGGCCAACATACCccaccttgttggACCTTGATGTCACTTAGGATgtttaagagctaagctgATGCTACTCGTTCCTTTCGA
CD34	CTTAAACCGGCCAACATACCccaccttgttggTGTGTCTCAACATGGCAATGgtttaagagctaagctgATGCTACTCGTTCCTTTCGA
CD34	CTTAAACCGGCCAACATACCccaccttgttggGTTTGTGTTTCCATAAACTGgtttaagagctaagctgATGCTACTCGTTCCTTTCGA
CD37	CTTAAACCGGCCAACATACCccaccttgttggCATCCTGAGAGGTAACGGGTgtttaagagctaagctgATGCTACTCGTTCCTTTCGA
CD37	CTTAAACCGGCCAACATACCccaccttgttggCCAGATCTGCAGAGGCACGAgtttaagagctaagctgATGCTACTCGTTCCTTTCGA
CD37	CTTAAACCGGCCAACATACCccaccttgttggTTTGCCACACAGATCACCCTgtttaagagctaagctgATGCTACTCGTTCCTTTCGA
CD37	CTTAAACCGGCCAACATACCccaccttgttggTGAGGGCCCCCACACAACCCgtttaagagctaagctgATGCTACTCGTTCCTTTCGA
CD38	CTTAAACCGGCCAACATACCccaccttgttggTCTGGCCCATCAGTTCACACgtttaagagctaagctgATGCTACTCGTTCCTTTCGA
CD38	CTTAAACCGGCCAACATACCccaccttgttggTCAGACCGTACCTTGCAACAgtttaagagctaagctgATGCTACTCGTTCCTTTCGA
CD38	CTTAAACCGGCCAACATACCccaccttgttggTCGCGGTGGTCGTCCCGAGGgtttaagagctaagctgATGCTACTCGTTCCTTTCGA
CD38	CTTAAACCGGCCAACATACCccaccttgttggCTTGACGCATCGCGCCAGGAgtttaagagctaagctgATGCTACTCGTTCCTTTCGA
CD3E	CTTAAACCGGCCAACATACCccaccttgttggGATGTCCACTATGACAATTGgtttaagagctaagctgATGCTACTCGTTCCTTTCGA
CD3E	CTTAAACCGGCCAACATACCccaccttgttggGATGGAGACTTTATATGCTGgtttaagagctaagctgATGCTACTCGTTCCTTTCGA
CD3E	CTTAAACCGGCCAACATACCccaccttgttggTGAGGATCACCTGTCACTGAgtttaagagctaagctgATGCTACTCGTTCCTTTCGA
CD3E	CTTAAACCGGCCAACATACCccaccttgttggCAACACAATGATAAAAACATgtttaagagctaagctgATGCTACTCGTTCCTTTCGA
CD3G	CTTAAACCGGCCAACATACCccaccttgttggTACACTGATACATCCCTCGAgtttaagagctaagctgATGCTACTCGTTCCTTTCGA
CD3G	CTTAAACCGGCCAACATACCccaccttgttggCAGAAGCCAAAAATATCACAgtttaagagctaagctgATGCTACTCGTTCCTTTCGA
CD3G	CTTAAACCGGCCAACATACCccaccttgttggAAAGAGAAAGCCAGATATGGgtttaagagctaagctgATGCTACTCGTTCCTTTCGA
CD3G	CTTAAACCGGCCAACATACCccaccttgttggACTTTGGCCCAGTCAATCAAgtttaagagctaagctgATGCTACTCGTTCCTTTCGA
CD4	CTTAAACCGGCCAACATACCccaccttgttggAGTGCAATGTAGGAGTCCAAgtttaagagctaagctgATGCTACTCGTTCCTTTCGA
CD4	CTTAAACCGGCCAACATACCccaccttgttggAGTGGTGCTGGGCAAAAAAGgtttaagagctaagctgATGCTACTCGTTCCTTTCGA
CD4	CTTAAACCGGCCAACATACCccaccttgttggCAGGACCCTAAGCTCCAGATgtttaagagctaagctgATGCTACTCGTTCCTTTCGA
CD4	CTTAAACCGGCCAACATACCccaccttgttggTTTCAACTGTAAAGGCGAGTgtttaagagctaagctgATGCTACTCGTTCCTTTCGA
CD44	CTTAAACCGGCCAACATACCccaccttgttggTGCTACTTCAGACAACCACAgtttaagagctaagctgATGCTACTCGTTCCTTTCGA
CD44	CTTAAACCGGCCAACATACCccaccttgttggTCGCTACAGCATCTCTCGGAgtttaagagctaagctgATGCTACTCGTTCCTTTCGA
CD44	CTTAAACCGGCCAACATACCccaccttgttggCATCACGGTTAACAATAGCTgtttaagagctaagctgATGCTACTCGTTCCTTTCGA
CD44	CTTAAACCGGCCAACATACCccaccttgttggAAGACTCCCATTCGACAACAgtttaagagctaagctgATGCTACTCGTTCCTTTCGA
CD46	CTTAAACCGGCCAACATACCccaccttgttggATTGTGGTGACAATTCAGTGgtttaagagctaagctgATGCTACTCGTTCCTTTCGA
CD46	CTTAAACCGGCCAACATACCccaccttgttggGGAGTACAGCAGCAACACCAgtttaagagctaagctgATGCTACTCGTTCCTTTCGA
CD46	CTTAAACCGGCCAACATACCccaccttgttggGGATCAGTAGCAATTTGGAGgtttaagagctaagctgATGCTACTCGTTCCTTTCGA
CD46	CTTAAACCGGCCAACATACCccaccttgttggACTCGTAAGTCCCATTTGCAgtttaagagctaagctgATGCTACTCGTTCCTTTCGA
CD47	CTTAAACCGGCCAACATACCccaccttgttggTTGCACTACTAAAGTCAGTGgtttaagagctaagctgATGCTACTCGTTCCTTTCGA
CD47	CTTAAACCGGCCAACATACCccaccttgttggGCACTTAAATATAGATCCGGgtttaagagctaagctgATGCTACTCGTTCCTTTCGA
CD47	CTTAAACCGGCCAACATACCccaccttgttggATCGAGCTAAAATATCGTGTgtttaagagctaagctgATGCTACTCGTTCCTTTCGA
CD47	CTTAAACCGGCCAACATACCccaccttgttggACAGGAGTATAGCAAAAATTgtttaagagctaagctgATGCTACTCGTTCCTTTCGA
CD48	CTTAAACCGGCCAACATACCccaccttgttggTCACTTGGTACATATGACCGgtttaagagctaagctgATGCTACTCGTTCCTTTCGA
CD48	CTTAAACCGGCCAACATACCccaccttgttggATGTACAGTGCGCCACTCTGgtttaagagctaagctgATGCTACTCGTTCCTTTCGA
CD48	CTTAAACCGGCCAACATACCccaccttgttggAAACTGTCATGTGTGATACCgtttaagagctaagctgATGCTACTCGTTCCTTTCGA
CD48	CTTAAACCGGCCAACATACCccaccttgttggCTGGTCGAAAGTATAAAACCgtttaagagctaagctgATGCTACTCGTTCCTTTCGA
CD79B	CTTAAACCGGCCAACATACCccaccttgttggGCAGAAGTGCAACAACACCTgtttaagagctaagctgATGCTACTCGTTCCTTTCGA
CD79B	CTTAAACCGGCCAACATACCccaccttgttggCGTTTCATAGCCAGGAAACGgtttaagagctaagctgATGCTACTCGTTCCTTTCGA
CD79B	CTTAAACCGGCCAACATACCccaccttgttggGACCGGTACCGGAATCCCAAgtttaagagctaagctgATGCTACTCGTTCCTTTCGA
CD79B	CTTAAACCGGCCAACATACCccaccttgttggGCAGCAACGCCACCATCCAGgtttaagagctaagctgATGCTACTCGTTCCTTTCGA
CD81	CTTAAACCGGCCAACATACCccaccttgttggCTCCCAGCTCCAGATACAGGgtttaagagctaagctgATGCTACTCGTTCCTTTCGA
CD81	CTTAAACCGGCCAACATACCccaccttgttggTGACAGCGCCCACAGCGATGgtttaagagctaagctgATGCTACTCGTTCCTTTCGA
CD81	CTTAAACCGGCCAACATACCccaccttgttggTGATGACGCCAACAACGCCAgtttaagagctaagctgATGCTACTCGTTCCTTTCGA
CD81	CTTAAACCGGCCAACATACCccaccttgttggGACAAAGCCCCAGATGCCGGgtttaagagctaagctgATGCTACTCGTTCCTTTCGA
CD84	CTTAAACCGGCCAACATACCccaccttgttggCTGTAAATATCCAAGAACCAgtttaagagctaagctgATGCTACTCGTTCCTTTCGA
CD84	CTTAAACCGGCCAACATACCccaccttgttggTCTGTTGCTTATGTAACACCgtttaagagctaagctgATGCTACTCGTTCCTTTCGA
CD84	CTTAAACCGGCCAACATACCccaccttgttggTCAAATCTTCCAGACTCCTGgtttaagagctaagctgATGCTACTCGTTCCTTTCGA
CD84	CTTAAACCGGCCAACATACCccaccttgttggCAAAGCAGACATAAATACACgtttaagagctaagctgATGCTACTCGTTCCTTTCGA
CD86	CTTAAACCGGCCAACATACCccaccttgttggTGTCCGAATCAAAACTTGTGgtttaagagctaagctgATGCTACTCGTTCCTTTCGA
CD86	CTTAAACCGGCCAACATACCccaccttgttggAAAATACTACTAGCTCACTCgtttaagagctaagctgATGCTACTCGTTCCTTTCGA
CD86	CTTAAACCGGCCAACATACCccaccttgttggTTGACCTGCTCATCTATACAgtttaagagctaagctgATGCTACTCGTTCCTTTCGA
CD86	CTTAAACCGGCCAACATACCccaccttgttggACAGTTCAGAATTCATCTGGgtttaagagctaagctgATGCTACTCGTTCCTTTCGA
CD8A	CTTAAACCGGCCAACATACCccaccttgttggCTCAAACTCACGGAGCAGCAgtttaagagctaagctgATGCTACTCGTTCCTTTCGA
CD8A	CTTAAACCGGCCAACATACCccaccttgttggGCAGGAAGACCGGCACGAAGgtttaagagctaagctgATGCTACTCGTTCCTTTCGA
CD8A	CTTAAACCGGCCAACATACCccaccttgttggAGGTTCCAGGTCCGATCCAGgtttaagagctaagctgATGCTACTCGTTCCTTTCGA
CD8A	CTTAAACCGGCCAACATACCccaccttgttggCGAGCAGCCCGACGTCGGGTgtttaagagctaagctgATGCTACTCGTTCCTTTCGA
CD8B	CTTAAACCGGCCAACATACCccaccttgttggAGCGTGAAGCCGGAAGACAGgtttaagagctaagctgATGCTACTCGTTCCTTTCGA
CD8B	CTTAAACCGGCCAACATACCccaccttgttggGTAGATGCGCATGTTACTGAgtttaagagctaagctgATGCTACTCGTTCCTTTCGA
CD8B	CTTAAACCGGCCAACATACCccaccttgttggAAGGGAACTCAGCTGAGTGTgtttaagagctaagctgATGCTACTCGTTCCTTTCGA
CD8B	CTTAAACCGGCCAACATACCccaccttgttggCCCAGAGGGCCAGGAACTCGgtttaagagctaagctgATGCTACTCGTTCCTTTCGA
CD9	CTTAAACCGGCCAACATACCccaccttgttggATTCGCCATTGAAATAGCTGgtttaagagctaagctgATGCTACTCGTTCCTTTCGA
CD9	CTTAAACCGGCCAACATACCccaccttgttggGATCAGAATATAGACTCCTGgtttaagagctaagctgATGCTACTCGTTCCTTTCGA
CD9	CTTAAACCGGCCAACATACCccaccttgttggGAATCGGAGCCATAGTCCAAgtttaagagctaagctgATGCTACTCGTTCCTTTCGA
CD9	CTTAAACCGGCCAACATACCccaccttgttggCAAGGCGACATACCGCATAGgtttaagagctaagctgATGCTACTCGTTCCTTTCGA
CD93	CTTAAACCGGCCAACATACCccaccttgttggAGCCAACCCAGCATTCGCAGgtttaagagctaagctgATGCTACTCGTTCCTTTCGA
CD93	CTTAAACCGGCCAACATACCccaccttgttggGCCTTACTCTAACTGGCACAgtttaagagctaagctgATGCTACTCGTTCCTTTCGA
CD93	CTTAAACCGGCCAACATACCccaccttgttggGCCCCAGTCGAACACATCGGgtttaagagctaagctgATGCTACTCGTTCCTTTCGA
CD93	CTTAAACCGGCCAACATACCccaccttgttggAGCCCTCAATGTTACTTCCGgtttaagagctaagctgATGCTACTCGTTCCTTTCGA
CD99L2	CTTAAACCGGCCAACATACCccaccttgttggGATCTTGAAGACATAGTAGGgtttaagagctaagctgATGCTACTCGTTCCTTTCGA
CD99L2	CTTAAACCGGCCAACATACCccaccttgttggATGTAACCACCACGACCAAGgtttaagagctaagctgATGCTACTCGTTCCTTTCGA
CD99L2	CTTAAACCGGCCAACATACCccaccttgttggATGACGACCCTGGATCTGGTgtttaagagctaagctgATGCTACTCGTTCCTTTCGA
CD99L2	CTTAAACCGGCCAACATACCccaccttgttggCGCAGGAAACCAATTGCTGGgtttaagagctaagctgATGCTACTCGTTCCTTTCGA
CDAN1	CTTAAACCGGCCAACATACCccaccttgttggCTGCAAAGAAGACACAATCGgtttaagagctaagctgATGCTACTCGTTCCTTTCGA
CDAN1	CTTAAACCGGCCAACATACCccaccttgttggCCTGTCCCACCCCAGAATTGgtttaagagctaagctgATGCTACTCGTTCCTTTCGA
CDAN1	CTTAAACCGGCCAACATACCccaccttgttggTCCACCTCAAAGGCATATGAgtttaagagctaagctgATGCTACTCGTTCCTTTCGA
CDAN1	CTTAAACCGGCCAACATACCccaccttgttggGAGCCATAAGCCGTTCCTGTgtttaagagctaagctgATGCTACTCGTTCCTTTCGA
CDC42EP1	CTTAAACCGGCCAACATACCccaccttgttggTCCTTCCTCAGCAACCACGGgtttaagagctaagctgATGCTACTCGTTCCTTTCGA
CDC42EP1	CTTAAACCGGCCAACATACCccaccttgttggCATGATCAGCCACCCACTCGgtttaagagctaagctgATGCTACTCGTTCCTTTCGA
CDC42EP1	CTTAAACCGGCCAACATACCccaccttgttggGCCAACCACGAGGCTGTCGTgtttaagagctaagctgATGCTACTCGTTCCTTTCGA
CDC42EP1	CTTAAACCGGCCAACATACCccaccttgttggAAAGCCGCATGACCGAGACCgtttaagagctaagctgATGCTACTCGTTCCTTTCGA
CDC42EP3	CTTAAACCGGCCAACATACCccaccttgttggGAGAATGGGACAGTCCACCAgtttaagagctaagctgATGCTACTCGTTCCTTTCGA
CDC42EP3	CTTAAACCGGCCAACATACCccaccttgttggGGAAGAACTCATTATGCCCAgtttaagagctaagctgATGCTACTCGTTCCTTTCGA
CDC42EP3	CTTAAACCGGCCAACATACCccaccttgttggGTGGCGAAAGTCTCCAAGCGgtttaagagctaagctgATGCTACTCGTTCCTTTCGA
CDC42EP3	CTTAAACCGGCCAACATACCccaccttgttggGGATCCTCCAATGGTCGGGAgtttaagagctaagctgATGCTACTCGTTCCTTTCGA
CDC42EP4	CTTAAACCGGCCAACATACCccaccttgttggTTCCGCCACACCATGCACGTgtttaagagctaagctgATGCTACTCGTTCCTTTCGA
CDC42EP4	CTTAAACCGGCCAACATACCccaccttgttggCTCCAAGCGCCGTTCCCGAGgtttaagagctaagctgATGCTACTCGTTCCTTTCGA
CDC42EP4	CTTAAACCGGCCAACATACCccaccttgttggCCCGCGGCCCCATTCCGACGgtttaagagctaagctgATGCTACTCGTTCCTTTCGA
CDC42EP4	CTTAAACCGGCCAACATACCccaccttgttggCGCATGCTTCAGCCCGTACGgtttaagagctaagctgATGCTACTCGTTCCTTTCGA
CDC42SE1	CTTAAACCGGCCAACATACCccaccttgttggTGTGGTAGAGAAACCCCAGCgtttaagagctaagctgATGCTACTCGTTCCTTTCGA
CDC42SE1	CTTAAACCGGCCAACATACCccaccttgttggGATTGACCGGACCATGATTGgtttaagagctaagctgATGCTACTCGTTCCTTTCGA
CDC42SE1	CTTAAACCGGCCAACATACCccaccttgttggTTTGTTCACCTGACTCACATgtttaagagctaagctgATGCTACTCGTTCCTTTCGA
CDC42SE1	CTTAAACCGGCCAACATACCccaccttgttggAGAAGAGAAGACGGATTGACgtttaagagctaagctgATGCTACTCGTTCCTTTCGA
CDCA4	CTTAAACCGGCCAACATACCccaccttgttggTGCACGGCACAGGATCTCCGgtttaagagctaagctgATGCTACTCGTTCCTTTCGA
CDCA4	CTTAAACCGGCCAACATACCccaccttgttggGGATGGGACGTGGCGCACAGgtttaagagctaagctgATGCTACTCGTTCCTTTCGA
CDCA4	CTTAAACCGGCCAACATACCccaccttgttggCAGAAACTGGACCCTGTGTGgtttaagagctaagctgATGCTACTCGTTCCTTTCGA
CDCA4	CTTAAACCGGCCAACATACCccaccttgttggTGTCCTCATACAGCCTGCAGgtttaagagctaagctgATGCTACTCGTTCCTTTCGA
CDH1	CTTAAACCGGCCAACATACCccaccttgttggAAGTCACGCTGAATACAGTGgtttaagagctaagctgATGCTACTCGTTCCTTTCGA
CDH1	CTTAAACCGGCCAACATACCccaccttgttggTGAACCACCAGGGTATACGTgtttaagagctaagctgATGCTACTCGTTCCTTTCGA
CDH1	CTTAAACCGGCCAACATACCccaccttgttggGCAATGCGTTCTCTATCCAGgtttaagagctaagctgATGCTACTCGTTCCTTTCGA
CDH1	CTTAAACCGGCCAACATACCccaccttgttggCTGGAGATTAATCCGGACACgtttaagagctaagctgATGCTACTCGTTCCTTTCGA
CDH13	CTTAAACCGGCCAACATACCccaccttgttggCAGAACTCGTGATTGTCGGGgtttaagagctaagctgATGCTACTCGTTCCTTTCGA
CDH13	CTTAAACCGGCCAACATACCccaccttgttggGGATGTTGGATTAACAGGCAgtttaagagctaagctgATGCTACTCGTTCCTTTCGA
CDH13	CTTAAACCGGCCAACATACCccaccttgttggTCAGCCAGCTGAATTCATTGgtttaagagctaagctgATGCTACTCGTTCCTTTCGA
CDH13	CTTAAACCGGCCAACATACCccaccttgttggAACCGACCGATCTTTCGGGAgtttaagagctaagctgATGCTACTCGTTCCTTTCGA
CDH15	CTTAAACCGGCCAACATACCccaccttgttggTCGATAGAGAAGACGCCCCGgtttaagagctaagctgATGCTACTCGTTCCTTTCGA
CDH15	CTTAAACCGGCCAACATACCccaccttgttggCAATGCCCCCGAGTTCACCAgtttaagagctaagctgATGCTACTCGTTCCTTTCGA
CDH15	CTTAAACCGGCCAACATACCccaccttgttggCTGTGCAGCGAGCCACACCAgtttaagagctaagctgATGCTACTCGTTCCTTTCGA
CDH15	CTTAAACCGGCCAACATACCccaccttgttggCCCAGGCACCTATGTGACCAgtttaagagctaagctgATGCTACTCGTTCCTTTCGA
CDH17	CTTAAACCGGCCAACATACCccaccttgttggTTTCTCCAGTCAAAGTACGAgtttaagagctaagctgATGCTACTCGTTCCTTTCGA
CDH17	CTTAAACCGGCCAACATACCccaccttgttggATATTTGTGATAGAACGGGAgtttaagagctaagctgATGCTACTCGTTCCTTTCGA
CDH17	CTTAAACCGGCCAACATACCccaccttgttggAGCCATCTCTCTTACCCGAGgtttaagagctaagctgATGCTACTCGTTCCTTTCGA
CDH17	CTTAAACCGGCCAACATACCccaccttgttggTCACCCCATCAAAATCACTCgtttaagagctaagctgATGCTACTCGTTCCTTTCGA
CDH2	CTTAAACCGGCCAACATACCccaccttgttggAGACAATTCAGTAAGCACAGgtttaagagctaagctgATGCTACTCGTTCCTTTCGA
CDH2	CTTAAACCGGCCAACATACCccaccttgttggCAACGACGGGTTAGTCACCGgtttaagagctaagctgATGCTACTCGTTCCTTTCGA
CDH2	CTTAAACCGGCCAACATACCccaccttgttggGTCATGGCAGTAAACTCTGGgtttaagagctaagctgATGCTACTCGTTCCTTTCGA
CDH2	CTTAAACCGGCCAACATACCccaccttgttggTTGGAATCTTACATGAAACCgtttaagagctaagctgATGCTACTCGTTCCTTTCGA
CDH26	CTTAAACCGGCCAACATACCccaccttgttggGCCACGTTCCCGCTACATGGgtttaagagctaagctgATGCTACTCGTTCCTTTCGA
CDH26	CTTAAACCGGCCAACATACCccaccttgttggGTGTCATTTCTCGATCGACAgtttaagagctaagctgATGCTACTCGTTCCTTTCGA
CDH26	CTTAAACCGGCCAACATACCccaccttgttggTTGCACATCCACGTGAACGGgtttaagagctaagctgATGCTACTCGTTCCTTTCGA
CDH26	CTTAAACCGGCCAACATACCccaccttgttggCTTCTCTTGGATCGCCGTAGgtttaagagctaagctgATGCTACTCGTTCCTTTCGA
CDH3	CTTAAACCGGCCAACATACCccaccttgttggGAATAAGCCACTGGACCGGGgtttaagagctaagctgATGCTACTCGTTCCTTTCGA
CDH3	CTTAAACCGGCCAACATACCccaccttgttggAAGACACAAGAGAGATTGGGgtttaagagctaagctgATGCTACTCGTTCCTTTCGA
CDH3	CTTAAACCGGCCAACATACCccaccttgttggTGTGGGCACCCTCGACCGTGgtttaagagctaagctgATGCTACTCGTTCCTTTCGA
CDH3	CTTAAACCGGCCAACATACCccaccttgttggTGGTGAACATGAGGTCGTGTgtttaagagctaagctgATGCTACTCGTTCCTTTCGA
CDH4	CTTAAACCGGCCAACATACCccaccttgttggGACTGGAGATATCGTCACAGgtttaagagctaagctgATGCTACTCGTTCCTTTCGA
CDH4	CTTAAACCGGCCAACATACCccaccttgttggGGCCGTGACGGTCATCACGTgtttaagagctaagctgATGCTACTCGTTCCTTTCGA
CDH4	CTTAAACCGGCCAACATACCccaccttgttggCACAGACCCCGTAACCAACGgtttaagagctaagctgATGCTACTCGTTCCTTTCGA
CDH4	CTTAAACCGGCCAACATACCccaccttgttggAACGTGCCCGAGAACTCGCGgtttaagagctaagctgATGCTACTCGTTCCTTTCGA
CDH5	CTTAAACCGGCCAACATACCccaccttgttggTCCACAGTCAGGTTATACCAgtttaagagctaagctgATGCTACTCGTTCCTTTCGA
CDH5	CTTAAACCGGCCAACATACCccaccttgttggTTTGGTACATGACAGAGGCGgtttaagagctaagctgATGCTACTCGTTCCTTTCGA
CDH5	CTTAAACCGGCCAACATACCccaccttgttggGACAAACCCCGCCCACAACGgtttaagagctaagctgATGCTACTCGTTCCTTTCGA
CDH5	CTTAAACCGGCCAACATACCccaccttgttggGCAGATCTCCGCAATAGACAgtttaagagctaagctgATGCTACTCGTTCCTTTCGA
CDH6	CTTAAACCGGCCAACATACCccaccttgttggAAGCTATAAACAGAAGGACAgtttaagagctaagctgATGCTACTCGTTCCTTTCGA
CDH6	CTTAAACCGGCCAACATACCccaccttgttggCTCCACCACAATTCTAACCGgtttaagagctaagctgATGCTACTCGTTCCTTTCGA
CDH6	CTTAAACCGGCCAACATACCccaccttgttggGGATCCGATTATCAGTATGTgtttaagagctaagctgATGCTACTCGTTCCTTTCGA
CDH6	CTTAAACCGGCCAACATACCccaccttgttggAAAGCCAGCGACGCTGATGTgtttaagagctaagctgATGCTACTCGTTCCTTTCGA
CDH8	CTTAAACCGGCCAACATACCccaccttgttggTATAAAAAGACTTGACCGGGgtttaagagctaagctgATGCTACTCGTTCCTTTCGA
CDH8	CTTAAACCGGCCAACATACCccaccttgttggGCGTGGGTCAATATGGACATgtttaagagctaagctgATGCTACTCGTTCCTTTCGA
CDH8	CTTAAACCGGCCAACATACCccaccttgttggAGACGATGGGAAGATAACGCgtttaagagctaagctgATGCTACTCGTTCCTTTCGA
CDH8	CTTAAACCGGCCAACATACCccaccttgttggATAAACTGGGTCATCAGCGTgtttaagagctaagctgATGCTACTCGTTCCTTTCGA
CDIPT	CTTAAACCGGCCAACATACCccaccttgttggGCTGATTTGGAAGAACAGCGgtttaagagctaagctgATGCTACTCGTTCCTTTCGA
CDIPT	CTTAAACCGGCCAACATACCccaccttgttggTTCGGATCTACTACACCTCGgtttaagagctaagctgATGCTACTCGTTCCTTTCGA
CDIPT	CTTAAACCGGCCAACATACCccaccttgttggTCTTCCAGGAACCCGGTTTGgtttaagagctaagctgATGCTACTCGTTCCTTTCGA
CDIPT	CTTAAACCGGCCAACATACCccaccttgttggCCAGAATCGCAGCAGACCTGgtttaagagctaagctgATGCTACTCGTTCCTTTCGA
CDK16	CTTAAACCGGCCAACATACCccaccttgttggCCCACGCAAGATCTCCACTGgtttaagagctaagctgATGCTACTCGTTCCTTTCGA
CDK16	CTTAAACCGGCCAACATACCccaccttgttggTTACTAGGCTGACACGACGGgtttaagagctaagctgATGCTACTCGTTCCTTTCGA
CDK16	CTTAAACCGGCCAACATACCccaccttgttggTCAGACTGGAACATGAAGAGgtttaagagctaagctgATGCTACTCGTTCCTTTCGA
CDK16	CTTAAACCGGCCAACATACCccaccttgttggGCCACCAGAGATTGTGCACGgtttaagagctaagctgATGCTACTCGTTCCTTTCGA
CDK5	CTTAAACCGGCCAACATACCccaccttgttggTAGCCGCAATGTGCTACACAgtttaagagctaagctgATGCTACTCGTTCCTTTCGA
CDK5	CTTAAACCGGCCAACATACCccaccttgttggCCTTTACAATCTCAGGATCGgtttaagagctaagctgATGCTACTCGTTCCTTTCGA
CDK5	CTTAAACCGGCCAACATACCccaccttgttggCCGGGAGACTCATGAGATCGgtttaagagctaagctgATGCTACTCGTTCCTTTCGA
CDK5	CTTAAACCGGCCAACATACCccaccttgttggCGTCCGCTGTTACTCAGCTGgtttaagagctaagctgATGCTACTCGTTCCTTTCGA
CDK5RAP2	CTTAAACCGGCCAACATACCccaccttgttggTTACTCTGTTGGTAATACCAgtttaagagctaagctgATGCTACTCGTTCCTTTCGA
CDK5RAP2	CTTAAACCGGCCAACATACCccaccttgttggCGAGGACACGATCAAAATTGgtttaagagctaagctgATGCTACTCGTTCCTTTCGA
CDK5RAP2	CTTAAACCGGCCAACATACCccaccttgttggAGCCATTCAGGGTTTAACCAgtttaagagctaagctgATGCTACTCGTTCCTTTCGA
CDK5RAP2	CTTAAACCGGCCAACATACCccaccttgttggGTGAAACACGTGAAAATCCTgtttaagagctaagctgATGCTACTCGTTCCTTTCGA
CDK7	CTTAAACCGGCCAACATACCccaccttgttggAGCTCCAAATAGTAACTCGGgtttaagagctaagctgATGCTACTCGTTCCTTTCGA
CDK7	CTTAAACCGGCCAACATACCccaccttgttggTTTCCATAAAATCAAAGACAgtttaagagctaagctgATGCTACTCGTTCCTTTCGA
CDK7	CTTAAACCGGCCAACATACCccaccttgttggATCTCTGGCCTTGTAAACGGgtttaagagctaagctgATGCTACTCGTTCCTTTCGA
CDK7	CTTAAACCGGCCAACATACCccaccttgttggTTAAAAACCTTACCCTATGTgtttaagagctaagctgATGCTACTCGTTCCTTTCGA
CDRT15	CTTAAACCGGCCAACATACCccaccttgttggCCACACCAGAGATCCCATTGgtttaagagctaagctgATGCTACTCGTTCCTTTCGA
CDRT15	CTTAAACCGGCCAACATACCccaccttgttggTGAGGCACAGACACTTGGTGgtttaagagctaagctgATGCTACTCGTTCCTTTCGA
CDRT15	CTTAAACCGGCCAACATACCccaccttgttggCTGGATGCGCCTTATTACAAgtttaagagctaagctgATGCTACTCGTTCCTTTCGA
CDRT15	CTTAAACCGGCCAACATACCccaccttgttggTGAGCCTTCTTCGGCATCGTgtttaagagctaagctgATGCTACTCGTTCCTTTCGA
CDV3	CTTAAACCGGCCAACATACCccaccttgttggTGGACAACTTCTTTGCCAAGgtttaagagctaagctgATGCTACTCGTTCCTTTCGA
CDV3	CTTAAACCGGCCAACATACCccaccttgttggTTACCAATTACTGGAGCAGGgtttaagagctaagctgATGCTACTCGTTCCTTTCGA
CDV3	CTTAAACCGGCCAACATACCccaccttgttggCCAGAACCAGCGATGACTAGgtttaagagctaagctgATGCTACTCGTTCCTTTCGA
CDV3	CTTAAACCGGCCAACATACCccaccttgttggTTTGCATTGCCTGAACCCTGgtttaagagctaagctgATGCTACTCGTTCCTTTCGA
CEACAM5	CTTAAACCGGCCAACATACCccaccttgttggTCTGTAAGATGTGTTTAGAGgtttaagagctaagctgATGCTACTCGTTCCTTTCGA
CEACAM5	CTTAAACCGGCCAACATACCccaccttgttggCAGCAACAACTCCAAACCCGgtttaagagctaagctgATGCTACTCGTTCCTTTCGA
CEACAM5	CTTAAACCGGCCAACATACCccaccttgttggGATGTAGGACCCTATGAGTGgtttaagagctaagctgATGCTACTCGTTCCTTTCGA
CEACAM5	CTTAAACCGGCCAACATACCccaccttgttggCAAGCCCATAACTCAGACACgtttaagagctaagctgATGCTACTCGTTCCTTTCGA
CELSR1	CTTAAACCGGCCAACATACCccaccttgttggCACGGGGTCCTGAATCACGTgtttaagagctaagctgATGCTACTCGTTCCTTTCGA
CELSR1	CTTAAACCGGCCAACATACCccaccttgttggAGGCGAGACAACAACGACCGgtttaagagctaagctgATGCTACTCGTTCCTTTCGA
CELSR1	CTTAAACCGGCCAACATACCccaccttgttggGTTGTTTGAGAACGAACCGGgtttaagagctaagctgATGCTACTCGTTCCTTTCGA
CELSR1	CTTAAACCGGCCAACATACCccaccttgttggATTTCTACCGAGGCGCTAAGgtttaagagctaagctgATGCTACTCGTTCCTTTCGA
CENPJ	CTTAAACCGGCCAACATACCccaccttgttggTAGTCATTGTAACCGCAGTGgtttaagagctaagctgATGCTACTCGTTCCTTTCGA
CENPJ	CTTAAACCGGCCAACATACCccaccttgttggTACCATAAAACCATCGACTGgtttaagagctaagctgATGCTACTCGTTCCTTTCGA
CENPJ	CTTAAACCGGCCAACATACCccaccttgttggCCTGTGCAGCCAGTATCGCAgtttaagagctaagctgATGCTACTCGTTCCTTTCGA
CENPJ	CTTAAACCGGCCAACATACCccaccttgttggGACTAACCAGAGCACTTCCGgtttaagagctaagctgATGCTACTCGTTCCTTTCGA
CEP162	CTTAAACCGGCCAACATACCccaccttgttggAAAAATTGAGAGTAACACAGgtttaagagctaagctgATGCTACTCGTTCCTTTCGA
CEP162	CTTAAACCGGCCAACATACCccaccttgttggGACGCATATAATCCACTCTGgtttaagagctaagctgATGCTACTCGTTCCTTTCGA
CEP162	CTTAAACCGGCCAACATACCccaccttgttggTCTGTTAGCAGAACTACGGAgtttaagagctaagctgATGCTACTCGTTCCTTTCGA
CEP162	CTTAAACCGGCCAACATACCccaccttgttggCAACCATAGTAGTCTCGGAGgtttaagagctaagctgATGCTACTCGTTCCTTTCGA
CEP295	CTTAAACCGGCCAACATACCccaccttgttggAGCAAGAGGACCTGGCACGTgtttaagagctaagctgATGCTACTCGTTCCTTTCGA
CEP295	CTTAAACCGGCCAACATACCccaccttgttggAGAGAACTAAAAGAATGCTGgtttaagagctaagctgATGCTACTCGTTCCTTTCGA
CEP295	CTTAAACCGGCCAACATACCccaccttgttggGAAGATAAACCACTTTCGTGgtttaagagctaagctgATGCTACTCGTTCCTTTCGA
CEP295	CTTAAACCGGCCAACATACCccaccttgttggTGGGATTATCAAATGACAGGgtttaagagctaagctgATGCTACTCGTTCCTTTCGA
CEP55	CTTAAACCGGCCAACATACCccaccttgttggGCGACTGAGAGACCAACTGAgtttaagagctaagctgATGCTACTCGTTCCTTTCGA
CEP55	CTTAAACCGGCCAACATACCccaccttgttggCTAGAAAATTCGAGTCCTTGgtttaagagctaagctgATGCTACTCGTTCCTTTCGA
CEP55	CTTAAACCGGCCAACATACCccaccttgttggCAATACACTCCGTTTATCACgtttaagagctaagctgATGCTACTCGTTCCTTTCGA
CEP55	CTTAAACCGGCCAACATACCccaccttgttggGAAATGTTACAACGATCTCTgtttaagagctaagctgATGCTACTCGTTCCTTTCGA
CEP57L1	CTTAAACCGGCCAACATACCccaccttgttggCTTCATAGCCCAAATAGCCAgtttaagagctaagctgATGCTACTCGTTCCTTTCGA
CEP57L1	CTTAAACCGGCCAACATACCccaccttgttggTAGAAGAGTACAACGAGACTgtttaagagctaagctgATGCTACTCGTTCCTTTCGA
CEP57L1	CTTAAACCGGCCAACATACCccaccttgttggTTCAAATCTAAAGCACTCCAgtttaagagctaagctgATGCTACTCGTTCCTTTCGA
CEP57L1	CTTAAACCGGCCAACATACCccaccttgttggCTTTCTAGGCCCAGCTTCAGgtttaagagctaagctgATGCTACTCGTTCCTTTCGA
CEP89	CTTAAACCGGCCAACATACCccaccttgttggAGCAGTTGGAGATTCAGCAAgtttaagagctaagctgATGCTACTCGTTCCTTTCGA
CEP89	CTTAAACCGGCCAACATACCccaccttgttggTGAGTTCTACATTCAAACGAgtttaagagctaagctgATGCTACTCGTTCCTTTCGA
CEP89	CTTAAACCGGCCAACATACCccaccttgttggGAACTCAAAACACACTCGGAgtttaagagctaagctgATGCTACTCGTTCCTTTCGA
CEP89	CTTAAACCGGCCAACATACCccaccttgttggGGAGGTTTCTCACATAATGGgtttaagagctaagctgATGCTACTCGTTCCTTTCGA
CERCAM	CTTAAACCGGCCAACATACCccaccttgttggGTGCCGGTGAAATCCCACCAgtttaagagctaagctgATGCTACTCGTTCCTTTCGA
CERCAM	CTTAAACCGGCCAACATACCccaccttgttggAGGCGAGCATGCGTTCCCGAgtttaagagctaagctgATGCTACTCGTTCCTTTCGA
CERCAM	CTTAAACCGGCCAACATACCccaccttgttggAGACTCTGCGGCTTCTCATGgtttaagagctaagctgATGCTACTCGTTCCTTTCGA
CERCAM	CTTAAACCGGCCAACATACCccaccttgttggCCTCGCCCTTGGTCAGAGTGgtttaagagctaagctgATGCTACTCGTTCCTTTCGA
CFAP58	CTTAAACCGGCCAACATACCccaccttgttggCAGGTGCAGCTTCACAAGTGgtttaagagctaagctgATGCTACTCGTTCCTTTCGA
CFAP58	CTTAAACCGGCCAACATACCccaccttgttggAGTGAACCTGACCAAACTAGgtttaagagctaagctgATGCTACTCGTTCCTTTCGA
CFAP58	CTTAAACCGGCCAACATACCccaccttgttggCTTCCATGTTCATAAGGACCgtttaagagctaagctgATGCTACTCGTTCCTTTCGA
CFAP58	CTTAAACCGGCCAACATACCccaccttgttggGGAAAACCAACAGAAGGCGTgtttaagagctaagctgATGCTACTCGTTCCTTTCGA
CFB	CTTAAACCGGCCAACATACCccaccttgttggTATGACGGTTACACTCTCCGgtttaagagctaagctgATGCTACTCGTTCCTTTCGA
CFB	CTTAAACCGGCCAACATACCccaccttgttggCATGTACGACACCCCTCAAGgtttaagagctaagctgATGCTACTCGTTCCTTTCGA
CFB	CTTAAACCGGCCAACATACCccaccttgttggTCTGCAGGATTGCACAACATgtttaagagctaagctgATGCTACTCGTTCCTTTCGA
CFB	CTTAAACCGGCCAACATACCccaccttgttggTGTCTGATCCATCTAGCACCgtttaagagctaagctgATGCTACTCGTTCCTTTCGA
CFL2	CTTAAACCGGCCAACATACCccaccttgttggTGACATTGGTGATACTGTAGgtttaagagctaagctgATGCTACTCGTTCCTTTCGA
CFL2	CTTAAACCGGCCAACATACCccaccttgttggCAAAAGACAAATAATTGTAGgtttaagagctaagctgATGCTACTCGTTCCTTTCGA
CFL2	CTTAAACCGGCCAACATACCccaccttgttggAAGGAAATCTTCTACACAAGgtttaagagctaagctgATGCTACTCGTTCCTTTCGA
CFL2	CTTAAACCGGCCAACATACCccaccttgttggCACACCAGAATATAAATACTgtttaagagctaagctgATGCTACTCGTTCCTTTCGA
CFLAR	CTTAAACCGGCCAACATACCccaccttgttggGGGCCGAGGCAAGATAAGCAgtttaagagctaagctgATGCTACTCGTTCCTTTCGA
CFLAR	CTTAAACCGGCCAACATACCccaccttgttggATTACCTATAGTCCGAAACAgtttaagagctaagctgATGCTACTCGTTCCTTTCGA
CFLAR	CTTAAACCGGCCAACATACCccaccttgttggCCACATCTATAGCAACATCCgtttaagagctaagctgATGCTACTCGTTCCTTTCGA
CFLAR	CTTAAACCGGCCAACATACCccaccttgttggAAGAGGTAAGCTGTCTGTCGgtttaagagctaagctgATGCTACTCGTTCCTTTCGA
CGN	CTTAAACCGGCCAACATACCccaccttgttggAGGGTGAAGATTTACGACATgtttaagagctaagctgATGCTACTCGTTCCTTTCGA
CGN	CTTAAACCGGCCAACATACCccaccttgttggCCGTCCTTAGGCTAAGATGGgtttaagagctaagctgATGCTACTCGTTCCTTTCGA
CGN	CTTAAACCGGCCAACATACCccaccttgttggTGAGCTTACCCGAAAAGTGGgtttaagagctaagctgATGCTACTCGTTCCTTTCGA
CGN	CTTAAACCGGCCAACATACCccaccttgttggGGGGTAGCATCCGTGTTCGGgtttaagagctaagctgATGCTACTCGTTCCTTTCGA
CGNL1	CTTAAACCGGCCAACATACCccaccttgttggTGGATGGAGCTCGGTCCCGGgtttaagagctaagctgATGCTACTCGTTCCTTTCGA
CGNL1	CTTAAACCGGCCAACATACCccaccttgttggGCCCTTTAAGAGATCCGGTGgtttaagagctaagctgATGCTACTCGTTCCTTTCGA
CGNL1	CTTAAACCGGCCAACATACCccaccttgttggTATTCGTTTATGCAGCTCCGgtttaagagctaagctgATGCTACTCGTTCCTTTCGA
CGNL1	CTTAAACCGGCCAACATACCccaccttgttggAAGCCAACACAACGAAAAGGgtttaagagctaagctgATGCTACTCGTTCCTTTCGA
CHCHD7	CTTAAACCGGCCAACATACCccaccttgttggGAATGCCCTCGGTAACACAGgtttaagagctaagctgATGCTACTCGTTCCTTTCGA
CHCHD7	CTTAAACCGGCCAACATACCccaccttgttggGGATGAAAATAACTATGACAgtttaagagctaagctgATGCTACTCGTTCCTTTCGA
CHCHD7	CTTAAACCGGCCAACATACCccaccttgttggAACCATCCTACCGACAAACAgtttaagagctaagctgATGCTACTCGTTCCTTTCGA
CHCHD7	CTTAAACCGGCCAACATACCccaccttgttggGGTGTTCCACTTACTTCTTGgtttaagagctaagctgATGCTACTCGTTCCTTTCGA
CHIC2	CTTAAACCGGCCAACATACCccaccttgttggCGAAATCTATGAGGAAGAGGgtttaagagctaagctgATGCTACTCGTTCCTTTCGA
CHIC2	CTTAAACCGGCCAACATACCccaccttgttggCGGTGACGTGACCGGAGCCGgtttaagagctaagctgATGCTACTCGTTCCTTTCGA
CHIC2	CTTAAACCGGCCAACATACCccaccttgttggACCTTCCTGTTAATGTACGTgtttaagagctaagctgATGCTACTCGTTCCTTTCGA
CHIC2	CTTAAACCGGCCAACATACCccaccttgttggGCACATTAGGTTGCAGTATGgtttaagagctaagctgATGCTACTCGTTCCTTTCGA
CHMP2A	CTTAAACCGGCCAACATACCccaccttgttggTCTCTAGTTTCTGTCGCTCGgtttaagagctaagctgATGCTACTCGTTCCTTTCGA
CHMP2A	CTTAAACCGGCCAACATACCccaccttgttggAGACGCCAGAGGAGCTACTGgtttaagagctaagctgATGCTACTCGTTCCTTTCGA
CHMP2A	CTTAAACCGGCCAACATACCccaccttgttggTCGATGGCACAAGCCATGAAgtttaagagctaagctgATGCTACTCGTTCCTTTCGA
CHMP2A	CTTAAACCGGCCAACATACCccaccttgttggCAAACTTGCGCACATAGCGCgtttaagagctaagctgATGCTACTCGTTCCTTTCGA
CHRM3	CTTAAACCGGCCAACATACCccaccttgttggAAATGAGTGACGGTTCCCGGgtttaagagctaagctgATGCTACTCGTTCCTTTCGA
CHRM3	CTTAAACCGGCCAACATACCccaccttgttggAAGTAATGGTGGGCTCACTGgtttaagagctaagctgATGCTACTCGTTCCTTTCGA
CHRM3	CTTAAACCGGCCAACATACCccaccttgttggGACCAGAAGATTCATAACAGgtttaagagctaagctgATGCTACTCGTTCCTTTCGA
CHRM3	CTTAAACCGGCCAACATACCccaccttgttggCTGTGCCGATCTGATTATCGgtttaagagctaagctgATGCTACTCGTTCCTTTCGA
CHRNA1	CTTAAACCGGCCAACATACCccaccttgttggATTTAAAGACTACAGCAGCGgtttaagagctaagctgATGCTACTCGTTCCTTTCGA
CHRNA1	CTTAAACCGGCCAACATACCccaccttgttggGCTGATACAGCTCATCAATGgtttaagagctaagctgATGCTACTCGTTCCTTTCGA
CHRNA1	CTTAAACCGGCCAACATACCccaccttgttggGGCCACGACAGAGCCGTCGTgtttaagagctaagctgATGCTACTCGTTCCTTTCGA
CHRNA1	CTTAAACCGGCCAACATACCccaccttgttggTGGGTGATCAAGGAGTCCCGgtttaagagctaagctgATGCTACTCGTTCCTTTCGA
CHRNA5	CTTAAACCGGCCAACATACCccaccttgttggGGGAGATTGTGAGTGCAACAgtttaagagctaagctgATGCTACTCGTTCCTTTCGA
CHRNA5	CTTAAACCGGCCAACATACCccaccttgttggACAGGGTATTATAAGGAACAgtttaagagctaagctgATGCTACTCGTTCCTTTCGA
CHRNA5	CTTAAACCGGCCAACATACCccaccttgttggAAAACAGTCATCAGGTACAAgtttaagagctaagctgATGCTACTCGTTCCTTTCGA
CHRNA5	CTTAAACCGGCCAACATACCccaccttgttggTGATCTCTTCAATAACCAGAgtttaagagctaagctgATGCTACTCGTTCCTTTCGA
CHRNB4	CTTAAACCGGCCAACATACCccaccttgttggTGTGGTCATAGGTCCAGGAGgtttaagagctaagctgATGCTACTCGTTCCTTTCGA
CHRNB4	CTTAAACCGGCCAACATACCccaccttgttggGGATGTTCACACCCTCGTAGgtttaagagctaagctgATGCTACTCGTTCCTTTCGA
CHRNB4	CTTAAACCGGCCAACATACCccaccttgttggGTTGGACCGGACTATCAAGTgtttaagagctaagctgATGCTACTCGTTCCTTTCGA
CHRNB4	CTTAAACCGGCCAACATACCccaccttgttggGCCGATGAGAGGCACATCGAgtttaagagctaagctgATGCTACTCGTTCCTTTCGA
CHRND	CTTAAACCGGCCAACATACCccaccttgttggTCACTCACTTGCCGATAAGGgtttaagagctaagctgATGCTACTCGTTCCTTTCGA
CHRND	CTTAAACCGGCCAACATACCccaccttgttggCCGGCCGGCCAGGGTCAACGgtttaagagctaagctgATGCTACTCGTTCCTTTCGA
CHRND	CTTAAACCGGCCAACATACCccaccttgttggGAGGCTCACTGTCAGCCGGTgtttaagagctaagctgATGCTACTCGTTCCTTTCGA
CHRND	CTTAAACCGGCCAACATACCccaccttgttggTATCCACACATTGGTAGTGAgtttaagagctaagctgATGCTACTCGTTCCTTTCGA
CIB1	CTTAAACCGGCCAACATACCccaccttgttggTTCAAGGCAGCACTTACAGGgtttaagagctaagctgATGCTACTCGTTCCTTTCGA
CIB1	CTTAAACCGGCCAACATACCccaccttgttggGTTCTCACCAAAGATGCGGAgtttaagagctaagctgATGCTACTCGTTCCTTTCGA
CIB1	CTTAAACCGGCCAACATACCccaccttgttggCTTCAAGGAGCGAATCTGCAgtttaagagctaagctgATGCTACTCGTTCCTTTCGA
CIB1	CTTAAACCGGCCAACATACCccaccttgttggGGAGCGTGGAGTCGTCACTTgtttaagagctaagctgATGCTACTCGTTCCTTTCGA
CIB3	CTTAAACCGGCCAACATACCccaccttgttggCCCATCCTCAGAGAATACCTgtttaagagctaagctgATGCTACTCGTTCCTTTCGA
CIB3	CTTAAACCGGCCAACATACCccaccttgttggTAGTAAGCCTTGAGGTCGCGgtttaagagctaagctgATGCTACTCGTTCCTTTCGA
CIB3	CTTAAACCGGCCAACATACCccaccttgttggGGGCAGGTGGTATAGTCGAGgtttaagagctaagctgATGCTACTCGTTCCTTTCGA
CIB3	CTTAAACCGGCCAACATACCccaccttgttggAAGGTGCCCTACGAGCTCATgtttaagagctaagctgATGCTACTCGTTCCTTTCGA
CKAP5	CTTAAACCGGCCAACATACCccaccttgttggCTCAATGTATTCATCCCGTGgtttaagagctaagctgATGCTACTCGTTCCTTTCGA
CKAP5	CTTAAACCGGCCAACATACCccaccttgttggCAGATACATCACGCCAAGCAgtttaagagctaagctgATGCTACTCGTTCCTTTCGA
CKAP5	CTTAAACCGGCCAACATACCccaccttgttggCTGGTGGGCCACCAAAAAAGgtttaagagctaagctgATGCTACTCGTTCCTTTCGA
CKAP5	CTTAAACCGGCCAACATACCccaccttgttggTCTTGCTAGCTGGGTAGACAgtttaagagctaagctgATGCTACTCGTTCCTTTCGA
CLCA2	CTTAAACCGGCCAACATACCccaccttgttggAGTGACTGTGGATAATACTGgtttaagagctaagctgATGCTACTCGTTCCTTTCGA
CLCA2	CTTAAACCGGCCAACATACCccaccttgttggCATCGAACACACCCCAACGGgtttaagagctaagctgATGCTACTCGTTCCTTTCGA
CLCA2	CTTAAACCGGCCAACATACCccaccttgttggGTTATTATTAGCTTTCCATGgtttaagagctaagctgATGCTACTCGTTCCTTTCGA
CLCA2	CTTAAACCGGCCAACATACCccaccttgttggGTGCAGCCTCAGAAGTGCATgtttaagagctaagctgATGCTACTCGTTCCTTTCGA
CLCA4	CTTAAACCGGCCAACATACCccaccttgttggTGATGAAGTGAAACAAAGTGgtttaagagctaagctgATGCTACTCGTTCCTTTCGA
CLCA4	CTTAAACCGGCCAACATACCccaccttgttggAGAGTTTATAAGTGTCAAGGgtttaagagctaagctgATGCTACTCGTTCCTTTCGA
CLCA4	CTTAAACCGGCCAACATACCccaccttgttggTGATGAAAGAAACACACTCAgtttaagagctaagctgATGCTACTCGTTCCTTTCGA
CLCA4	CTTAAACCGGCCAACATACCccaccttgttggTGTATGGTTCATCTCTACCTgtttaagagctaagctgATGCTACTCGTTCCTTTCGA
CLCN5	CTTAAACCGGCCAACATACCccaccttgttggGAGCTCAAAGAGATGCCATGgtttaagagctaagctgATGCTACTCGTTCCTTTCGA
CLCN5	CTTAAACCGGCCAACATACCccaccttgttggTCATCCGAGTGTATTCATTGgtttaagagctaagctgATGCTACTCGTTCCTTTCGA
CLCN5	CTTAAACCGGCCAACATACCccaccttgttggGAATGAAGCCAAGCGCAGAGgtttaagagctaagctgATGCTACTCGTTCCTTTCGA
CLCN5	CTTAAACCGGCCAACATACCccaccttgttggTGGGAGTCTACAGTGCAATGgtttaagagctaagctgATGCTACTCGTTCCTTTCGA
CLCN6	CTTAAACCGGCCAACATACCccaccttgttggTGGTTACCAGAGACACAAGGgtttaagagctaagctgATGCTACTCGTTCCTTTCGA
CLCN6	CTTAAACCGGCCAACATACCccaccttgttggGAAAGGTCGAAGATATGAGGgtttaagagctaagctgATGCTACTCGTTCCTTTCGA
CLCN6	CTTAAACCGGCCAACATACCccaccttgttggCAAAGGTCCCCGAATAGATGgtttaagagctaagctgATGCTACTCGTTCCTTTCGA
CLCN6	CTTAAACCGGCCAACATACCccaccttgttggAGCAGGTTCCGGGATACCCGgtttaagagctaagctgATGCTACTCGTTCCTTTCGA
CLDN11	CTTAAACCGGCCAACATACCccaccttgttggGACCGAGGCAGCAATCATCAgtttaagagctaagctgATGCTACTCGTTCCTTTCGA
CLDN11	CTTAAACCGGCCAACATACCccaccttgttggCCCCGTGGCCATGACGCAGTgtttaagagctaagctgATGCTACTCGTTCCTTTCGA
CLDN11	CTTAAACCGGCCAACATACCccaccttgttggGGTCACCACCCAGTCATTGGgtttaagagctaagctgATGCTACTCGTTCCTTTCGA
CLDN11	CTTAAACCGGCCAACATACCccaccttgttggGTCAGCAGCAGTAAAATGGCgtttaagagctaagctgATGCTACTCGTTCCTTTCGA
CLDN18	CTTAAACCGGCCAACATACCccaccttgttggGACGATGCCTACGATCATCAgtttaagagctaagctgATGCTACTCGTTCCTTTCGA
CLDN18	CTTAAACCGGCCAACATACCccaccttgttggTCCACAGCTAACATGTACACgtttaagagctaagctgATGCTACTCGTTCCTTTCGA
CLDN18	CTTAAACCGGCCAACATACCccaccttgttggGAGCCCTTCGTACTGGAACAgtttaagagctaagctgATGCTACTCGTTCCTTTCGA
CLDN18	CTTAAACCGGCCAACATACCccaccttgttggGCCGCACCAAATGTGTACCTgtttaagagctaagctgATGCTACTCGTTCCTTTCGA
CLDN2	CTTAAACCGGCCAACATACCccaccttgttggGGTGCTATAGATGTCACACTgtttaagagctaagctgATGCTACTCGTTCCTTTCGA
CLDN2	CTTAAACCGGCCAACATACCccaccttgttggGTGGTGAGTAGAAGTCCCGTgtttaagagctaagctgATGCTACTCGTTCCTTTCGA
CLDN2	CTTAAACCGGCCAACATACCccaccttgttggGCCCACCACAGAGATAATGCgtttaagagctaagctgATGCTACTCGTTCCTTTCGA
CLDN2	CTTAAACCGGCCAACATACCccaccttgttggGCTACATCCTAGGCCTTCTGgtttaagagctaagctgATGCTACTCGTTCCTTTCGA
CLDN23	CTTAAACCGGCCAACATACCccaccttgttggGTGGACGTGGAGTTGTACCAgtttaagagctaagctgATGCTACTCGTTCCTTTCGA
CLDN23	CTTAAACCGGCCAACATACCccaccttgttggCGACAACGCTCGTCGCACCAgtttaagagctaagctgATGCTACTCGTTCCTTTCGA
CLDN23	CTTAAACCGGCCAACATACCccaccttgttggAAGTGGTTGTACCAGGACACgtttaagagctaagctgATGCTACTCGTTCCTTTCGA
CLDN23	CTTAAACCGGCCAACATACCccaccttgttggGTGCGGCCAGACGGACCAGTgtttaagagctaagctgATGCTACTCGTTCCTTTCGA
CLDN3	CTTAAACCGGCCAACATACCccaccttgttggCGACCAGGACACCGGCACGAgtttaagagctaagctgATGCTACTCGTTCCTTTCGA
CLDN3	CTTAAACCGGCCAACATACCccaccttgttggGGGCAACGCGCAGCACACGAgtttaagagctaagctgATGCTACTCGTTCCTTTCGA
CLDN3	CTTAAACCGGCCAACATACCccaccttgttggCATCACGTCGCAGAACATCTgtttaagagctaagctgATGCTACTCGTTCCTTTCGA
CLDN3	CTTAAACCGGCCAACATACCccaccttgttggGGCCCGCGCCCTCATCGTGGgtttaagagctaagctgATGCTACTCGTTCCTTTCGA
CLDN4	CTTAAACCGGCCAACATACCccaccttgttggCAAGTGTACCAACTGCCTGGgtttaagagctaagctgATGCTACTCGTTCCTTTCGA
CLDN4	CTTAAACCGGCCAACATACCccaccttgttggCAAGGCCAAGACCATGATCGgtttaagagctaagctgATGCTACTCGTTCCTTTCGA
CLDN4	CTTAAACCGGCCAACATACCccaccttgttggTGTCACCTCGCAGACCATCTgtttaagagctaagctgATGCTACTCGTTCCTTTCGA
CLDN4	CTTAAACCGGCCAACATACCccaccttgttggACACCGGCACTATCACCATAgtttaagagctaagctgATGCTACTCGTTCCTTTCGA
CLDN7	CTTAAACCGGCCAACATACCccaccttgttggGAGCTGCAAAATGTACGACTgtttaagagctaagctgATGCTACTCGTTCCTTTCGA
CLDN7	CTTAAACCGGCCAACATACCccaccttgttggGGCCACTCGAGCCCTAATGGgtttaagagctaagctgATGCTACTCGTTCCTTTCGA
CLDN7	CTTAAACCGGCCAACATACCccaccttgttggGTGGCAGATGAGCTCCTATGgtttaagagctaagctgATGCTACTCGTTCCTTTCGA
CLDN7	CTTAAACCGGCCAACATACCccaccttgttggAAGAAGGCCCGTATAGCCATgtttaagagctaagctgATGCTACTCGTTCCTTTCGA
CLDN9	CTTAAACCGGCCAACATACCccaccttgttggGAGGAGGAGGATGACCCCCGgtttaagagctaagctgATGCTACTCGTTCCTTTCGA
CLDN9	CTTAAACCGGCCAACATACCccaccttgttggACCACGTGTGTGGAGGACGAgtttaagagctaagctgATGCTACTCGTTCCTTTCGA
CLDN9	CTTAAACCGGCCAACATACCccaccttgttggAAGGCGGTCACCTTCCACAGgtttaagagctaagctgATGCTACTCGTTCCTTTCGA
CLDN9	CTTAAACCGGCCAACATACCccaccttgttggAATGACACAGAGGGCACGTGgtttaagagctaagctgATGCTACTCGTTCCTTTCGA
CLEC2A	CTTAAACCGGCCAACATACCccaccttgttggGATTGATACACAAGAAGACAgtttaagagctaagctgATGCTACTCGTTCCTTTCGA
CLEC2A	CTTAAACCGGCCAACATACCccaccttgttggTTTAGCATGCTTGGACCATGgtttaagagctaagctgATGCTACTCGTTCCTTTCGA
CLEC2A	CTTAAACCGGCCAACATACCccaccttgttggGATGGCTTCATACATCGGATgtttaagagctaagctgATGCTACTCGTTCCTTTCGA
CLEC2A	CTTAAACCGGCCAACATACCccaccttgttggACGCAGGAACTGATATGCACgtttaagagctaagctgATGCTACTCGTTCCTTTCGA
CLEC4F	CTTAAACCGGCCAACATACCccaccttgttggGATGTTAAGGAGTTCCCTGGgtttaagagctaagctgATGCTACTCGTTCCTTTCGA
CLEC4F	CTTAAACCGGCCAACATACCccaccttgttggTTTGGAAACGGCAAATACCCgtttaagagctaagctgATGCTACTCGTTCCTTTCGA
CLEC4F	CTTAAACCGGCCAACATACCccaccttgttggTTCTGGGAGACAACATTACTgtttaagagctaagctgATGCTACTCGTTCCTTTCGA
CLEC4F	CTTAAACCGGCCAACATACCccaccttgttggGAACGAGCCTCGGTATCTTGgtttaagagctaagctgATGCTACTCGTTCCTTTCGA
CLEC5A	CTTAAACCGGCCAACATACCccaccttgttggCCAACGGCTTCATTACCACAgtttaagagctaagctgATGCTACTCGTTCCTTTCGA
CLEC5A	CTTAAACCGGCCAACATACCccaccttgttggCGTGTTGACAATTGCCAATGgtttaagagctaagctgATGCTACTCGTTCCTTTCGA
CLEC5A	CTTAAACCGGCCAACATACCccaccttgttggATCATCTTGGAATGAAAGCAgtttaagagctaagctgATGCTACTCGTTCCTTTCGA
CLEC5A	CTTAAACCGGCCAACATACCccaccttgttggGATAAAATTCCCAGTCTTTGgtttaagagctaagctgATGCTACTCGTTCCTTTCGA
CLECL1	CTTAAACCGGCCAACATACCccaccttgttggTGGAAACGCGAGTTCTAACGgtttaagagctaagctgATGCTACTCGTTCCTTTCGA
CLECL1	CTTAAACCGGCCAACATACCccaccttgttggGGAAGTCCACCACCCACTTGgtttaagagctaagctgATGCTACTCGTTCCTTTCGA
CLECL1	CTTAAACCGGCCAACATACCccaccttgttggACAAATGATGTCCCACTGAAgtttaagagctaagctgATGCTACTCGTTCCTTTCGA
CLECL1	CTTAAACCGGCCAACATACCccaccttgttggATTAGTAAGACTGAACACATgtttaagagctaagctgATGCTACTCGTTCCTTTCGA
CLIC2	CTTAAACCGGCCAACATACCccaccttgttggTTGTTATACACCAGGAACGGgtttaagagctaagctgATGCTACTCGTTCCTTTCGA
CLIC2	CTTAAACCGGCCAACATACCccaccttgttggATCAATTTCATCCAGAAGTGgtttaagagctaagctgATGCTACTCGTTCCTTTCGA
CLIC2	CTTAAACCGGCCAACATACCccaccttgttggTGACAACTGTTGACATGACCgtttaagagctaagctgATGCTACTCGTTCCTTTCGA
CLIC2	CTTAAACCGGCCAACATACCccaccttgttggATTTAACTCCTTTAAGCCAGgtttaagagctaagctgATGCTACTCGTTCCTTTCGA
CLIC5	CTTAAACCGGCCAACATACCccaccttgttggACACCGGGAATCCAACACAGgtttaagagctaagctgATGCTACTCGTTCCTTTCGA
CLIC5	CTTAAACCGGCCAACATACCccaccttgttggCGTGTTCAATGTCACCACTGgtttaagagctaagctgATGCTACTCGTTCCTTTCGA
CLIC5	CTTAAACCGGCCAACATACCccaccttgttggGACAGACGTCAATAAGATCGgtttaagagctaagctgATGCTACTCGTTCCTTTCGA
CLIC5	CTTAAACCGGCCAACATACCccaccttgttggCGAGATCGAGCTCTTTGTGAgtttaagagctaagctgATGCTACTCGTTCCTTTCGA
CLTB	CTTAAACCGGCCAACATACCccaccttgttggAAACACATCTCCATTGACTGgtttaagagctaagctgATGCTACTCGTTCCTTTCGA
CLTB	CTTAAACCGGCCAACATACCccaccttgttggAGGTCACGGAACAGGAATGGgtttaagagctaagctgATGCTACTCGTTCCTTTCGA
CLTB	CTTAAACCGGCCAACATACCccaccttgttggGAGCATCCGCAAGTGGCGAGgtttaagagctaagctgATGCTACTCGTTCCTTTCGA
CLTB	CTTAAACCGGCCAACATACCccaccttgttggGAGGCCAACGGTCCTGCTGAgtttaagagctaagctgATGCTACTCGTTCCTTTCGA
CLUL1	CTTAAACCGGCCAACATACCccaccttgttggTCTTTGAAATCAGGCCTCCGgtttaagagctaagctgATGCTACTCGTTCCTTTCGA
CLUL1	CTTAAACCGGCCAACATACCccaccttgttggTGCACAATTGACCCAAATGGgtttaagagctaagctgATGCTACTCGTTCCTTTCGA
CLUL1	CTTAAACCGGCCAACATACCccaccttgttggTCACTGCGCACCCACTTGGAgtttaagagctaagctgATGCTACTCGTTCCTTTCGA
CLUL1	CTTAAACCGGCCAACATACCccaccttgttggGAGGTGAAGAAGGCTTTGACgtttaagagctaagctgATGCTACTCGTTCCTTTCGA
CMTM4	CTTAAACCGGCCAACATACCccaccttgttggTGCGACCCCGACTACCTGCGgtttaagagctaagctgATGCTACTCGTTCCTTTCGA
CMTM4	CTTAAACCGGCCAACATACCccaccttgttggAAAGTAGAGGCCTTCACACGgtttaagagctaagctgATGCTACTCGTTCCTTTCGA
CMTM4	CTTAAACCGGCCAACATACCccaccttgttggTCAGATTCCAGTTGATCTGGgtttaagagctaagctgATGCTACTCGTTCCTTTCGA
CMTM4	CTTAAACCGGCCAACATACCccaccttgttggCTCAAGGTCGCCCAAGTGGTgtttaagagctaagctgATGCTACTCGTTCCTTTCGA
CMTM7	CTTAAACCGGCCAACATACCccaccttgttggTGATTGCCTTCATCTGTGTGgtttaagagctaagctgATGCTACTCGTTCCTTTCGA
CMTM7	CTTAAACCGGCCAACATACCccaccttgttggGACCACTTCAAAGTAGCTGTgtttaagagctaagctgATGCTACTCGTTCCTTTCGA
CMTM7	CTTAAACCGGCCAACATACCccaccttgttggCAGCTACCCCCGCACCCACGgtttaagagctaagctgATGCTACTCGTTCCTTTCGA
CMTM7	CTTAAACCGGCCAACATACCccaccttgttggGACCACTCTCTTACCGACAGgtttaagagctaagctgATGCTACTCGTTCCTTTCGA
CMTR2	CTTAAACCGGCCAACATACCccaccttgttggGAAATGCATTAAGTTCAGTGgtttaagagctaagctgATGCTACTCGTTCCTTTCGA
CMTR2	CTTAAACCGGCCAACATACCccaccttgttggCCAATGACAAGGAAACCGATgtttaagagctaagctgATGCTACTCGTTCCTTTCGA
CMTR2	CTTAAACCGGCCAACATACCccaccttgttggAGGAAACTCCGAAGTCTATGgtttaagagctaagctgATGCTACTCGTTCCTTTCGA
CMTR2	CTTAAACCGGCCAACATACCccaccttgttggCTGAACTTTGTACTCAAGCAgtttaagagctaagctgATGCTACTCGTTCCTTTCGA
CMYA5	CTTAAACCGGCCAACATACCccaccttgttggTCTGTCAGTAGACGGCAAGGgtttaagagctaagctgATGCTACTCGTTCCTTTCGA
CMYA5	CTTAAACCGGCCAACATACCccaccttgttggAAATACACCTCCGATTACTGgtttaagagctaagctgATGCTACTCGTTCCTTTCGA
CMYA5	CTTAAACCGGCCAACATACCccaccttgttggCCTCTAGCAGCAATGAGCTGgtttaagagctaagctgATGCTACTCGTTCCTTTCGA
CMYA5	CTTAAACCGGCCAACATACCccaccttgttggACTATCTCTAAGCTCTAATGgtttaagagctaagctgATGCTACTCGTTCCTTTCGA
CNGA1	CTTAAACCGGCCAACATACCccaccttgttggGTTGTAATATGTGTTTCCCGgtttaagagctaagctgATGCTACTCGTTCCTTTCGA
CNGA1	CTTAAACCGGCCAACATACCccaccttgttggGTGAAACACCCCCTCCCGTGgtttaagagctaagctgATGCTACTCGTTCCTTTCGA
CNGA1	CTTAAACCGGCCAACATACCccaccttgttggCTAAAGGAACCCCTTGCATGgtttaagagctaagctgATGCTACTCGTTCCTTTCGA
CNGA1	CTTAAACCGGCCAACATACCccaccttgttggTCGATATGTTTGTACGAACAgtttaagagctaagctgATGCTACTCGTTCCTTTCGA
CNKSR2	CTTAAACCGGCCAACATACCccaccttgttggAGAGAATAAAATTCTTCACGgtttaagagctaagctgATGCTACTCGTTCCTTTCGA
CNKSR2	CTTAAACCGGCCAACATACCccaccttgttggAAGTTAAGATAACACCACTCgtttaagagctaagctgATGCTACTCGTTCCTTTCGA
CNKSR2	CTTAAACCGGCCAACATACCccaccttgttggAGACCTCAGAGGACATATGGgtttaagagctaagctgATGCTACTCGTTCCTTTCGA
CNKSR2	CTTAAACCGGCCAACATACCccaccttgttggAGTGGAATATAATTGGGTGGgtttaagagctaagctgATGCTACTCGTTCCTTTCGA
CNNM1	CTTAAACCGGCCAACATACCccaccttgttggACTCGCATCCCAGTGTACGAgtttaagagctaagctgATGCTACTCGTTCCTTTCGA
CNNM1	CTTAAACCGGCCAACATACCccaccttgttggCTCACCGACCCTCAACTCGGgtttaagagctaagctgATGCTACTCGTTCCTTTCGA
CNNM1	CTTAAACCGGCCAACATACCccaccttgttggAGATAAGCACCTTCTACACGgtttaagagctaagctgATGCTACTCGTTCCTTTCGA
CNNM1	CTTAAACCGGCCAACATACCccaccttgttggGCCGCGAACACACTGAGTAGgtttaagagctaagctgATGCTACTCGTTCCTTTCGA
CNNM4	CTTAAACCGGCCAACATACCccaccttgttggCGTGCAGAAGGTAAACAACGgtttaagagctaagctgATGCTACTCGTTCCTTTCGA
CNNM4	CTTAAACCGGCCAACATACCccaccttgttggTTGCTAATGGGAAAACTGAGgtttaagagctaagctgATGCTACTCGTTCCTTTCGA
CNNM4	CTTAAACCGGCCAACATACCccaccttgttggACTACGGACCAAAACTGTAGgtttaagagctaagctgATGCTACTCGTTCCTTTCGA
CNNM4	CTTAAACCGGCCAACATACCccaccttgttggCCATGAGGCCGGACCCGATGgtttaagagctaagctgATGCTACTCGTTCCTTTCGA
CNP	CTTAAACCGGCCAACATACCccaccttgttggCCTTCTCCGAGGAGTACAAGgtttaagagctaagctgATGCTACTCGTTCCTTTCGA
CNP	CTTAAACCGGCCAACATACCccaccttgttggGTACCGTGATGGCACCAAGAgtttaagagctaagctgATGCTACTCGTTCCTTTCGA
CNP	CTTAAACCGGCCAACATACCccaccttgttggTAAGATTTCTTTAACACCTGgtttaagagctaagctgATGCTACTCGTTCCTTTCGA
CNP	CTTAAACCGGCCAACATACCccaccttgttggACACCAACCACGAACGGGAAgtttaagagctaagctgATGCTACTCGTTCCTTTCGA
CNR1	CTTAAACCGGCCAACATACCccaccttgttggGTTTGAACAGAAACACGTTGgtttaagagctaagctgATGCTACTCGTTCCTTTCGA
CNR1	CTTAAACCGGCCAACATACCccaccttgttggGATGAACAGAAGCAGTACGCgtttaagagctaagctgATGCTACTCGTTCCTTTCGA
CNR1	CTTAAACCGGCCAACATACCccaccttgttggACAGGTACATATCCATTCACgtttaagagctaagctgATGCTACTCGTTCCTTTCGA
CNR1	CTTAAACCGGCCAACATACCccaccttgttggATGAGGAGAACATCCAGTGTgtttaagagctaagctgATGCTACTCGTTCCTTTCGA
CNTD1	CTTAAACCGGCCAACATACCccaccttgttggAGCAGAATGAGCAAGCAGTGgtttaagagctaagctgATGCTACTCGTTCCTTTCGA
CNTD1	CTTAAACCGGCCAACATACCccaccttgttggGCTGTTTGGTTCCAGCCATGgtttaagagctaagctgATGCTACTCGTTCCTTTCGA
CNTD1	CTTAAACCGGCCAACATACCccaccttgttggGCTGAACACATGACACAAGAgtttaagagctaagctgATGCTACTCGTTCCTTTCGA
CNTD1	CTTAAACCGGCCAACATACCccaccttgttggCCAGACACCATTGTTCAGACgtttaagagctaagctgATGCTACTCGTTCCTTTCGA
COBL	CTTAAACCGGCCAACATACCccaccttgttggCCAACATCATGGCACCAACGgtttaagagctaagctgATGCTACTCGTTCCTTTCGA
COBL	CTTAAACCGGCCAACATACCccaccttgttggCACCCCGCTTCCCATGACGTgtttaagagctaagctgATGCTACTCGTTCCTTTCGA
COBL	CTTAAACCGGCCAACATACCccaccttgttggTGCGTCGGAGGACACGACCGgtttaagagctaagctgATGCTACTCGTTCCTTTCGA
COBL	CTTAAACCGGCCAACATACCccaccttgttggGATAAAGGAGCTCTACGCGTgtttaagagctaagctgATGCTACTCGTTCCTTTCGA
COBLL1	CTTAAACCGGCCAACATACCccaccttgttggTATGCGATGGATGTCAACAGgtttaagagctaagctgATGCTACTCGTTCCTTTCGA
COBLL1	CTTAAACCGGCCAACATACCccaccttgttggTTAAGTGATACTGTGCACAAgtttaagagctaagctgATGCTACTCGTTCCTTTCGA
COBLL1	CTTAAACCGGCCAACATACCccaccttgttggTATTTCCAACACCCTGCCGTgtttaagagctaagctgATGCTACTCGTTCCTTTCGA
COBLL1	CTTAAACCGGCCAACATACCccaccttgttggGTAGTATATGATACAAGCAAgtttaagagctaagctgATGCTACTCGTTCCTTTCGA
COG3	CTTAAACCGGCCAACATACCccaccttgttggTTATTGAACAAATAGAACTGgtttaagagctaagctgATGCTACTCGTTCCTTTCGA
COG3	CTTAAACCGGCCAACATACCccaccttgttggGTCCGTCTGAATATAGATGTgtttaagagctaagctgATGCTACTCGTTCCTTTCGA
COG3	CTTAAACCGGCCAACATACCccaccttgttggACATTGTCGGTGAATAGTGAgtttaagagctaagctgATGCTACTCGTTCCTTTCGA
COG3	CTTAAACCGGCCAACATACCccaccttgttggGCTGTTCACAGGCTTCATGTgtttaagagctaagctgATGCTACTCGTTCCTTTCGA
COL16A1	CTTAAACCGGCCAACATACCccaccttgttggGTGTTGGGCACACTTCACAGgtttaagagctaagctgATGCTACTCGTTCCTTTCGA
COL16A1	CTTAAACCGGCCAACATACCccaccttgttggCCCTGATCAGAGTATCTGCGgtttaagagctaagctgATGCTACTCGTTCCTTTCGA
COL16A1	CTTAAACCGGCCAACATACCccaccttgttggGGTGCACATCTACTGTGACCgtttaagagctaagctgATGCTACTCGTTCCTTTCGA
COL16A1	CTTAAACCGGCCAACATACCccaccttgttggGCTTGCCAGGAAAACAGGTGgtttaagagctaagctgATGCTACTCGTTCCTTTCGA
COL17A1	CTTAAACCGGCCAACATACCccaccttgttggCCTCACCACGAGGTCCCATGgtttaagagctaagctgATGCTACTCGTTCCTTTCGA
COL17A1	CTTAAACCGGCCAACATACCccaccttgttggACATACCAAATTCCTTCCGAgtttaagagctaagctgATGCTACTCGTTCCTTTCGA
COL17A1	CTTAAACCGGCCAACATACCccaccttgttggGCAAGATCGTGACTTCGGGTgtttaagagctaagctgATGCTACTCGTTCCTTTCGA
COL17A1	CTTAAACCGGCCAACATACCccaccttgttggCTTCGGAGTTCCAAACAACAgtttaagagctaagctgATGCTACTCGTTCCTTTCGA
COL4A5	CTTAAACCGGCCAACATACCccaccttgttggGATGACATAATTATACTACCgtttaagagctaagctgATGCTACTCGTTCCTTTCGA
COL4A5	CTTAAACCGGCCAACATACCccaccttgttggGTCAGACTATAACCCAGCCGgtttaagagctaagctgATGCTACTCGTTCCTTTCGA
COL4A5	CTTAAACCGGCCAACATACCccaccttgttggAAAAAACTTACAAGTCCAGGgtttaagagctaagctgATGCTACTCGTTCCTTTCGA
COL4A5	CTTAAACCGGCCAACATACCccaccttgttggTGGAAAACCCATATCACCGAgtttaagagctaagctgATGCTACTCGTTCCTTTCGA
COL6A2	CTTAAACCGGCCAACATACCccaccttgttggGGTGTCCTGGTCGATCTCGGgtttaagagctaagctgATGCTACTCGTTCCTTTCGA
COL6A2	CTTAAACCGGCCAACATACCccaccttgttggGGGCCCCGACGGTTACCCGGgtttaagagctaagctgATGCTACTCGTTCCTTTCGA
COL6A2	CTTAAACCGGCCAACATACCccaccttgttggGTGACGTCATGACCTACGTGgtttaagagctaagctgATGCTACTCGTTCCTTTCGA
COL6A2	CTTAAACCGGCCAACATACCccaccttgttggCTTTCAAGCCAAAGTCGCCTgtttaagagctaagctgATGCTACTCGTTCCTTTCGA
COLEC12	CTTAAACCGGCCAACATACCccaccttgttggGTTACACAGCCCACCACCTGgtttaagagctaagctgATGCTACTCGTTCCTTTCGA
COLEC12	CTTAAACCGGCCAACATACCccaccttgttggAAGCTAGTAGACTCCAAGCAgtttaagagctaagctgATGCTACTCGTTCCTTTCGA
COLEC12	CTTAAACCGGCCAACATACCccaccttgttggATAGCCATTATACGCCTGGAgtttaagagctaagctgATGCTACTCGTTCCTTTCGA
COLEC12	CTTAAACCGGCCAACATACCccaccttgttggCAAAGCCAACAACGACACCCgtttaagagctaagctgATGCTACTCGTTCCTTTCGA
COLQ	CTTAAACCGGCCAACATACCccaccttgttggCCTGGGATAGCAGGACACCGgtttaagagctaagctgATGCTACTCGTTCCTTTCGA
COLQ	CTTAAACCGGCCAACATACCccaccttgttggTGATTGATTAGGGTCCACCGgtttaagagctaagctgATGCTACTCGTTCCTTTCGA
COLQ	CTTAAACCGGCCAACATACCccaccttgttggCTGGCAAGCCCATCATACCCgtttaagagctaagctgATGCTACTCGTTCCTTTCGA
COLQ	CTTAAACCGGCCAACATACCccaccttgttggAGAACGCTGTTGATGAAAGTgtttaagagctaagctgATGCTACTCGTTCCTTTCGA
COMMD4	CTTAAACCGGCCAACATACCccaccttgttggGAGTTTCATCCTCTCCAGTGgtttaagagctaagctgATGCTACTCGTTCCTTTCGA
COMMD4	CTTAAACCGGCCAACATACCccaccttgttggCCTGGCAGAAATCAGCACGCgtttaagagctaagctgATGCTACTCGTTCCTTTCGA
COMMD4	CTTAAACCGGCCAACATACCccaccttgttggCCATCTCACAGTGAATAGGTgtttaagagctaagctgATGCTACTCGTTCCTTTCGA
COMMD4	CTTAAACCGGCCAACATACCccaccttgttggCTTCACATCGCCTGACTCTGgtttaagagctaagctgATGCTACTCGTTCCTTTCGA
COMTD1	CTTAAACCGGCCAACATACCccaccttgttggGTCATCATAGAATCCCCCTGgtttaagagctaagctgATGCTACTCGTTCCTTTCGA
COMTD1	CTTAAACCGGCCAACATACCccaccttgttggTCAGAAGATACTGCCACAGGgtttaagagctaagctgATGCTACTCGTTCCTTTCGA
COMTD1	CTTAAACCGGCCAACATACCccaccttgttggCTCACCCAGGAAGAGGCCAGgtttaagagctaagctgATGCTACTCGTTCCTTTCGA
COMTD1	CTTAAACCGGCCAACATACCccaccttgttggCGGAGCACAAGATCGACCTCgtttaagagctaagctgATGCTACTCGTTCCTTTCGA
COPRS	CTTAAACCGGCCAACATACCccaccttgttggCCTAATGACAGTCCTGCCCGgtttaagagctaagctgATGCTACTCGTTCCTTTCGA
COPRS	CTTAAACCGGCCAACATACCccaccttgttggTGATGGAGAACTGAATACCTgtttaagagctaagctgATGCTACTCGTTCCTTTCGA
COPRS	CTTAAACCGGCCAACATACCccaccttgttggGAGAAGGCTATGGATCGACTgtttaagagctaagctgATGCTACTCGTTCCTTTCGA
COPRS	CTTAAACCGGCCAACATACCccaccttgttggTCCTCATTAAAAAGATCGCCgtttaagagctaagctgATGCTACTCGTTCCTTTCGA
COQ7	CTTAAACCGGCCAACATACCccaccttgttggTGTGGATCGAATAATCCGGGgtttaagagctaagctgATGCTACTCGTTCCTTTCGA
COQ7	CTTAAACCGGCCAACATACCccaccttgttggAGGTGCCATGGCCTGCACCGgtttaagagctaagctgATGCTACTCGTTCCTTTCGA
COQ7	CTTAAACCGGCCAACATACCccaccttgttggAACCCCAGCACGTTCCACAAgtttaagagctaagctgATGCTACTCGTTCCTTTCGA
COQ7	CTTAAACCGGCCAACATACCccaccttgttggGCCCGACGCTGGTCCGACCCgtttaagagctaagctgATGCTACTCGTTCCTTTCGA
CORIN	CTTAAACCGGCCAACATACCccaccttgttggCACAACAGAGCATCGCTGCGgtttaagagctaagctgATGCTACTCGTTCCTTTCGA
CORIN	CTTAAACCGGCCAACATACCccaccttgttggAATCAAGGCAGGGATTGTAGgtttaagagctaagctgATGCTACTCGTTCCTTTCGA
CORIN	CTTAAACCGGCCAACATACCccaccttgttggGCCTCACAGAAGGACCTACAgtttaagagctaagctgATGCTACTCGTTCCTTTCGA
CORIN	CTTAAACCGGCCAACATACCccaccttgttggAGCACACAGTGATCTGCGATgtttaagagctaagctgATGCTACTCGTTCCTTTCGA
CORO1B	CTTAAACCGGCCAACATACCccaccttgttggCTACGACCCCGACACCAGTGgtttaagagctaagctgATGCTACTCGTTCCTTTCGA
CORO1B	CTTAAACCGGCCAACATACCccaccttgttggCCTGCCAGGCTGCGACAACGgtttaagagctaagctgATGCTACTCGTTCCTTTCGA
CORO1B	CTTAAACCGGCCAACATACCccaccttgttggAGAGCCACGTACTGCCACCAgtttaagagctaagctgATGCTACTCGTTCCTTTCGA
CORO1B	CTTAAACCGGCCAACATACCccaccttgttggCATTGACAAGGCCTACCCGAgtttaagagctaagctgATGCTACTCGTTCCTTTCGA
CORO2A	CTTAAACCGGCCAACATACCccaccttgttggGCTGTTTCCCTTCTATGACGgtttaagagctaagctgATGCTACTCGTTCCTTTCGA
CORO2A	CTTAAACCGGCCAACATACCccaccttgttggGAAGCGGAAGATCTCGCAGGgtttaagagctaagctgATGCTACTCGTTCCTTTCGA
CORO2A	CTTAAACCGGCCAACATACCccaccttgttggGGTCAATAACCCGAATCTTGgtttaagagctaagctgATGCTACTCGTTCCTTTCGA
CORO2A	CTTAAACCGGCCAACATACCccaccttgttggCCGATGGAACAACCGGCAGGgtttaagagctaagctgATGCTACTCGTTCCTTTCGA
CORO2B	CTTAAACCGGCCAACATACCccaccttgttggAAACCACAGAGTGAACCGGGgtttaagagctaagctgATGCTACTCGTTCCTTTCGA
CORO2B	CTTAAACCGGCCAACATACCccaccttgttggTGCAGAGGATCACATCCGTGgtttaagagctaagctgATGCTACTCGTTCCTTTCGA
CORO2B	CTTAAACCGGCCAACATACCccaccttgttggGATTGAACCCAACTACCCCAgtttaagagctaagctgATGCTACTCGTTCCTTTCGA
CORO2B	CTTAAACCGGCCAACATACCccaccttgttggGCGGATCTGGGAGATCCCCGgtttaagagctaagctgATGCTACTCGTTCCTTTCGA
COX6B2	CTTAAACCGGCCAACATACCccaccttgttggACGCGGAAATAGTACTCGCAgtttaagagctaagctgATGCTACTCGTTCCTTTCGA
COX6B2	CTTAAACCGGCCAACATACCccaccttgttggCTCAAGACCAGGACCCGCCGgtttaagagctaagctgATGCTACTCGTTCCTTTCGA
COX6B2	CTTAAACCGGCCAACATACCccaccttgttggGCGTCGACCATTTCCCCTTGgtttaagagctaagctgATGCTACTCGTTCCTTTCGA
COX6B2	CTTAAACCGGCCAACATACCccaccttgttggGGGAAGCGCGGGTCGAAGGGgtttaagagctaagctgATGCTACTCGTTCCTTTCGA
CPEB3	CTTAAACCGGCCAACATACCccaccttgttggATGACAAGGCTTGATCACCAgtttaagagctaagctgATGCTACTCGTTCCTTTCGA
CPEB3	CTTAAACCGGCCAACATACCccaccttgttggATATCAGCGAAACTCATTGGgtttaagagctaagctgATGCTACTCGTTCCTTTCGA
CPEB3	CTTAAACCGGCCAACATACCccaccttgttggCTGGTGGCCGTACGCCGCGGgtttaagagctaagctgATGCTACTCGTTCCTTTCGA
CPEB3	CTTAAACCGGCCAACATACCccaccttgttggGCCGCCCAAGTTCCCTCGCGgtttaagagctaagctgATGCTACTCGTTCCTTTCGA
CPPED1	CTTAAACCGGCCAACATACCccaccttgttggACTGGGGACTGTGACAATGGgtttaagagctaagctgATGCTACTCGTTCCTTTCGA
CPPED1	CTTAAACCGGCCAACATACCccaccttgttggCCCCACGGCCGAGACCGTCGgtttaagagctaagctgATGCTACTCGTTCCTTTCGA
CPPED1	CTTAAACCGGCCAACATACCccaccttgttggACGAGCAGCTGAGCATCGCGgtttaagagctaagctgATGCTACTCGTTCCTTTCGA
CPPED1	CTTAAACCGGCCAACATACCccaccttgttggTCCGTCTGCTCCGTCCGCCAgtttaagagctaagctgATGCTACTCGTTCCTTTCGA
CPZ	CTTAAACCGGCCAACATACCccaccttgttggCGGCAACATTCATGGCAACGgtttaagagctaagctgATGCTACTCGTTCCTTTCGA
CPZ	CTTAAACCGGCCAACATACCccaccttgttggCCACCGCTACTTCACGAGAGgtttaagagctaagctgATGCTACTCGTTCCTTTCGA
CPZ	CTTAAACCGGCCAACATACCccaccttgttggCACACGCACCATCTGGGCGTgtttaagagctaagctgATGCTACTCGTTCCTTTCGA
CPZ	CTTAAACCGGCCAACATACCccaccttgttggACCTGACGTCCGAGTACTACgtttaagagctaagctgATGCTACTCGTTCCTTTCGA
CRB3	CTTAAACCGGCCAACATACCccaccttgttggAGCCATCACTGCTATCATCGgtttaagagctaagctgATGCTACTCGTTCCTTTCGA
CRB3	CTTAAACCGGCCAACATACCccaccttgttggCCAACTCACCAGGTTGCCATgtttaagagctaagctgATGCTACTCGTTCCTTTCGA
CRB3	CTTAAACCGGCCAACATACCccaccttgttggCCAGGAGCAAGGCAGCCAAGgtttaagagctaagctgATGCTACTCGTTCCTTTCGA
CRB3	CTTAAACCGGCCAACATACCccaccttgttggCTGGTACCTACTTTGCCCCCgtttaagagctaagctgATGCTACTCGTTCCTTTCGA
CREB5	CTTAAACCGGCCAACATACCccaccttgttggGGCTTGCTGAATCACAACGTgtttaagagctaagctgATGCTACTCGTTCCTTTCGA
CREB5	CTTAAACCGGCCAACATACCccaccttgttggCCGACAGCGCTTCCCAACAGgtttaagagctaagctgATGCTACTCGTTCCTTTCGA
CREB5	CTTAAACCGGCCAACATACCccaccttgttggGTTCTTCAGGAATCTCGTTGgtttaagagctaagctgATGCTACTCGTTCCTTTCGA
CREB5	CTTAAACCGGCCAACATACCccaccttgttggAATGGGAACATGAACACCATgtttaagagctaagctgATGCTACTCGTTCCTTTCGA
CRIP1	CTTAAACCGGCCAACATACCccaccttgttggGGGTCCCACCTACCTCAGCGgtttaagagctaagctgATGCTACTCGTTCCTTTCGA
CRIP1	CTTAAACCGGCCAACATACCccaccttgttggTGCCTGAAGTGCGAGAAATGgtttaagagctaagctgATGCTACTCGTTCCTTTCGA
CRIP1	CTTAAACCGGCCAACATACCccaccttgttggCAAGTGTCCCAAGTGCAACAgtttaagagctaagctgATGCTACTCGTTCCTTTCGA
CRIP1	CTTAAACCGGCCAACATACCccaccttgttggTGCAACAAGGAGGTGTACTTgtttaagagctaagctgATGCTACTCGTTCCTTTCGA
CRIP2	CTTAAACCGGCCAACATACCccaccttgttggACCTTTGGGTCCGAACAGGGgtttaagagctaagctgATGCTACTCGTTCCTTTCGA
CRIP2	CTTAAACCGGCCAACATACCccaccttgttggAGCAAGACGCTGACGCCCGGgtttaagagctaagctgATGCTACTCGTTCCTTTCGA
CRIP2	CTTAAACCGGCCAACATACCccaccttgttggCACGCACTCACCGAAGTACAgtttaagagctaagctgATGCTACTCGTTCCTTTCGA
CRIP2	CTTAAACCGGCCAACATACCccaccttgttggGGGCCGCGGGGACCTCGATGgtttaagagctaagctgATGCTACTCGTTCCTTTCGA
CRK	CTTAAACCGGCCAACATACCccaccttgttggCCCGTCAGTCCCTCACCGGGgtttaagagctaagctgATGCTACTCGTTCCTTTCGA
CRK	CTTAAACCGGCCAACATACCccaccttgttggCGCTGAGCACATAGTCCCCGgtttaagagctaagctgATGCTACTCGTTCCTTTCGA
CRK	CTTAAACCGGCCAACATACCccaccttgttggTCCAATCAGAGCCGATACTGgtttaagagctaagctgATGCTACTCGTTCCTTTCGA
CRK	CTTAAACCGGCCAACATACCccaccttgttggATTCCCATTAAAGTCAAAGAgtttaagagctaagctgATGCTACTCGTTCCTTTCGA
CRLF3	CTTAAACCGGCCAACATACCccaccttgttggTGAACTGGTAATCAACGTTGgtttaagagctaagctgATGCTACTCGTTCCTTTCGA
CRLF3	CTTAAACCGGCCAACATACCccaccttgttggCATACCATGAGGCACCAATGgtttaagagctaagctgATGCTACTCGTTCCTTTCGA
CRLF3	CTTAAACCGGCCAACATACCccaccttgttggGAAGAACTAATAGAGAAACCgtttaagagctaagctgATGCTACTCGTTCCTTTCGA
CRLF3	CTTAAACCGGCCAACATACCccaccttgttggGTAGGTGAAATCGCCATGCTgtttaagagctaagctgATGCTACTCGTTCCTTTCGA
CROCC	CTTAAACCGGCCAACATACCccaccttgttggGCTCGCCATTAAGTACAATGgtttaagagctaagctgATGCTACTCGTTCCTTTCGA
CROCC	CTTAAACCGGCCAACATACCccaccttgttggGAAGCTGGCACTCCTAGAGGgtttaagagctaagctgATGCTACTCGTTCCTTTCGA
CROCC	CTTAAACCGGCCAACATACCccaccttgttggTCTGAGTGAGGACATACGAAgtttaagagctaagctgATGCTACTCGTTCCTTTCGA
CROCC	CTTAAACCGGCCAACATACCccaccttgttggGCAGCAAATAATAGCTACACgtttaagagctaagctgATGCTACTCGTTCCTTTCGA
CRTC1	CTTAAACCGGCCAACATACCccaccttgttggTGTCAGTGGACAAACACGGAgtttaagagctaagctgATGCTACTCGTTCCTTTCGA
CRTC1	CTTAAACCGGCCAACATACCccaccttgttggGGTACCGTGACTGCAAGCGGgtttaagagctaagctgATGCTACTCGTTCCTTTCGA
CRTC1	CTTAAACCGGCCAACATACCccaccttgttggAAATCCCAGTACCTGCAACTgtttaagagctaagctgATGCTACTCGTTCCTTTCGA
CRTC1	CTTAAACCGGCCAACATACCccaccttgttggGCGGCCAACCTGACGCACCTgtttaagagctaagctgATGCTACTCGTTCCTTTCGA
CRYAB	CTTAAACCGGCCAACATACCccaccttgttggTGTGAAGCACTTCTCCCCAGgtttaagagctaagctgATGCTACTCGTTCCTTTCGA
CRYAB	CTTAAACCGGCCAACATACCccaccttgttggCGAAGAACTGGTCAAAGAGGgtttaagagctaagctgATGCTACTCGTTCCTTTCGA
CRYAB	CTTAAACCGGCCAACATACCccaccttgttggGGACTCAGGGAAGTAGACGTgtttaagagctaagctgATGCTACTCGTTCCTTTCGA
CRYAB	CTTAAACCGGCCAACATACCccaccttgttggAGTCCAGTGTCAAACCAGCTgtttaagagctaagctgATGCTACTCGTTCCTTTCGA
CRYBG3	CTTAAACCGGCCAACATACCccaccttgttggATTGACCACTAAACAAGGGGgtttaagagctaagctgATGCTACTCGTTCCTTTCGA
CRYBG3	CTTAAACCGGCCAACATACCccaccttgttggGGCACAGAGTCAATTAAGGGgtttaagagctaagctgATGCTACTCGTTCCTTTCGA
CRYBG3	CTTAAACCGGCCAACATACCccaccttgttggGACACCTGTTACAGTAGACAgtttaagagctaagctgATGCTACTCGTTCCTTTCGA
CRYBG3	CTTAAACCGGCCAACATACCccaccttgttggATAGAAGGTATAATGAATCTgtttaagagctaagctgATGCTACTCGTTCCTTTCGA
CRYL1	CTTAAACCGGCCAACATACCccaccttgttggACCAGCGGGATGTAGTATGGgtttaagagctaagctgATGCTACTCGTTCCTTTCGA
CRYL1	CTTAAACCGGCCAACATACCccaccttgttggGGTTCTGTCCACTGTCGTAGgtttaagagctaagctgATGCTACTCGTTCCTTTCGA
CRYL1	CTTAAACCGGCCAACATACCccaccttgttggCGCCCTGGAAAACATCAGGTgtttaagagctaagctgATGCTACTCGTTCCTTTCGA
CRYL1	CTTAAACCGGCCAACATACCccaccttgttggCCTCCTTCTGGACTCGCATGgtttaagagctaagctgATGCTACTCGTTCCTTTCGA
CSDE1	CTTAAACCGGCCAACATACCccaccttgttggCCCCGGGTCAGAGTCCAACAgtttaagagctaagctgATGCTACTCGTTCCTTTCGA
CSDE1	CTTAAACCGGCCAACATACCccaccttgttggGTCGTAATTCTAACTCCAAGgtttaagagctaagctgATGCTACTCGTTCCTTTCGA
CSDE1	CTTAAACCGGCCAACATACCccaccttgttggGATGTCAGACTATTGCCTCAgtttaagagctaagctgATGCTACTCGTTCCTTTCGA
CSDE1	CTTAAACCGGCCAACATACCccaccttgttggTTGAAGTATCATCGGACCGAgtttaagagctaagctgATGCTACTCGTTCCTTTCGA
CSF1	CTTAAACCGGCCAACATACCccaccttgttggGGCGAGCAGGAGTATCACCGgtttaagagctaagctgATGCTACTCGTTCCTTTCGA
CSF1	CTTAAACCGGCCAACATACCccaccttgttggCCTGGTACAAGACATAATGGgtttaagagctaagctgATGCTACTCGTTCCTTTCGA
CSF1	CTTAAACCGGCCAACATACCccaccttgttggAACAAAGAATCTCCTTGACAgtttaagagctaagctgATGCTACTCGTTCCTTTCGA
CSF1	CTTAAACCGGCCAACATACCccaccttgttggAGTGAGATTCCCGTACCCCAgtttaagagctaagctgATGCTACTCGTTCCTTTCGA
CSF1R	CTTAAACCGGCCAACATACCccaccttgttggGCTTGCTAATGCTACCACCAgtttaagagctaagctgATGCTACTCGTTCCTTTCGA
CSF1R	CTTAAACCGGCCAACATACCccaccttgttggACGCTACCTTCCAAAACACGgtttaagagctaagctgATGCTACTCGTTCCTTTCGA
CSF1R	CTTAAACCGGCCAACATACCccaccttgttggGTTGGAAATCTACTTGATCGgtttaagagctaagctgATGCTACTCGTTCCTTTCGA
CSF1R	CTTAAACCGGCCAACATACCccaccttgttggGCTGCCTTACAACGAGAAGTgtttaagagctaagctgATGCTACTCGTTCCTTTCGA
CSPG4	CTTAAACCGGCCAACATACCccaccttgttggGCTCTGGCGATCCATCTCGGgtttaagagctaagctgATGCTACTCGTTCCTTTCGA
CSPG4	CTTAAACCGGCCAACATACCccaccttgttggTGGCCGTAGATGAGCCCACGgtttaagagctaagctgATGCTACTCGTTCCTTTCGA
CSPG4	CTTAAACCGGCCAACATACCccaccttgttggAAACCCATCGACTGACAACGgtttaagagctaagctgATGCTACTCGTTCCTTTCGA
CSPG4	CTTAAACCGGCCAACATACCccaccttgttggCCGCTGGTGGAACGCCTGTGgtttaagagctaagctgATGCTACTCGTTCCTTTCGA
CST6	CTTAAACCGGCCAACATACCccaccttgttggCATCAAGTACTTCCTGACGAgtttaagagctaagctgATGCTACTCGTTCCTTTCGA
CST6	CTTAAACCGGCCAACATACCccaccttgttggCCTGTCGCCCGACGACCCGCgtttaagagctaagctgATGCTACTCGTTCCTTTCGA
CST6	CTTAAACCGGCCAACATACCccaccttgttggCCGAGACACGCACATCATCAgtttaagagctaagctgATGCTACTCGTTCCTTTCGA
CST6	CTTAAACCGGCCAACATACCccaccttgttggAGCGCATGGTCGGAGAACTCgtttaagagctaagctgATGCTACTCGTTCCTTTCGA
CTNNA1	CTTAAACCGGCCAACATACCccaccttgttggTCTACTTGCTCAGTAAAACGgtttaagagctaagctgATGCTACTCGTTCCTTTCGA
CTNNA1	CTTAAACCGGCCAACATACCccaccttgttggCTGCCACAATTCGCTCACGAgtttaagagctaagctgATGCTACTCGTTCCTTTCGA
CTNNA1	CTTAAACCGGCCAACATACCccaccttgttggGGGCCCTCTAATAAGAAGAGgtttaagagctaagctgATGCTACTCGTTCCTTTCGA
CTNNA1	CTTAAACCGGCCAACATACCccaccttgttggTGGGATGCAGTATAGAGGATgtttaagagctaagctgATGCTACTCGTTCCTTTCGA
CTNNB1	CTTAAACCGGCCAACATACCccaccttgttggAAGGTTATGCAAGGTCCCAGgtttaagagctaagctgATGCTACTCGTTCCTTTCGA
CTNNB1	CTTAAACCGGCCAACATACCccaccttgttggATGCAATGACTCGAGCTCAGgtttaagagctaagctgATGCTACTCGTTCCTTTCGA
CTNNB1	CTTAAACCGGCCAACATACCccaccttgttggCAACTGGTAGTCCATAGTGAgtttaagagctaagctgATGCTACTCGTTCCTTTCGA
CTNNB1	CTTAAACCGGCCAACATACCccaccttgttggATACTTACGAAAAACTACTGgtttaagagctaagctgATGCTACTCGTTCCTTTCGA
CTNNBIP1	CTTAAACCGGCCAACATACCccaccttgttggCCTGCAGCTGACAGCCAGCGgtttaagagctaagctgATGCTACTCGTTCCTTTCGA
CTNNBIP1	CTTAAACCGGCCAACATACCccaccttgttggAGCTCCCGGGAAGAGTCCGGgtttaagagctaagctgATGCTACTCGTTCCTTTCGA
CTNNBIP1	CTTAAACCGGCCAACATACCccaccttgttggTGAACCGCGAGGGAGCTCCCgtttaagagctaagctgATGCTACTCGTTCCTTTCGA
CTNNBIP1	CTTAAACCGGCCAACATACCccaccttgttggAGTTCCTGCGCACCTATGCAgtttaagagctaagctgATGCTACTCGTTCCTTTCGA
CTNND1	CTTAAACCGGCCAACATACCccaccttgttggGCACCGATTCCCACTCAATGgtttaagagctaagctgATGCTACTCGTTCCTTTCGA
CTNND1	CTTAAACCGGCCAACATACCccaccttgttggCTTTCGAAGCAATCGCACAAgtttaagagctaagctgATGCTACTCGTTCCTTTCGA
CTNND1	CTTAAACCGGCCAACATACCccaccttgttggCTTATGCTACCGCAATGACAgtttaagagctaagctgATGCTACTCGTTCCTTTCGA
CTNND1	CTTAAACCGGCCAACATACCccaccttgttggCTCCTCAATGCGGGTCACCCgtttaagagctaagctgATGCTACTCGTTCCTTTCGA
CTNND2	CTTAAACCGGCCAACATACCccaccttgttggCCGAATAGACAATGACCGTGgtttaagagctaagctgATGCTACTCGTTCCTTTCGA
CTNND2	CTTAAACCGGCCAACATACCccaccttgttggTGCCGCGTTAGACTGGACCGgtttaagagctaagctgATGCTACTCGTTCCTTTCGA
CTNND2	CTTAAACCGGCCAACATACCccaccttgttggGTGGGGGATAATCACCGCGTgtttaagagctaagctgATGCTACTCGTTCCTTTCGA
CTNND2	CTTAAACCGGCCAACATACCccaccttgttggGAATGTTAGTTCGGCCGGAGgtttaagagctaagctgATGCTACTCGTTCCTTTCGA
CTSF	CTTAAACCGGCCAACATACCccaccttgttggGCGCTGGAGATGTTCAACCGgtttaagagctaagctgATGCTACTCGTTCCTTTCGA
CTSF	CTTAAACCGGCCAACATACCccaccttgttggACCATGGGGTCGTTGCAGGGgtttaagagctaagctgATGCTACTCGTTCCTTTCGA
CTSF	CTTAAACCGGCCAACATACCccaccttgttggGGCCAGTGGTTTCTCAACCAgtttaagagctaagctgATGCTACTCGTTCCTTTCGA
CTSF	CTTAAACCGGCCAACATACCccaccttgttggGAGTATTCAGGTAGATAGTGgtttaagagctaagctgATGCTACTCGTTCCTTTCGA
CTSV	CTTAAACCGGCCAACATACCccaccttgttggACACAGAAGATTATATGGCGgtttaagagctaagctgATGCTACTCGTTCCTTTCGA
CTSV	CTTAAACCGGCCAACATACCccaccttgttggACAATGGGGAATACAGCCAAgtttaagagctaagctgATGCTACTCGTTCCTTTCGA
CTSV	CTTAAACCGGCCAACATACCccaccttgttggATCCTATCCATATGTAGCAGgtttaagagctaagctgATGCTACTCGTTCCTTTCGA
CTSV	CTTAAACCGGCCAACATACCccaccttgttggGTGGACTGTTCGCGTCCTCAgtttaagagctaagctgATGCTACTCGTTCCTTTCGA
CTTN	CTTAAACCGGCCAACATACCccaccttgttggGCGGTGGGCTTCGACTACCAgtttaagagctaagctgATGCTACTCGTTCCTTTCGA
CTTN	CTTAAACCGGCCAACATACCccaccttgttggGACAGGTACTGTCTTCTGGTgtttaagagctaagctgATGCTACTCGTTCCTTTCGA
CTTN	CTTAAACCGGCCAACATACCccaccttgttggCTGTAGGCTTTGAATACCAGgtttaagagctaagctgATGCTACTCGTTCCTTTCGA
CTTN	CTTAAACCGGCCAACATACCccaccttgttggACTACTCCAAAGGATTCGGCgtttaagagctaagctgATGCTACTCGTTCCTTTCGA
CTXN1	CTTAAACCGGCCAACATACCccaccttgttggCACGAGCAGGCAGAGCACGAgtttaagagctaagctgATGCTACTCGTTCCTTTCGA
CTXN1	CTTAAACCGGCCAACATACCccaccttgttggAGCCCCTGCCGCCGTCGACGgtttaagagctaagctgATGCTACTCGTTCCTTTCGA
CTXN1	CTTAAACCGGCCAACATACCccaccttgttggTGCGGCTGTAGGGGTCGAGCgtttaagagctaagctgATGCTACTCGTTCCTTTCGA
CTXN1	CTTAAACCGGCCAACATACCccaccttgttggCGCGACGTGGACGCTGTCGCgtttaagagctaagctgATGCTACTCGTTCCTTTCGA
CUEDC1	CTTAAACCGGCCAACATACCccaccttgttggATGACAGATTCTCACCGGGGgtttaagagctaagctgATGCTACTCGTTCCTTTCGA
CUEDC1	CTTAAACCGGCCAACATACCccaccttgttggGCAGAACGAGGAGTTCATGAgtttaagagctaagctgATGCTACTCGTTCCTTTCGA
CUEDC1	CTTAAACCGGCCAACATACCccaccttgttggAGGATGCGGAGAAAGTCATCgtttaagagctaagctgATGCTACTCGTTCCTTTCGA
CUEDC1	CTTAAACCGGCCAACATACCccaccttgttggGATGATGTCGTAATCCATGTgtttaagagctaagctgATGCTACTCGTTCCTTTCGA
CUTA	CTTAAACCGGCCAACATACCccaccttgttggGGGTAGCAACAAAAGGCGGGgtttaagagctaagctgATGCTACTCGTTCCTTTCGA
CUTA	CTTAAACCGGCCAACATACCccaccttgttggCTCACATGGATGTAATCTGAgtttaagagctaagctgATGCTACTCGTTCCTTTCGA
CUTA	CTTAAACCGGCCAACATACCccaccttgttggCCCCAACGAGAAGGTCGCCAgtttaagagctaagctgATGCTACTCGTTCCTTTCGA
CUTA	CTTAAACCGGCCAACATACCccaccttgttggCTCGTTGGGGCAAGTAACAAgtttaagagctaagctgATGCTACTCGTTCCTTTCGA
CX3CL1	CTTAAACCGGCCAACATACCccaccttgttggTGTTGCATTTCGTCACACCGgtttaagagctaagctgATGCTACTCGTTCCTTTCGA
CX3CL1	CTTAAACCGGCCAACATACCccaccttgttggAGACGGAGCATTCTCCTCTGgtttaagagctaagctgATGCTACTCGTTCCTTTCGA
CX3CL1	CTTAAACCGGCCAACATACCccaccttgttggGCTGCCCTAACTCGAAATGGgtttaagagctaagctgATGCTACTCGTTCCTTTCGA
CX3CL1	CTTAAACCGGCCAACATACCccaccttgttggGAGGAACCAGTCACGCCCGTgtttaagagctaagctgATGCTACTCGTTCCTTTCGA
CX3CR1	CTTAAACCGGCCAACATACCccaccttgttggCAATAACTCATAATGAGCAGgtttaagagctaagctgATGCTACTCGTTCCTTTCGA
CX3CR1	CTTAAACCGGCCAACATACCccaccttgttggCAGGTTCAGGAGGTAAATGTgtttaagagctaagctgATGCTACTCGTTCCTTTCGA
CX3CR1	CTTAAACCGGCCAACATACCccaccttgttggTGAATTTGCACATGGCATTGgtttaagagctaagctgATGCTACTCGTTCCTTTCGA
CX3CR1	CTTAAACCGGCCAACATACCccaccttgttggCTACCAACAAATTTCCCACCgtttaagagctaagctgATGCTACTCGTTCCTTTCGA
CXADR	CTTAAACCGGCCAACATACCccaccttgttggACGCTTAGTCCCGAAGACCAgtttaagagctaagctgATGCTACTCGTTCCTTTCGA
CXADR	CTTAAACCGGCCAACATACCccaccttgttggCTGTACAGTCAGAAACAGAGgtttaagagctaagctgATGCTACTCGTTCCTTTCGA
CXADR	CTTAAACCGGCCAACATACCccaccttgttggGTACCTGCTAACCATGAAGTgtttaagagctaagctgATGCTACTCGTTCCTTTCGA
CXADR	CTTAAACCGGCCAACATACCccaccttgttggACGTAACATCTCGCACCTGAgtttaagagctaagctgATGCTACTCGTTCCTTTCGA
CXCR2	CTTAAACCGGCCAACATACCccaccttgttggTAAGATGACCAGCATCACGAgtttaagagctaagctgATGCTACTCGTTCCTTTCGA
CXCR2	CTTAAACCGGCCAACATACCccaccttgttggGGCGGCATCTAGTAGAAAAGgtttaagagctaagctgATGCTACTCGTTCCTTTCGA
CXCR2	CTTAAACCGGCCAACATACCccaccttgttggCCAGCCTGCTATGAGGACATgtttaagagctaagctgATGCTACTCGTTCCTTTCGA
CXCR2	CTTAAACCGGCCAACATACCccaccttgttggCAGTGGCACGATGAAGCCAAgtttaagagctaagctgATGCTACTCGTTCCTTTCGA
CYB5D2	CTTAAACCGGCCAACATACCccaccttgttggGAGCCTGGGTCCCACTATAGgtttaagagctaagctgATGCTACTCGTTCCTTTCGA
CYB5D2	CTTAAACCGGCCAACATACCccaccttgttggGAGGAGCTGTCTCGCTACCGgtttaagagctaagctgATGCTACTCGTTCCTTTCGA
CYB5D2	CTTAAACCGGCCAACATACCccaccttgttggATCCAGAGCTTTCGTGACCGgtttaagagctaagctgATGCTACTCGTTCCTTTCGA
CYB5D2	CTTAAACCGGCCAACATACCccaccttgttggCGGAGGACACATCGTAGACAgtttaagagctaagctgATGCTACTCGTTCCTTTCGA
CYBRD1	CTTAAACCGGCCAACATACCccaccttgttggGCCCTGGATGAAGACGAAGCgtttaagagctaagctgATGCTACTCGTTCCTTTCGA
CYBRD1	CTTAAACCGGCCAACATACCccaccttgttggTGATGAAATCCATCCATGCAgtttaagagctaagctgATGCTACTCGTTCCTTTCGA
CYBRD1	CTTAAACCGGCCAACATACCccaccttgttggGTATGGGCATGAGAAATGCTgtttaagagctaagctgATGCTACTCGTTCCTTTCGA
CYBRD1	CTTAAACCGGCCAACATACCccaccttgttggCGAGGGCGAAGATCACCGACgtttaagagctaagctgATGCTACTCGTTCCTTTCGA
CYFIP2	CTTAAACCGGCCAACATACCccaccttgttggAGACAAACTGATCAAAACACgtttaagagctaagctgATGCTACTCGTTCCTTTCGA
CYFIP2	CTTAAACCGGCCAACATACCccaccttgttggACTGGTGTAATTGTAGCGTGgtttaagagctaagctgATGCTACTCGTTCCTTTCGA
CYFIP2	CTTAAACCGGCCAACATACCccaccttgttggTCTTCTCATAGATCTCTACTgtttaagagctaagctgATGCTACTCGTTCCTTTCGA
CYFIP2	CTTAAACCGGCCAACATACCccaccttgttggGATTTGATATCAAGGTGCCCgtttaagagctaagctgATGCTACTCGTTCCTTTCGA
CYP20A1	CTTAAACCGGCCAACATACCccaccttgttggGTTTGACCTAGTGTGTACCTgtttaagagctaagctgATGCTACTCGTTCCTTTCGA
CYP20A1	CTTAAACCGGCCAACATACCccaccttgttggCAGTGCCCAAACTAACCACGgtttaagagctaagctgATGCTACTCGTTCCTTTCGA
CYP20A1	CTTAAACCGGCCAACATACCccaccttgttggGTGTGAGTGAAAACCACATGgtttaagagctaagctgATGCTACTCGTTCCTTTCGA
CYP20A1	CTTAAACCGGCCAACATACCccaccttgttggTCATTGACTCCTTAGTACAAgtttaagagctaagctgATGCTACTCGTTCCTTTCGA
CYP24A1	CTTAAACCGGCCAACATACCccaccttgttggTGGTGGCGAGACTCAGAACGgtttaagagctaagctgATGCTACTCGTTCCTTTCGA
CYP24A1	CTTAAACCGGCCAACATACCccaccttgttggGCTGGACAACAAAATCAATGgtttaagagctaagctgATGCTACTCGTTCCTTTCGA
CYP24A1	CTTAAACCGGCCAACATACCccaccttgttggATCTCTTCTCATACAACACGgtttaagagctaagctgATGCTACTCGTTCCTTTCGA
CYP24A1	CTTAAACCGGCCAACATACCccaccttgttggTAGTCGCGATAGGCCTTCCAgtttaagagctaagctgATGCTACTCGTTCCTTTCGA
CYTH2	CTTAAACCGGCCAACATACCccaccttgttggACTGCTGCAGAACACACCCGgtttaagagctaagctgATGCTACTCGTTCCTTTCGA
CYTH2	CTTAAACCGGCCAACATACCccaccttgttggCATGAACCGGGGCATCAACGgtttaagagctaagctgATGCTACTCGTTCCTTTCGA
CYTH2	CTTAAACCGGCCAACATACCccaccttgttggGCTCAGTGAAGCCATGAGCGgtttaagagctaagctgATGCTACTCGTTCCTTTCGA
CYTH2	CTTAAACCGGCCAACATACCccaccttgttggGGTGACCGTACCTCTCCCCCgtttaagagctaagctgATGCTACTCGTTCCTTTCGA
CYTH4	CTTAAACCGGCCAACATACCccaccttgttggTGGGCGCAAGAAGTTCAACAgtttaagagctaagctgATGCTACTCGTTCCTTTCGA
CYTH4	CTTAAACCGGCCAACATACCccaccttgttggGTTGCAGAGGCAGTATCGAGgtttaagagctaagctgATGCTACTCGTTCCTTTCGA
CYTH4	CTTAAACCGGCCAACATACCccaccttgttggCTGACGTCCAGGACATTGCAgtttaagagctaagctgATGCTACTCGTTCCTTTCGA
CYTH4	CTTAAACCGGCCAACATACCccaccttgttggCGCTTTGTGTCCATGAACCGgtttaagagctaagctgATGCTACTCGTTCCTTTCGA
DAAM1	CTTAAACCGGCCAACATACCccaccttgttggACTTGGATAAAAGCACTGGGgtttaagagctaagctgATGCTACTCGTTCCTTTCGA
DAAM1	CTTAAACCGGCCAACATACCccaccttgttggATTGCAACATCCTTCTATCGgtttaagagctaagctgATGCTACTCGTTCCTTTCGA
DAAM1	CTTAAACCGGCCAACATACCccaccttgttggGCAGGATGGACATGAAATGCgtttaagagctaagctgATGCTACTCGTTCCTTTCGA
DAAM1	CTTAAACCGGCCAACATACCccaccttgttggAAAACAAGGGAGCTACAAGTgtttaagagctaagctgATGCTACTCGTTCCTTTCGA
DAB2	CTTAAACCGGCCAACATACCccaccttgttggGCTGTGTGAAAGGATCGTCAgtttaagagctaagctgATGCTACTCGTTCCTTTCGA
DAB2	CTTAAACCGGCCAACATACCccaccttgttggAGCAGTGAGAACTCAAAATGgtttaagagctaagctgATGCTACTCGTTCCTTTCGA
DAB2	CTTAAACCGGCCAACATACCccaccttgttggGTTGGACTATTTAGGTCAGGgtttaagagctaagctgATGCTACTCGTTCCTTTCGA
DAB2	CTTAAACCGGCCAACATACCccaccttgttggGCATTTGGTTACGTGTGTGGgtttaagagctaagctgATGCTACTCGTTCCTTTCGA
DAG1	CTTAAACCGGCCAACATACCccaccttgttggCAGATGATACCACCTCACCAgtttaagagctaagctgATGCTACTCGTTCCTTTCGA
DAG1	CTTAAACCGGCCAACATACCccaccttgttggGTGGTGCGAATACGAGTAGGgtttaagagctaagctgATGCTACTCGTTCCTTTCGA
DAG1	CTTAAACCGGCCAACATACCccaccttgttggTCTTCTAGGTATCAGCGGCAgtttaagagctaagctgATGCTACTCGTTCCTTTCGA
DAG1	CTTAAACCGGCCAACATACCccaccttgttggACGGTCACCATCCGGACTCGgtttaagagctaagctgATGCTACTCGTTCCTTTCGA
DAGLB	CTTAAACCGGCCAACATACCccaccttgttggACGTTGTATCTCATGCACAGgtttaagagctaagctgATGCTACTCGTTCCTTTCGA
DAGLB	CTTAAACCGGCCAACATACCccaccttgttggAGCTTAGACATAGACTTCCGgtttaagagctaagctgATGCTACTCGTTCCTTTCGA
DAGLB	CTTAAACCGGCCAACATACCccaccttgttggCGGCATCATCGCAACCGTCGgtttaagagctaagctgATGCTACTCGTTCCTTTCGA
DAGLB	CTTAAACCGGCCAACATACCccaccttgttggACCACAGACTATGACTTGGTgtttaagagctaagctgATGCTACTCGTTCCTTTCGA
DAW1	CTTAAACCGGCCAACATACCccaccttgttggATCAGCGTCCCACACTACAAgtttaagagctaagctgATGCTACTCGTTCCTTTCGA
DAW1	CTTAAACCGGCCAACATACCccaccttgttggTTATCACAGGAAGCTATGATgtttaagagctaagctgATGCTACTCGTTCCTTTCGA
DAW1	CTTAAACCGGCCAACATACCccaccttgttggAAGGGATGAACACACCCGTAgtttaagagctaagctgATGCTACTCGTTCCTTTCGA
DAW1	CTTAAACCGGCCAACATACCccaccttgttggAGAGCAATCCCAATTGAATGgtttaagagctaagctgATGCTACTCGTTCCTTTCGA
DBN1	CTTAAACCGGCCAACATACCccaccttgttggAGCGTGGAAGACATAGACGCgtttaagagctaagctgATGCTACTCGTTCCTTTCGA
DBN1	CTTAAACCGGCCAACATACCccaccttgttggTGAACATCAAGTCCTCTGCAgtttaagagctaagctgATGCTACTCGTTCCTTTCGA
DBN1	CTTAAACCGGCCAACATACCccaccttgttggTCGCCCTTCAACCATCGACCgtttaagagctaagctgATGCTACTCGTTCCTTTCGA
DBN1	CTTAAACCGGCCAACATACCccaccttgttggGCCAAACACACACTAACCACgtttaagagctaagctgATGCTACTCGTTCCTTTCGA
DCAF13	CTTAAACCGGCCAACATACCccaccttgttggACCAAGTTGGACTTACAGAGgtttaagagctaagctgATGCTACTCGTTCCTTTCGA
DCAF13	CTTAAACCGGCCAACATACCccaccttgttggCCTATATGTTCAATGACCTGgtttaagagctaagctgATGCTACTCGTTCCTTTCGA
DCAF13	CTTAAACCGGCCAACATACCccaccttgttggCCAAGCAATTGACTCCATCAgtttaagagctaagctgATGCTACTCGTTCCTTTCGA
DCAF13	CTTAAACCGGCCAACATACCccaccttgttggATTACATACAATATTAGGAAgtttaagagctaagctgATGCTACTCGTTCCTTTCGA
DCAF16	CTTAAACCGGCCAACATACCccaccttgttggAAAAGGTGGGACTCCACAAGgtttaagagctaagctgATGCTACTCGTTCCTTTCGA
DCAF16	CTTAAACCGGCCAACATACCccaccttgttggTGCCAGGCAAGACTCTCAAGgtttaagagctaagctgATGCTACTCGTTCCTTTCGA
DCAF16	CTTAAACCGGCCAACATACCccaccttgttggCAGTTTAGCATGATACAACCgtttaagagctaagctgATGCTACTCGTTCCTTTCGA
DCAF16	CTTAAACCGGCCAACATACCccaccttgttggTTGCAGTGCTCCATTTAGAGgtttaagagctaagctgATGCTACTCGTTCCTTTCGA
DCBLD2	CTTAAACCGGCCAACATACCccaccttgttggGTAGTGTCAAACACGTTGGGgtttaagagctaagctgATGCTACTCGTTCCTTTCGA
DCBLD2	CTTAAACCGGCCAACATACCccaccttgttggTTGCCACTGATGAATACCAGgtttaagagctaagctgATGCTACTCGTTCCTTTCGA
DCBLD2	CTTAAACCGGCCAACATACCccaccttgttggTTAGAGTGAATCCTACCCAAgtttaagagctaagctgATGCTACTCGTTCCTTTCGA
DCBLD2	CTTAAACCGGCCAACATACCccaccttgttggATCACATTGCTGTTCATGAGgtttaagagctaagctgATGCTACTCGTTCCTTTCGA
DCHS1	CTTAAACCGGCCAACATACCccaccttgttggTGACTTACGAGATCAACCGGgtttaagagctaagctgATGCTACTCGTTCCTTTCGA
DCHS1	CTTAAACCGGCCAACATACCccaccttgttggTGTAGTTGCTCAAATATGGGgtttaagagctaagctgATGCTACTCGTTCCTTTCGA
DCHS1	CTTAAACCGGCCAACATACCccaccttgttggACAGTGACATGCGTTAACTGgtttaagagctaagctgATGCTACTCGTTCCTTTCGA
DCHS1	CTTAAACCGGCCAACATACCccaccttgttggTCCAACAATGATCACACCAGgtttaagagctaagctgATGCTACTCGTTCCTTTCGA
DCHS2	CTTAAACCGGCCAACATACCccaccttgttggTGACTAGTGTGCCAAATGAGgtttaagagctaagctgATGCTACTCGTTCCTTTCGA
DCHS2	CTTAAACCGGCCAACATACCccaccttgttggTTTGCAAGAATCCGTCCTCGgtttaagagctaagctgATGCTACTCGTTCCTTTCGA
DCHS2	CTTAAACCGGCCAACATACCccaccttgttggGGATATTCTAATCTCATCCGgtttaagagctaagctgATGCTACTCGTTCCTTTCGA
DCHS2	CTTAAACCGGCCAACATACCccaccttgttggGTCAGTACTAGTACGAGATGgtttaagagctaagctgATGCTACTCGTTCCTTTCGA
DCP2	CTTAAACCGGCCAACATACCccaccttgttggCACGCCGGCTAAACCCACTGgtttaagagctaagctgATGCTACTCGTTCCTTTCGA
DCP2	CTTAAACCGGCCAACATACCccaccttgttggACACCAGGATTACCTCAGTGgtttaagagctaagctgATGCTACTCGTTCCTTTCGA
DCP2	CTTAAACCGGCCAACATACCccaccttgttggGTTCAATCTGAAAACACACTgtttaagagctaagctgATGCTACTCGTTCCTTTCGA
DCP2	CTTAAACCGGCCAACATACCccaccttgttggTGTAGGTACTACTAGTTCAGgtttaagagctaagctgATGCTACTCGTTCCTTTCGA
DCT	CTTAAACCGGCCAACATACCccaccttgttggGTGTACAGACCAGCTGTTTGgtttaagagctaagctgATGCTACTCGTTCCTTTCGA
DCT	CTTAAACCGGCCAACATACCccaccttgttggCCACCGTCATGCAGACTCGGgtttaagagctaagctgATGCTACTCGTTCCTTTCGA
DCT	CTTAAACCGGCCAACATACCccaccttgttggGTGTGGTGATCACGTAGTCGgtttaagagctaagctgATGCTACTCGTTCCTTTCGA
DCT	CTTAAACCGGCCAACATACCccaccttgttggTTCATAGGTTCCATTGCACAgtttaagagctaagctgATGCTACTCGTTCCTTTCGA
DCTN6	CTTAAACCGGCCAACATACCccaccttgttggTTAGGGTGGATCACTGTCCGgtttaagagctaagctgATGCTACTCGTTCCTTTCGA
DCTN6	CTTAAACCGGCCAACATACCccaccttgttggGGCCAATAGTGATTGGCGAAgtttaagagctaagctgATGCTACTCGTTCCTTTCGA
DCTN6	CTTAAACCGGCCAACATACCccaccttgttggAGAAATGTAATATTGACAAGgtttaagagctaagctgATGCTACTCGTTCCTTTCGA
DCTN6	CTTAAACCGGCCAACATACCccaccttgttggTCTACACATACAACTGCTCCgtttaagagctaagctgATGCTACTCGTTCCTTTCGA
DCUN1D2	CTTAAACCGGCCAACATACCccaccttgttggGAGTGCACGCCATAAACTGGgtttaagagctaagctgATGCTACTCGTTCCTTTCGA
DCUN1D2	CTTAAACCGGCCAACATACCccaccttgttggTCAGTGTATTGGTCATAGCGgtttaagagctaagctgATGCTACTCGTTCCTTTCGA
DCUN1D2	CTTAAACCGGCCAACATACCccaccttgttggTCACCTTCGCTAAGAACCCAgtttaagagctaagctgATGCTACTCGTTCCTTTCGA
DCUN1D2	CTTAAACCGGCCAACATACCccaccttgttggACTGCTTAACGCAGAATGAGgtttaagagctaagctgATGCTACTCGTTCCTTTCGA
DDAH1	CTTAAACCGGCCAACATACCccaccttgttggTCCAAAAGGACAAATCAACGgtttaagagctaagctgATGCTACTCGTTCCTTTCGA
DDAH1	CTTAAACCGGCCAACATACCccaccttgttggGGCCCTCATCACCCGACCCGgtttaagagctaagctgATGCTACTCGTTCCTTTCGA
DDAH1	CTTAAACCGGCCAACATACCccaccttgttggCGGGCGCTACCCGAGTCGCTgtttaagagctaagctgATGCTACTCGTTCCTTTCGA
DDAH1	CTTAAACCGGCCAACATACCccaccttgttggGACCCAATTGCGATCAGGTTgtttaagagctaagctgATGCTACTCGTTCCTTTCGA
DDB2	CTTAAACCGGCCAACATACCccaccttgttggTGGTCACAGGAGACAACGTGgtttaagagctaagctgATGCTACTCGTTCCTTTCGA
DDB2	CTTAAACCGGCCAACATACCccaccttgttggATGTAGCCCTCCTGTCAAAGgtttaagagctaagctgATGCTACTCGTTCCTTTCGA
DDB2	CTTAAACCGGCCAACATACCccaccttgttggCAAAAAGAAAGTGACGCATGgtttaagagctaagctgATGCTACTCGTTCCTTTCGA
DDB2	CTTAAACCGGCCAACATACCccaccttgttggAAAACTGGTTGGTATTGAGAgtttaagagctaagctgATGCTACTCGTTCCTTTCGA
DDIAS	CTTAAACCGGCCAACATACCccaccttgttggGATGATCTTAAAGCTATAGGgtttaagagctaagctgATGCTACTCGTTCCTTTCGA
DDIAS	CTTAAACCGGCCAACATACCccaccttgttggATGCAAGTGAATTCAAGTGAgtttaagagctaagctgATGCTACTCGTTCCTTTCGA
DDIAS	CTTAAACCGGCCAACATACCccaccttgttggTCAAGTCTGAGTAACGAAGGgtttaagagctaagctgATGCTACTCGTTCCTTTCGA
DDIAS	CTTAAACCGGCCAACATACCccaccttgttggCAGATTGTTCTACCAGACCCgtttaagagctaagctgATGCTACTCGTTCCTTTCGA
DDIT4L	CTTAAACCGGCCAACATACCccaccttgttggTCCTGAACCCAACCTCAACGgtttaagagctaagctgATGCTACTCGTTCCTTTCGA
DDIT4L	CTTAAACCGGCCAACATACCccaccttgttggACACAACCTCGCAAGCCGCAgtttaagagctaagctgATGCTACTCGTTCCTTTCGA
DDIT4L	CTTAAACCGGCCAACATACCccaccttgttggCACCCAGAGAGCCTGCTAAGgtttaagagctaagctgATGCTACTCGTTCCTTTCGA
DDIT4L	CTTAAACCGGCCAACATACCccaccttgttggAACTAAACTTGGTTGCTCAAgtttaagagctaagctgATGCTACTCGTTCCTTTCGA
DDR1	CTTAAACCGGCCAACATACCccaccttgttggACTTACGCCCGTCCCCCTCGgtttaagagctaagctgATGCTACTCGTTCCTTTCGA
DDR1	CTTAAACCGGCCAACATACCccaccttgttggCCCATGCGCCACAACCTAGGgtttaagagctaagctgATGCTACTCGTTCCTTTCGA
DDR1	CTTAAACCGGCCAACATACCccaccttgttggGGGGGTAGAAGCGAACCAGTgtttaagagctaagctgATGCTACTCGTTCCTTTCGA
DDR1	CTTAAACCGGCCAACATACCccaccttgttggACCTATGACGGACATACCGTgtttaagagctaagctgATGCTACTCGTTCCTTTCGA
DDR2	CTTAAACCGGCCAACATACCccaccttgttggCCGTGACAAACCGAGCACTGgtttaagagctaagctgATGCTACTCGTTCCTTTCGA
DDR2	CTTAAACCGGCCAACATACCccaccttgttggGTAATTGATCTTGTACATGGgtttaagagctaagctgATGCTACTCGTTCCTTTCGA
DDR2	CTTAAACCGGCCAACATACCccaccttgttggAAGTTGATGACAGCAACACTgtttaagagctaagctgATGCTACTCGTTCCTTTCGA
DDR2	CTTAAACCGGCCAACATACCccaccttgttggGGGCTAGGCCAATTGACCGAgtttaagagctaagctgATGCTACTCGTTCCTTTCGA
DDX58	CTTAAACCGGCCAACATACCccaccttgttggCATCTTAAAAAATTCCCACAgtttaagagctaagctgATGCTACTCGTTCCTTTCGA
DDX58	CTTAAACCGGCCAACATACCccaccttgttggTGCATGCTCACTGATAATGAgtttaagagctaagctgATGCTACTCGTTCCTTTCGA
DDX58	CTTAAACCGGCCAACATACCccaccttgttggGGAACAAGTTCAGTGAACTGgtttaagagctaagctgATGCTACTCGTTCCTTTCGA
DDX58	CTTAAACCGGCCAACATACCccaccttgttggTCTCAACAATCTGTTCCACTgtttaagagctaagctgATGCTACTCGTTCCTTTCGA
DDX60L	CTTAAACCGGCCAACATACCccaccttgttggTCTTCGTATCTAGTGCTCTGgtttaagagctaagctgATGCTACTCGTTCCTTTCGA
DDX60L	CTTAAACCGGCCAACATACCccaccttgttggTCAAACTACTCGGCCAAAGGgtttaagagctaagctgATGCTACTCGTTCCTTTCGA
DDX60L	CTTAAACCGGCCAACATACCccaccttgttggGGTACGTTTGTAAATCACTCgtttaagagctaagctgATGCTACTCGTTCCTTTCGA
DDX60L	CTTAAACCGGCCAACATACCccaccttgttggGTGGAATGTTGTGTCACACCgtttaagagctaagctgATGCTACTCGTTCCTTTCGA
DENND6B	CTTAAACCGGCCAACATACCccaccttgttggCAACAACGCCCATGACAGGTgtttaagagctaagctgATGCTACTCGTTCCTTTCGA
DENND6B	CTTAAACCGGCCAACATACCccaccttgttggCACCATCTCCGAGGACACGTgtttaagagctaagctgATGCTACTCGTTCCTTTCGA
DENND6B	CTTAAACCGGCCAACATACCccaccttgttggACGTAGCCGAAGTAGTGTGCgtttaagagctaagctgATGCTACTCGTTCCTTTCGA
DENND6B	CTTAAACCGGCCAACATACCccaccttgttggCCAGCTTGTCAAAGTACTCGgtttaagagctaagctgATGCTACTCGTTCCTTTCGA
DFFA	CTTAAACCGGCCAACATACCccaccttgttggACAGGTGCTTGACCAAAGAGgtttaagagctaagctgATGCTACTCGTTCCTTTCGA
DFFA	CTTAAACCGGCCAACATACCccaccttgttggCATCATCCTCCTATCAGAGGgtttaagagctaagctgATGCTACTCGTTCCTTTCGA
DFFA	CTTAAACCGGCCAACATACCccaccttgttggAACTACAGCCGCGAACAGCAgtttaagagctaagctgATGCTACTCGTTCCTTTCGA
DFFA	CTTAAACCGGCCAACATACCccaccttgttggGCCACAAACTTAGTATTGGAgtttaagagctaagctgATGCTACTCGTTCCTTTCGA
DGKG	CTTAAACCGGCCAACATACCccaccttgttggGCTACCAGAGTGTCACCGCGgtttaagagctaagctgATGCTACTCGTTCCTTTCGA
DGKG	CTTAAACCGGCCAACATACCccaccttgttggGGGATGGACTACGACCGGGAgtttaagagctaagctgATGCTACTCGTTCCTTTCGA
DGKG	CTTAAACCGGCCAACATACCccaccttgttggCAAAGACTTACCAGTATCAGgtttaagagctaagctgATGCTACTCGTTCCTTTCGA
DGKG	CTTAAACCGGCCAACATACCccaccttgttggCTCCACCACAGGCCAAAACAgtttaagagctaagctgATGCTACTCGTTCCTTTCGA
DGKH	CTTAAACCGGCCAACATACCccaccttgttggGCTGTCTGCGACAAAACATGgtttaagagctaagctgATGCTACTCGTTCCTTTCGA
DGKH	CTTAAACCGGCCAACATACCccaccttgttggATCCGGGTCAATAAACGGCGgtttaagagctaagctgATGCTACTCGTTCCTTTCGA
DGKH	CTTAAACCGGCCAACATACCccaccttgttggGCAACTGTTTAAAGCGACGGgtttaagagctaagctgATGCTACTCGTTCCTTTCGA
DGKH	CTTAAACCGGCCAACATACCccaccttgttggAGAAACAGATGAATCTAAGGgtttaagagctaagctgATGCTACTCGTTCCTTTCGA
DHDDS	CTTAAACCGGCCAACATACCccaccttgttggGGGCTTCAACAAGCTAGCTGgtttaagagctaagctgATGCTACTCGTTCCTTTCGA
DHDDS	CTTAAACCGGCCAACATACCccaccttgttggCGTATCAAGATGTCAGGATGgtttaagagctaagctgATGCTACTCGTTCCTTTCGA
DHDDS	CTTAAACCGGCCAACATACCccaccttgttggCAGCATTGCTGATCTCATGAgtttaagagctaagctgATGCTACTCGTTCCTTTCGA
DHDDS	CTTAAACCGGCCAACATACCccaccttgttggGGCTGAGTGACTTCTTGCTAgtttaagagctaagctgATGCTACTCGTTCCTTTCGA
DHPS	CTTAAACCGGCCAACATACCccaccttgttggGTGCGCGGTAATTCACACCGgtttaagagctaagctgATGCTACTCGTTCCTTTCGA
DHPS	CTTAAACCGGCCAACATACCccaccttgttggTAAGTGCGGGACTAAACACAgtttaagagctaagctgATGCTACTCGTTCCTTTCGA
DHPS	CTTAAACCGGCCAACATACCccaccttgttggGTGCTGCACAAGGTAGCGAAgtttaagagctaagctgATGCTACTCGTTCCTTTCGA
[truncated: 8,001 more rows]

## Sheet: Library prep primers
First PCR:
oKT187	aggcttggatttctataacttcgtatagcatacattatac
oKT188	ACATGCATGGCGGTAATACGGTTATC
Second nested PCR to add stagger and indexing barcodes:
stagger primers
oKT435	AATGATACGGCGACCACCGAGATCTACACTCTTTCCCTACACGACGCTCTTCCGATCTgcacaaaaggaaactcaccct
oKT436	AATGATACGGCGACCACCGAGATCTACACTCTTTCCCTACACGACGCTCTTCCGATCTCgcacaaaaggaaactcaccct
oKT437	AATGATACGGCGACCACCGAGATCTACACTCTTTCCCTACACGACGCTCTTCCGATCTGCgcacaaaaggaaactcaccct
oKT438	AATGATACGGCGACCACCGAGATCTACACTCTTTCCCTACACGACGCTCTTCCGATCTAGCgcacaaaaggaaactcaccct
oKT439	AATGATACGGCGACCACCGAGATCTACACTCTTTCCCTACACGACGCTCTTCCGATCTCAACgcacaaaaggaaactcaccct
oKT440	AATGATACGGCGACCACCGAGATCTACACTCTTTCCCTACACGACGCTCTTCCGATCTTGCACCgcacaaaaggaaactcaccct
oKT441	AATGATACGGCGACCACCGAGATCTACACTCTTTCCCTACACGACGCTCTTCCGATCTACGCAACgcacaaaaggaaactcaccct
oKT442	AATGATACGGCGACCACCGAGATCTACACTCTTTCCCTACACGACGCTCTTCCGATCTGAAGACCCgcacaaaaggaaactcaccct
barcode primers:
	i7 barcode (sequence in propduct)	revcomp (sequence in the primer)	full primer sequence
oKT443	ATCACGAC	GTCGTGAT	CAAGCAGAAGACGGCATACGAGATGTCGTGATGTGACTGGAGTTCAGACGTGTGCTCTTCCGATCTcgactcggtgccactttttc
oKT444	ACAGTGGT	ACCACTGT	CAAGCAGAAGACGGCATACGAGATACCACTGTGTGACTGGAGTTCAGACGTGTGCTCTTCCGATCTcgactcggtgccactttttc
oKT445	CAGATCCA	TGGATCTG	CAAGCAGAAGACGGCATACGAGATTGGATCTGGTGACTGGAGTTCAGACGTGTGCTCTTCCGATCTcgactcggtgccactttttc
oKT446	ACAAACGG	CCGTTTGT	CAAGCAGAAGACGGCATACGAGATCCGTTTGTGTGACTGGAGTTCAGACGTGTGCTCTTCCGATCTcgactcggtgccactttttc
oKT447	ACCCAGCA	TGCTGGGT	CAAGCAGAAGACGGCATACGAGATTGCTGGGTGTGACTGGAGTTCAGACGTGTGCTCTTCCGATCTcgactcggtgccactttttc
oKT448	AACCCCTC	GAGGGGTT	CAAGCAGAAGACGGCATACGAGATGAGGGGTTGTGACTGGAGTTCAGACGTGTGCTCTTCCGATCTcgactcggtgccactttttc
oKT502	CCCAACCT	AGGTTGGG	CAAGCAGAAGACGGCATACGAGATAGGTTGGGGTGACTGGAGTTCAGACGTGTGCTCTTCCGATCTcgactcggtgccactttttc
oKT503	CACCACAC	GTGTGGTG	CAAGCAGAAGACGGCATACGAGATGTGTGGTGGTGACTGGAGTTCAGACGTGTGCTCTTCCGATCTcgactcggtgccactttttc

## Sheet: sgRNA sequencing counts
	WT Basal		WT Rot		WT CF		OE D0		OE Basal		OE Rot		OE CF
0Safe_safe_ACOC_204550.4501	13862	0Safe_safe_ACOC_204550.4501	14920	0Safe_safe_ACOC_204550.4501	13794	0Safe_safe_ACOC_204550.4501	16524	0Safe_safe_ACOC_204550.4501	15684	0Safe_safe_ACOC_204550.4501	17989	0Safe_safe_ACOC_204550.4501	19429
0Safe_safe_ACOC_204551.4502	35	0Safe_safe_ACOC_204551.4502	80	0Safe_safe_ACOC_204551.4502	70	0Safe_safe_ACOC_204551.4502	120	0Safe_safe_ACOC_204551.4502	103	0Safe_safe_ACOC_204551.4502	12	0Safe_safe_ACOC_204551.4502	133
0Safe_safe_ACOC_204552.4503	12	0Safe_safe_ACOC_204552.4503	36	0Safe_safe_ACOC_204552.4503	71	0Safe_safe_ACOC_204552.4503	76	0Safe_safe_ACOC_204552.4503	43	0Safe_safe_ACOC_204552.4503	180	0Safe_safe_ACOC_204552.4503	62
0Safe_safe_ACOC_204553.4504	2	0Safe_safe_ACOC_204553.4504	5	0Safe_safe_ACOC_204553.4504	2	0Safe_safe_ACOC_204553.4504	33	0Safe_safe_ACOC_204553.4504	24	0Safe_safe_ACOC_204553.4504	3	0Safe_safe_ACOC_204553.4504	29
0Safe_safe_ACOC_204554.4505	3	0Safe_safe_ACOC_204554.4505	25	0Safe_safe_ACOC_204554.4505	15	0Safe_safe_ACOC_204554.4505	17	0Safe_safe_ACOC_204555.4506	133	0Safe_safe_ACOC_204554.4505	3	0Safe_safe_ACOC_204554.4505	10
0Safe_safe_ACOC_204555.4506	43	0Safe_safe_ACOC_204555.4506	172	0Safe_safe_ACOC_204555.4506	131	0Safe_safe_ACOC_204555.4506	173	0Safe_safe_ACOC_204556.4507	206	0Safe_safe_ACOC_204555.4506	59	0Safe_safe_ACOC_204555.4506	241
0Safe_safe_ACOC_204556.4507	224	0Safe_safe_ACOC_204556.4507	203	0Safe_safe_ACOC_204556.4507	130	0Safe_safe_ACOC_204556.4507	235	0Safe_safe_ACOC_204557.4508	480	0Safe_safe_ACOC_204556.4507	125	0Safe_safe_ACOC_204556.4507	173
0Safe_safe_ACOC_204557.4508	185	0Safe_safe_ACOC_204557.4508	301	0Safe_safe_ACOC_204557.4508	318	0Safe_safe_ACOC_204557.4508	406	0Safe_safe_ACOC_204558.4509	49	0Safe_safe_ACOC_204557.4508	152	0Safe_safe_ACOC_204557.4508	489
0Safe_safe_ACOC_204558.4509	11	0Safe_safe_ACOC_204558.4509	41	0Safe_safe_ACOC_204558.4509	17	0Safe_safe_ACOC_204558.4509	70	0Safe_safe_ACOC_204559.4510	198	0Safe_safe_ACOC_204558.4509	47	0Safe_safe_ACOC_204558.4509	147
0Safe_safe_ACOC_204559.4510	210	0Safe_safe_ACOC_204559.4510	231	0Safe_safe_ACOC_204559.4510	93	0Safe_safe_ACOC_204559.4510	229	0Safe_safe_ACOC_204560.4511	165	0Safe_safe_ACOC_204559.4510	112	0Safe_safe_ACOC_204559.4510	274
0Safe_safe_ACOC_204560.4511	220	0Safe_safe_ACOC_204560.4511	177	0Safe_safe_ACOC_204560.4511	251	0Safe_safe_ACOC_204560.4511	169	0Safe_safe_ACOC_204561.4512	70	0Safe_safe_ACOC_204560.4511	198	0Safe_safe_ACOC_204560.4511	229
0Safe_safe_ACOC_204561.4512	5	0Safe_safe_ACOC_204561.4512	79	0Safe_safe_ACOC_204561.4512	20	0Safe_safe_ACOC_204561.4512	91	0Safe_safe_ACOC_204562.4513	51	0Safe_safe_ACOC_204561.4512	115	0Safe_safe_ACOC_204561.4512	135
0Safe_safe_ACOC_204562.4513	86	0Safe_safe_ACOC_204562.4513	59	0Safe_safe_ACOC_204562.4513	62	0Safe_safe_ACOC_204562.4513	72	0Safe_safe_ACOC_204563.4514	62	0Safe_safe_ACOC_204562.4513	52	0Safe_safe_ACOC_204562.4513	66
0Safe_safe_ACOC_204563.4514	198	0Safe_safe_ACOC_204563.4514	149	0Safe_safe_ACOC_204563.4514	68	0Safe_safe_ACOC_204563.4514	199	0Safe_safe_ACOC_204564.4515	86	0Safe_safe_ACOC_204563.4514	94	0Safe_safe_ACOC_204563.4514	167
0Safe_safe_ACOC_204564.4515	70	0Safe_safe_ACOC_204564.4515	194	0Safe_safe_ACOC_204564.4515	75	0Safe_safe_ACOC_204564.4515	196	0Safe_safe_ACOC_204565.4516	68	0Safe_safe_ACOC_204564.4515	123	0Safe_safe_ACOC_204564.4515	116
0Safe_safe_ACOC_204565.4516	65	0Safe_safe_ACOC_204565.4516	95	0Safe_safe_ACOC_204565.4516	127	0Safe_safe_ACOC_204565.4516	152	0Safe_safe_ACOC_204566.4517	257	0Safe_safe_ACOC_204565.4516	311	0Safe_safe_ACOC_204565.4516	212
0Safe_safe_ACOC_204566.4517	89	0Safe_safe_ACOC_204566.4517	135	0Safe_safe_ACOC_204566.4517	92	0Safe_safe_ACOC_204566.4517	212	0Safe_safe_ACOC_204567.4518	170	0Safe_safe_ACOC_204566.4517	208	0Safe_safe_ACOC_204566.4517	204
0Safe_safe_ACOC_204567.4518	14	0Safe_safe_ACOC_204567.4518	9	0Safe_safe_ACOC_204568.4519	115	0Safe_safe_ACOC_204567.4518	37	0Safe_safe_ACOC_204568.4519	329	0Safe_safe_ACOC_204567.4518	100	0Safe_safe_ACOC_204567.4518	34
0Safe_safe_ACOC_204568.4519	588	0Safe_safe_ACOC_204568.4519	218	0Safe_safe_ACOC_204569.4520	109	0Safe_safe_ACOC_204568.4519	268	0Safe_safe_ACOC_204569.4520	196	0Safe_safe_ACOC_204568.4519	201	0Safe_safe_ACOC_204568.4519	272
0Safe_safe_ACOC_204569.4520	81	0Safe_safe_ACOC_204569.4520	158	0Safe_safe_ACOC_204570.4521	143	0Safe_safe_ACOC_204569.4520	189	0Safe_safe_ACOC_204570.4521	75	0Safe_safe_ACOC_204569.4520	163	0Safe_safe_ACOC_204569.4520	173
0Safe_safe_ACOC_204570.4521	60	0Safe_safe_ACOC_204570.4521	127	0Safe_safe_ACOC_204571.4522	46	0Safe_safe_ACOC_204570.4521	219	0Safe_safe_ACOC_204571.4522	34	0Safe_safe_ACOC_204570.4521	211	0Safe_safe_ACOC_204570.4521	168
0Safe_safe_ACOC_204571.4522	22	0Safe_safe_ACOC_204571.4522	73	0Safe_safe_ACOC_204572.4523	51	0Safe_safe_ACOC_204571.4522	111	0Safe_safe_ACOC_204572.4523	74	0Safe_safe_ACOC_204571.4522	21	0Safe_safe_ACOC_204571.4522	107
0Safe_safe_ACOC_204572.4523	95	0Safe_safe_ACOC_204572.4523	50	0Safe_safe_ACOC_204573.4524	168	0Safe_safe_ACOC_204572.4523	55	0Safe_safe_ACOC_204573.4524	204	0Safe_safe_ACOC_204572.4523	122	0Safe_safe_ACOC_204572.4523	135
0Safe_safe_ACOC_204573.4524	462	0Safe_safe_ACOC_204573.4524	154	0Safe_safe_ACOC_204574.4525	216	0Safe_safe_ACOC_204573.4524	212	0Safe_safe_ACOC_204574.4525	204	0Safe_safe_ACOC_204573.4524	112	0Safe_safe_ACOC_204573.4524	256
0Safe_safe_ACOC_204574.4525	117	0Safe_safe_ACOC_204574.4525	123	0Safe_safe_ACOC_204575.4526	17	0Safe_safe_ACOC_204574.4525	164	0Safe_safe_ACOC_204575.4526	34	0Safe_safe_ACOC_204574.4525	139	0Safe_safe_ACOC_204574.4525	210
0Safe_safe_ACOC_204576.4527	10	0Safe_safe_ACOC_204575.4526	13	0Safe_safe_ACOC_204576.4527	16	0Safe_safe_ACOC_204575.4526	44	0Safe_safe_ACOC_204576.4527	11	0Safe_safe_ACOC_204575.4526	14	0Safe_safe_ACOC_204575.4526	61
0Safe_safe_ACOC_204577.4528	218	0Safe_safe_ACOC_204576.4527	28	0Safe_safe_ACOC_204577.4528	153	0Safe_safe_ACOC_204576.4527	22	0Safe_safe_ACOC_204577.4528	265	0Safe_safe_ACOC_204576.4527	4	0Safe_safe_ACOC_204576.4527	39
0Safe_safe_ACOC_204578.4529	146	0Safe_safe_ACOC_204577.4528	290	0Safe_safe_ACOC_204578.4529	297	0Safe_safe_ACOC_204577.4528	291	0Safe_safe_ACOC_204578.4529	183	0Safe_safe_ACOC_204577.4528	291	0Safe_safe_ACOC_204577.4528	364
0Safe_safe_ACOC_204579.4530	107	0Safe_safe_ACOC_204578.4529	203	0Safe_safe_ACOC_204579.4530	248	0Safe_safe_ACOC_204578.4529	189	0Safe_safe_ACOC_204579.4530	204	0Safe_safe_ACOC_204578.4529	124	0Safe_safe_ACOC_204578.4529	212
0Safe_safe_ACOC_204580.4531	156	0Safe_safe_ACOC_204579.4530	198	0Safe_safe_ACOC_204580.4531	148	0Safe_safe_ACOC_204579.4530	164	0Safe_safe_ACOC_204580.4531	247	0Safe_safe_ACOC_204579.4530	102	0Safe_safe_ACOC_204579.4530	168
0Safe_safe_ACOC_204582.4533	230	0Safe_safe_ACOC_204580.4531	239	0Safe_safe_ACOC_204582.4533	222	0Safe_safe_ACOC_204580.4531	248	0Safe_safe_ACOC_204581.4532	4	0Safe_safe_ACOC_204580.4531	183	0Safe_safe_ACOC_204580.4531	309
0Safe_safe_ACOC_204583.4534	25	0Safe_safe_ACOC_204581.4532	1	0Safe_safe_ACOC_204583.4534	76	0Safe_safe_ACOC_204581.4532	11	0Safe_safe_ACOC_204582.4533	198	0Safe_safe_ACOC_204581.4532	2	0Safe_safe_ACOC_204581.4532	12
0Safe_safe_ACOC_204584.4535	242	0Safe_safe_ACOC_204582.4533	256	0Safe_safe_ACOC_204584.4535	334	0Safe_safe_ACOC_204582.4533	177	0Safe_safe_ACOC_204583.4534	298	0Safe_safe_ACOC_204582.4533	81	0Safe_safe_ACOC_204582.4533	178
0Safe_safe_ACOC_204585.4536	118	0Safe_safe_ACOC_204583.4534	186	0Safe_safe_ACOC_204585.4536	100	0Safe_safe_ACOC_204583.4534	242	0Safe_safe_ACOC_204584.4535	331	0Safe_safe_ACOC_204583.4534	571	0Safe_safe_ACOC_204583.4534	383
0Safe_safe_ACOC_204586.4537	118	0Safe_safe_ACOC_204584.4535	201	0Safe_safe_ACOC_204586.4537	226	0Safe_safe_ACOC_204584.4535	187	0Safe_safe_ACOC_204585.4536	178	0Safe_safe_ACOC_204584.4535	83	0Safe_safe_ACOC_204584.4535	211
0Safe_safe_ACOC_204587.4538	98	0Safe_safe_ACOC_204585.4536	174	0Safe_safe_ACOC_204587.4538	188	0Safe_safe_ACOC_204585.4536	132	0Safe_safe_ACOC_204586.4537	367	0Safe_safe_ACOC_204585.4536	74	0Safe_safe_ACOC_204585.4536	154
0Safe_safe_ACOC_204588.4539	124	0Safe_safe_ACOC_204586.4537	155	0Safe_safe_ACOC_204588.4539	186	0Safe_safe_ACOC_204586.4537	202	0Safe_safe_ACOC_204587.4538	159	0Safe_safe_ACOC_204586.4537	136	0Safe_safe_ACOC_204586.4537	191
0Safe_safe_ACOC_204589.4540	189	0Safe_safe_ACOC_204587.4538	187	0Safe_safe_ACOC_204589.4540	171	0Safe_safe_ACOC_204587.4538	184	0Safe_safe_ACOC_204588.4539	326	0Safe_safe_ACOC_204587.4538	36	0Safe_safe_ACOC_204587.4538	263
0Safe_safe_ACOC_204590.4541	519	0Safe_safe_ACOC_204588.4539	303	0Safe_safe_ACOC_204590.4541	361	0Safe_safe_ACOC_204588.4539	261	0Safe_safe_ACOC_204589.4540	343	0Safe_safe_ACOC_204588.4539	142	0Safe_safe_ACOC_204588.4539	365
0Safe_safe_ACOC_204591.4542	69	0Safe_safe_ACOC_204589.4540	245	0Safe_safe_ACOC_204591.4542	157	0Safe_safe_ACOC_204589.4540	320	0Safe_safe_ACOC_204590.4541	240	0Safe_safe_ACOC_204589.4540	143	0Safe_safe_ACOC_204589.4540	315
0Safe_safe_ACOC_204592.4543	156	0Safe_safe_ACOC_204590.4541	352	0Safe_safe_ACOC_204592.4543	281	0Safe_safe_ACOC_204590.4541	359	0Safe_safe_ACOC_204591.4542	208	0Safe_safe_ACOC_204590.4541	202	0Safe_safe_ACOC_204590.4541	372
0Safe_safe_ACOC_204593.4544	208	0Safe_safe_ACOC_204591.4542	180	0Safe_safe_ACOC_204593.4544	110	0Safe_safe_ACOC_204591.4542	165	0Safe_safe_ACOC_204592.4543	238	0Safe_safe_ACOC_204591.4542	181	0Safe_safe_ACOC_204591.4542	203
0Safe_safe_ACOC_204594.4545	32	0Safe_safe_ACOC_204592.4543	246	0Safe_safe_ACOC_204594.4545	36	0Safe_safe_ACOC_204592.4543	214	0Safe_safe_ACOC_204593.4544	273	0Safe_safe_ACOC_204592.4543	180	0Safe_safe_ACOC_204592.4543	195
0Safe_safe_ACOC_204595.4546	256	0Safe_safe_ACOC_204593.4544	206	0Safe_safe_ACOC_204595.4546	156	0Safe_safe_ACOC_204593.4544	227	0Safe_safe_ACOC_204594.4545	27	0Safe_safe_ACOC_204593.4544	131	0Safe_safe_ACOC_204593.4544	263
0Safe_safe_ACOC_204596.4547	132	0Safe_safe_ACOC_204594.4545	26	0Safe_safe_ACOC_204596.4547	190	0Safe_safe_ACOC_204594.4545	54	0Safe_safe_ACOC_204595.4546	103	0Safe_safe_ACOC_204594.4545	94	0Safe_safe_ACOC_204594.4545	33
0Safe_safe_ACOC_204597.4548	83	0Safe_safe_ACOC_204595.4546	210	0Safe_safe_ACOC_204597.4548	147	0Safe_safe_ACOC_204595.4546	166	0Safe_safe_ACOC_204596.4547	149	0Safe_safe_ACOC_204595.4546	123	0Safe_safe_ACOC_204595.4546	235
0Safe_safe_ACOC_204598.4549	88	0Safe_safe_ACOC_204596.4547	230	0Safe_safe_ACOC_204598.4549	268	0Safe_safe_ACOC_204596.4547	203	0Safe_safe_ACOC_204597.4548	322	0Safe_safe_ACOC_204596.4547	172	0Safe_safe_ACOC_204596.4547	293
0Safe_safe_ACOC_204599.4550	81	0Safe_safe_ACOC_204597.4548	267	0Safe_safe_ACOC_204599.4550	199	0Safe_safe_ACOC_204597.4548	300	0Safe_safe_ACOC_204598.4549	127	0Safe_safe_ACOC_204597.4548	343	0Safe_safe_ACOC_204597.4548	363
0Safe_safe_ACOC_204600.4551	112	0Safe_safe_ACOC_204598.4549	242	0Safe_safe_ACOC_204600.4551	169	0Safe_safe_ACOC_204598.4549	194	0Safe_safe_ACOC_204599.4550	570	0Safe_safe_ACOC_204598.4549	100	0Safe_safe_ACOC_204598.4549	222
0Safe_safe_ACOC_204601.4552	31	0Safe_safe_ACOC_204599.4550	223	0Safe_safe_ACOC_204601.4552	144	0Safe_safe_ACOC_204599.4550	338	0Safe_safe_ACOC_204600.4551	72	0Safe_safe_ACOC_204599.4550	147	0Safe_safe_ACOC_204599.4550	454
0Safe_safe_ACOC_204602.4553	1005	0Safe_safe_ACOC_204600.4551	225	0Safe_safe_ACOC_204602.4553	212	0Safe_safe_ACOC_204600.4551	225	0Safe_safe_ACOC_204601.4552	174	0Safe_safe_ACOC_204600.4551	245	0Safe_safe_ACOC_204600.4551	387
0Safe_safe_ACOC_204603.4554	36	0Safe_safe_ACOC_204601.4552	96	0Safe_safe_ACOC_204603.4554	38	0Safe_safe_ACOC_204601.4552	137	0Safe_safe_ACOC_204602.4553	241	0Safe_safe_ACOC_204601.4552	58	0Safe_safe_ACOC_204601.4552	106
0Safe_safe_ACOC_204604.4555	25	0Safe_safe_ACOC_204602.4553	208	0Safe_safe_ACOC_204604.4555	107	0Safe_safe_ACOC_204602.4553	230	0Safe_safe_ACOC_204603.4554	113	0Safe_safe_ACOC_204602.4553	260	0Safe_safe_ACOC_204602.4553	276
0Safe_safe_ACOC_204605.4556	107	0Safe_safe_ACOC_204603.4554	153	0Safe_safe_ACOC_204605.4556	162	0Safe_safe_ACOC_204603.4554	85	0Safe_safe_ACOC_204604.4555	152	0Safe_safe_ACOC_204603.4554	86	0Safe_safe_ACOC_204603.4554	38
0Safe_safe_ACOC_204607.4558	28	0Safe_safe_ACOC_204604.4555	153	0Safe_safe_ACOC_204606.4557	1	0Safe_safe_ACOC_204604.4555	117	0Safe_safe_ACOC_204605.4556	89	0Safe_safe_ACOC_204604.4555	59	0Safe_safe_ACOC_204604.4555	175
0Safe_safe_ACOC_204608.4559	72	0Safe_safe_ACOC_204605.4556	185	0Safe_safe_ACOC_204607.4558	147	0Safe_safe_ACOC_204605.4556	145	0Safe_safe_ACOC_204606.4557	12	0Safe_safe_ACOC_204605.4556	66	0Safe_safe_ACOC_204605.4556	162
0Safe_safe_ACOC_204609.4560	171	0Safe_safe_ACOC_204606.4557	1	0Safe_safe_ACOC_204608.4559	94	0Safe_safe_ACOC_204606.4557	14	0Safe_safe_ACOC_204607.4558	174	0Safe_safe_ACOC_204606.4557	12	0Safe_safe_ACOC_204606.4557	23
0Safe_safe_ACOC_204610.4561	118	0Safe_safe_ACOC_204607.4558	172	0Safe_safe_ACOC_204609.4560	200	0Safe_safe_ACOC_204607.4558	152	0Safe_safe_ACOC_204608.4559	168	0Safe_safe_ACOC_204607.4558	124	0Safe_safe_ACOC_204607.4558	160
0Safe_safe_ACOC_204611.4562	42	0Safe_safe_ACOC_204608.4559	133	0Safe_safe_ACOC_204610.4561	113	0Safe_safe_ACOC_204608.4559	214	0Safe_safe_ACOC_204609.4560	295	0Safe_safe_ACOC_204608.4559	175	0Safe_safe_ACOC_204608.4559	336
0Safe_safe_ACOC_204612.4563	162	0Safe_safe_ACOC_204609.4560	205	0Safe_safe_ACOC_204611.4562	115	0Safe_safe_ACOC_204609.4560	185	0Safe_safe_ACOC_204610.4561	189	0Safe_safe_ACOC_204609.4560	122	0Safe_safe_ACOC_204609.4560	242
0Safe_safe_ACOC_204613.4564	42	0Safe_safe_ACOC_204610.4561	141	0Safe_safe_ACOC_204612.4563	167	0Safe_safe_ACOC_204610.4561	253	0Safe_safe_ACOC_204611.4562	128	0Safe_safe_ACOC_204610.4561	252	0Safe_safe_ACOC_204610.4561	339
0Safe_safe_ACOC_204614.4565	8	0Safe_safe_ACOC_204611.4562	143	0Safe_safe_ACOC_204613.4564	157	0Safe_safe_ACOC_204611.4562	154	0Safe_safe_ACOC_204612.4563	246	0Safe_safe_ACOC_204611.4562	110	0Safe_safe_ACOC_204611.4562	181
0Safe_safe_ACOC_204615.4566	156	0Safe_safe_ACOC_204612.4563	141	0Safe_safe_ACOC_204614.4565	11	0Safe_safe_ACOC_204612.4563	206	0Safe_safe_ACOC_204613.4564	373	0Safe_safe_ACOC_204612.4563	85	0Safe_safe_ACOC_204612.4563	323
0Safe_safe_ACOC_204616.4567	102	0Safe_safe_ACOC_204613.4564	175	0Safe_safe_ACOC_204615.4566	60	0Safe_safe_ACOC_204613.4564	318	0Safe_safe_ACOC_204614.4565	41	0Safe_safe_ACOC_204613.4564	142	0Safe_safe_ACOC_204613.4564	234
0Safe_safe_ACOC_204617.4568	150	0Safe_safe_ACOC_204614.4565	39	0Safe_safe_ACOC_204616.4567	205	0Safe_safe_ACOC_204614.4565	55	0Safe_safe_ACOC_204615.4566	130	0Safe_safe_ACOC_204614.4565	6	0Safe_safe_ACOC_204614.4565	35
0Safe_safe_ACOC_204618.4569	33	0Safe_safe_ACOC_204615.4566	104	0Safe_safe_ACOC_204617.4568	263	0Safe_safe_ACOC_204615.4566	154	0Safe_safe_ACOC_204616.4567	134	0Safe_safe_ACOC_204615.4566	42	0Safe_safe_ACOC_204615.4566	165
0Safe_safe_ACOC_204619.4570	230	0Safe_safe_ACOC_204616.4567	137	0Safe_safe_ACOC_204618.4569	70	0Safe_safe_ACOC_204616.4567	181	0Safe_safe_ACOC_204617.4568	319	0Safe_safe_ACOC_204616.4567	45	0Safe_safe_ACOC_204616.4567	193
0Safe_safe_ACOC_204620.4571	131	0Safe_safe_ACOC_204617.4568	207	0Safe_safe_ACOC_204619.4570	237	0Safe_safe_ACOC_204617.4568	234	0Safe_safe_ACOC_204618.4569	12	0Safe_safe_ACOC_204617.4568	112	0Safe_safe_ACOC_204617.4568	328
0Safe_safe_ACOC_204621.4572	143	0Safe_safe_ACOC_204618.4569	62	0Safe_safe_ACOC_204620.4571	146	0Safe_safe_ACOC_204618.4569	42	0Safe_safe_ACOC_204619.4570	153	0Safe_safe_ACOC_204618.4569	26	0Safe_safe_ACOC_204618.4569	65
0Safe_safe_ACOC_204622.4573	78	0Safe_safe_ACOC_204619.4570	199	0Safe_safe_ACOC_204621.4572	255	0Safe_safe_ACOC_204619.4570	168	0Safe_safe_ACOC_204620.4571	224	0Safe_safe_ACOC_204619.4570	195	0Safe_safe_ACOC_204619.4570	273
0Safe_safe_ACOC_204623.4574	131	0Safe_safe_ACOC_204620.4571	124	0Safe_safe_ACOC_204622.4573	129	0Safe_safe_ACOC_204620.4571	163	0Safe_safe_ACOC_204621.4572	374	0Safe_safe_ACOC_204620.4571	119	0Safe_safe_ACOC_204620.4571	237
0Safe_safe_ACOC_204624.4575	145	0Safe_safe_ACOC_204621.4572	241	0Safe_safe_ACOC_204623.4574	175	0Safe_safe_ACOC_204621.4572	227	0Safe_safe_ACOC_204622.4573	76	0Safe_safe_ACOC_204621.4572	127	0Safe_safe_ACOC_204621.4572	347
0Safe_safe_ACOC_204625.4576	40	0Safe_safe_ACOC_204622.4573	206	0Safe_safe_ACOC_204624.4575	52	0Safe_safe_ACOC_204622.4573	177	0Safe_safe_ACOC_204623.4574	233	0Safe_safe_ACOC_204622.4573	88	0Safe_safe_ACOC_204622.4573	185
0Safe_safe_ACOC_204626.4577	4	0Safe_safe_ACOC_204623.4574	159	0Safe_safe_ACOC_204625.4576	58	0Safe_safe_ACOC_204623.4574	177	0Safe_safe_ACOC_204624.4575	181	0Safe_safe_ACOC_204623.4574	74	0Safe_safe_ACOC_204623.4574	247
0Safe_safe_ACOC_204627.4578	10	0Safe_safe_ACOC_204624.4575	112	0Safe_safe_ACOC_204626.4577	23	0Safe_safe_ACOC_204624.4575	156	0Safe_safe_ACOC_204625.4576	277	0Safe_safe_ACOC_204624.4575	24	0Safe_safe_ACOC_204624.4575	196
0Safe_safe_ACOC_204628.4579	121	0Safe_safe_ACOC_204625.4576	116	0Safe_safe_ACOC_204627.4578	25	0Safe_safe_ACOC_204625.4576	214	0Safe_safe_ACOC_204626.4577	43	0Safe_safe_ACOC_204625.4576	128	0Safe_safe_ACOC_204625.4576	374
0Safe_safe_ACOC_204629.4580	610	0Safe_safe_ACOC_204626.4577	39	0Safe_safe_ACOC_204628.4579	178	0Safe_safe_ACOC_204626.4577	33	0Safe_safe_ACOC_204627.4578	122	0Safe_safe_ACOC_204626.4577	10	0Safe_safe_ACOC_204626.4577	28
0Safe_safe_ACOC_204630.4581	124	0Safe_safe_ACOC_204627.4578	56	0Safe_safe_ACOC_204629.4580	210	0Safe_safe_ACOC_204627.4578	102	0Safe_safe_ACOC_204628.4579	154	0Safe_safe_ACOC_204627.4578	56	0Safe_safe_ACOC_204627.4578	67
0Safe_safe_ACOC_204631.4582	214	0Safe_safe_ACOC_204628.4579	276	0Safe_safe_ACOC_204630.4581	99	0Safe_safe_ACOC_204628.4579	271	0Safe_safe_ACOC_204629.4580	178	0Safe_safe_ACOC_204628.4579	251	0Safe_safe_ACOC_204628.4579	241
0Safe_safe_ACOC_204632.4583	309	0Safe_safe_ACOC_204629.4580	191	0Safe_safe_ACOC_204631.4582	175	0Safe_safe_ACOC_204629.4580	150	0Safe_safe_ACOC_204630.4581	106	0Safe_safe_ACOC_204629.4580	41	0Safe_safe_ACOC_204629.4580	128
0Safe_safe_ACOC_204633.4584	264	0Safe_safe_ACOC_204630.4581	210	0Safe_safe_ACOC_204632.4583	148	0Safe_safe_ACOC_204630.4581	148	0Safe_safe_ACOC_204631.4582	207	0Safe_safe_ACOC_204630.4581	93	0Safe_safe_ACOC_204630.4581	130
0Safe_safe_ACOC_204634.4585	59	0Safe_safe_ACOC_204631.4582	269	0Safe_safe_ACOC_204633.4584	100	0Safe_safe_ACOC_204631.4582	227	0Safe_safe_ACOC_204632.4583	224	0Safe_safe_ACOC_204631.4582	90	0Safe_safe_ACOC_204631.4582	344
0Safe_safe_ACOC_204635.4586	196	0Safe_safe_ACOC_204632.4583	181	0Safe_safe_ACOC_204634.4585	109	0Safe_safe_ACOC_204632.4583	259	0Safe_safe_ACOC_204633.4584	166	0Safe_safe_ACOC_204632.4583	219	0Safe_safe_ACOC_204632.4583	420
0Safe_safe_ACOC_204636.4587	122	0Safe_safe_ACOC_204633.4584	119	0Safe_safe_ACOC_204635.4586	223	0Safe_safe_ACOC_204633.4584	179	0Safe_safe_ACOC_204634.4585	133	0Safe_safe_ACOC_204633.4584	160	0Safe_safe_ACOC_204633.4584	247
0Safe_safe_ACOC_204637.4588	78	0Safe_safe_ACOC_204634.4585	210	0Safe_safe_ACOC_204636.4587	135	0Safe_safe_ACOC_204634.4585	228	0Safe_safe_ACOC_204635.4586	176	0Safe_safe_ACOC_204634.4585	257	0Safe_safe_ACOC_204634.4585	260
0Safe_safe_ACOC_204638.4589	378	0Safe_safe_ACOC_204635.4586	152	0Safe_safe_ACOC_204637.4588	198	0Safe_safe_ACOC_204635.4586	153	0Safe_safe_ACOC_204636.4587	328	0Safe_safe_ACOC_204635.4586	139	0Safe_safe_ACOC_204635.4586	181
0Safe_safe_ACOC_204639.4590	185	0Safe_safe_ACOC_204636.4587	207	0Safe_safe_ACOC_204638.4589	247	0Safe_safe_ACOC_204636.4587	239	0Safe_safe_ACOC_204637.4588	152	0Safe_safe_ACOC_204636.4587	127	0Safe_safe_ACOC_204636.4587	229
0Safe_safe_ACOC_204640.4591	46	0Safe_safe_ACOC_204637.4588	150	0Safe_safe_ACOC_204639.4590	148	0Safe_safe_ACOC_204637.4588	137	0Safe_safe_ACOC_204638.4589	153	0Safe_safe_ACOC_204637.4588	114	0Safe_safe_ACOC_204637.4588	147
0Safe_safe_ACOC_204641.4592	22	0Safe_safe_ACOC_204638.4589	188	0Safe_safe_ACOC_204640.4591	107	0Safe_safe_ACOC_204638.4589	182	0Safe_safe_ACOC_204639.4590	152	0Safe_safe_ACOC_204638.4589	78	0Safe_safe_ACOC_204638.4589	135
0Safe_safe_ACOC_204642.4593	451	0Safe_safe_ACOC_204639.4590	149	0Safe_safe_ACOC_204641.4592	81	0Safe_safe_ACOC_204639.4590	173	0Safe_safe_ACOC_204640.4591	115	0Safe_safe_ACOC_204639.4590	85	0Safe_safe_ACOC_204639.4590	264
0Safe_safe_ACOC_204643.4594	300	0Safe_safe_ACOC_204640.4591	121	0Safe_safe_ACOC_204642.4593	245	0Safe_safe_ACOC_204640.4591	124	0Safe_safe_ACOC_204641.4592	17	0Safe_safe_ACOC_204640.4591	166	0Safe_safe_ACOC_204640.4591	284
0Safe_safe_ACOC_204644.4595	41	0Safe_safe_ACOC_204641.4592	95	0Safe_safe_ACOC_204643.4594	296	0Safe_safe_ACOC_204641.4592	132	0Safe_safe_ACOC_204642.4593	346	0Safe_safe_ACOC_204641.4592	177	0Safe_safe_ACOC_204641.4592	144
0Safe_safe_ACOC_204645.4596	194	0Safe_safe_ACOC_204642.4593	247	0Safe_safe_ACOC_204644.4595	76	0Safe_safe_ACOC_204642.4593	249	0Safe_safe_ACOC_204643.4594	616	0Safe_safe_ACOC_204642.4593	153	0Safe_safe_ACOC_204642.4593	391
0Safe_safe_ACOC_204646.4597	79	0Safe_safe_ACOC_204643.4594	183	0Safe_safe_ACOC_204645.4596	184	0Safe_safe_ACOC_204643.4594	223	0Safe_safe_ACOC_204644.4595	70	0Safe_safe_ACOC_204643.4594	186	0Safe_safe_ACOC_204643.4594	570
0Safe_safe_ACOC_204647.4598	70	0Safe_safe_ACOC_204644.4595	126	0Safe_safe_ACOC_204646.4597	257	0Safe_safe_ACOC_204644.4595	133	0Safe_safe_ACOC_204645.4596	326	0Safe_safe_ACOC_204644.4595	75	0Safe_safe_ACOC_204644.4595	235
0Safe_safe_ACOC_204648.4599	106	0Safe_safe_ACOC_204645.4596	240	0Safe_safe_ACOC_204647.4598	102	0Safe_safe_ACOC_204645.4596	237	0Safe_safe_ACOC_204646.4597	277	0Safe_safe_ACOC_204645.4596	159	0Safe_safe_ACOC_204645.4596	377
0Safe_safe_ACOC_204649.4600	215	0Safe_safe_ACOC_204646.4597	176	0Safe_safe_ACOC_204648.4599	118	0Safe_safe_ACOC_204646.4597	296	0Safe_safe_ACOC_204647.4598	182	0Safe_safe_ACOC_204646.4597	141	0Safe_safe_ACOC_204646.4597	401
0Safe_safe_ACOC_204650.4601	180	0Safe_safe_ACOC_204647.4598	144	0Safe_safe_ACOC_204649.4600	295	0Safe_safe_ACOC_204647.4598	145	0Safe_safe_ACOC_204648.4599	174	0Safe_safe_ACOC_204647.4598	404	0Safe_safe_ACOC_204647.4598	228
0Safe_safe_ACOC_204651.4602	21	0Safe_safe_ACOC_204648.4599	149	0Safe_safe_ACOC_204650.4601	254	0Safe_safe_ACOC_204648.4599	132	0Safe_safe_ACOC_204649.4600	409	0Safe_safe_ACOC_204648.4599	52	0Safe_safe_ACOC_204648.4599	184
0Safe_safe_ACOC_204652.4603	307	0Safe_safe_ACOC_204649.4600	385	0Safe_safe_ACOC_204651.4602	69	0Safe_safe_ACOC_204649.4600	308	0Safe_safe_ACOC_204650.4601	327	0Safe_safe_ACOC_204649.4600	190	0Safe_safe_ACOC_204649.4600	399
0Safe_safe_ACOC_204653.4604	74	0Safe_safe_ACOC_204650.4601	230	0Safe_safe_ACOC_204652.4603	272	0Safe_safe_ACOC_204650.4601	304	0Safe_safe_ACOC_204651.4602	66	0Safe_safe_ACOC_204650.4601	244	0Safe_safe_ACOC_204650.4601	310
0Safe_safe_ACOC_204654.4605	19	0Safe_safe_ACOC_204651.4602	181	0Safe_safe_ACOC_204653.4604	195	0Safe_safe_ACOC_204651.4602	113	0Safe_safe_ACOC_204652.4603	226	0Safe_safe_ACOC_204651.4602	300	0Safe_safe_ACOC_204651.4602	125
0Safe_safe_ACOC_204655.4606	259	0Safe_safe_ACOC_204652.4603	253	0Safe_safe_ACOC_204654.4605	37	0Safe_safe_ACOC_204652.4603	252	0Safe_safe_ACOC_204653.4604	473	0Safe_safe_ACOC_204652.4603	80	0Safe_safe_ACOC_204652.4603	314
0Safe_safe_ACOC_204656.4607	50	0Safe_safe_ACOC_204653.4604	194	0Safe_safe_ACOC_204655.4606	252	0Safe_safe_ACOC_204653.4604	227	0Safe_safe_ACOC_204654.4605	181	0Safe_safe_ACOC_204653.4604	565	0Safe_safe_ACOC_204653.4604	474
0Safe_safe_ACOC_204657.4608	76	0Safe_safe_ACOC_204654.4605	81	0Safe_safe_ACOC_204656.4607	112	0Safe_safe_ACOC_204654.4605	119	0Safe_safe_ACOC_204655.4606	152	0Safe_safe_ACOC_204654.4605	414	0Safe_safe_ACOC_204654.4605	263
0Safe_safe_ACOC_204658.4609	337	0Safe_safe_ACOC_204655.4606	154	0Safe_safe_ACOC_204657.4608	86	0Safe_safe_ACOC_204655.4606	244	0Safe_safe_ACOC_204656.4607	91	0Safe_safe_ACOC_204655.4606	237	0Safe_safe_ACOC_204655.4606	268
0Safe_safe_ACOC_204659.4610	146	0Safe_safe_ACOC_204656.4607	119	0Safe_safe_ACOC_204658.4609	87	0Safe_safe_ACOC_204656.4607	104	0Safe_safe_ACOC_204657.4608	244	0Safe_safe_ACOC_204656.4607	29	0Safe_safe_ACOC_204656.4607	82
0Safe_safe_ACOC_204660.4611	478	0Safe_safe_ACOC_204657.4608	155	0Safe_safe_ACOC_204659.4610	165	0Safe_safe_ACOC_204657.4608	171	0Safe_safe_ACOC_204658.4609	232	0Safe_safe_ACOC_204657.4608	638	0Safe_safe_ACOC_204657.4608	358
0Safe_safe_ACOC_204661.4612	139	0Safe_safe_ACOC_204658.4609	163	0Safe_safe_ACOC_204660.4611	124	0Safe_safe_ACOC_204658.4609	245	0Safe_safe_ACOC_204659.4610	168	0Safe_safe_ACOC_204658.4609	65	0Safe_safe_ACOC_204658.4609	243
0Safe_safe_ACOC_204662.4613	135	0Safe_safe_ACOC_204659.4610	246	0Safe_safe_ACOC_204661.4612	51	0Safe_safe_ACOC_204659.4610	188	0Safe_safe_ACOC_204660.4611	304	0Safe_safe_ACOC_204659.4610	61	0Safe_safe_ACOC_204659.4610	185
0Safe_safe_ACOC_204663.4614	3526	0Safe_safe_ACOC_204660.4611	178	0Safe_safe_ACOC_204662.4613	163	0Safe_safe_ACOC_204660.4611	172	0Safe_safe_ACOC_204661.4612	112	0Safe_safe_ACOC_204660.4611	54	0Safe_safe_ACOC_204660.4611	181
0Safe_safe_ACOC_204664.4615	87	0Safe_safe_ACOC_204661.4612	52	0Safe_safe_ACOC_204663.4614	176	0Safe_safe_ACOC_204661.4612	40	0Safe_safe_ACOC_204662.4613	227	0Safe_safe_ACOC_204661.4612	9	0Safe_safe_ACOC_204661.4612	104
0Safe_safe_ACOC_204665.4616	34	0Safe_safe_ACOC_204662.4613	131	0Safe_safe_ACOC_204664.4615	311	0Safe_safe_ACOC_204662.4613	250	0Safe_safe_ACOC_204663.4614	64	0Safe_safe_ACOC_204662.4613	155	0Safe_safe_ACOC_204662.4613	247
0Safe_safe_ACOC_204666.4617	190	0Safe_safe_ACOC_204663.4614	108	0Safe_safe_ACOC_204665.4616	66	0Safe_safe_ACOC_204663.4614	80	0Safe_safe_ACOC_204664.4615	277	0Safe_safe_ACOC_204663.4614	33	0Safe_safe_ACOC_204663.4614	67
0Safe_safe_ACOC_204667.4618	9	0Safe_safe_ACOC_204664.4615	139	0Safe_safe_ACOC_204666.4617	348	0Safe_safe_ACOC_204664.4615	210	0Safe_safe_ACOC_204665.4616	151	0Safe_safe_ACOC_204664.4615	392	0Safe_safe_ACOC_204664.4615	389
0Safe_safe_ACOC_204668.4619	237	0Safe_safe_ACOC_204665.4616	238	0Safe_safe_ACOC_204667.4618	19	0Safe_safe_ACOC_204665.4616	253	0Safe_safe_ACOC_204666.4617	300	0Safe_safe_ACOC_204665.4616	130	0Safe_safe_ACOC_204665.4616	150
0Safe_safe_ACOC_204669.4620	118	0Safe_safe_ACOC_204666.4617	199	0Safe_safe_ACOC_204668.4619	144	0Safe_safe_ACOC_204666.4617	206	0Safe_safe_ACOC_204667.4618	83	0Safe_safe_ACOC_204666.4617	73	0Safe_safe_ACOC_204666.4617	383
0Safe_safe_ACOC_204670.4621	4	0Safe_safe_ACOC_204667.4618	7	0Safe_safe_ACOC_204669.4620	84	0Safe_safe_ACOC_204667.4618	87	0Safe_safe_ACOC_204668.4619	188	0Safe_safe_ACOC_204667.4618	89	0Safe_safe_ACOC_204667.4618	199
0Safe_safe_ACOC_204671.4622	13	0Safe_safe_ACOC_204668.4619	232	0Safe_safe_ACOC_204670.4621	58	0Safe_safe_ACOC_204668.4619	240	0Safe_safe_ACOC_204669.4620	280	0Safe_safe_ACOC_204668.4619	98	0Safe_safe_ACOC_204668.4619	355
0Safe_safe_ACOC_204672.4623	69	0Safe_safe_ACOC_204669.4620	167	0Safe_safe_ACOC_204671.4622	18	0Safe_safe_ACOC_204669.4620	309	0Safe_safe_ACOC_204670.4621	70	0Safe_safe_ACOC_204669.4620	443	0Safe_safe_ACOC_204669.4620	313
0Safe_safe_ACOC_204673.4624	62	0Safe_safe_ACOC_204670.4621	45	0Safe_safe_ACOC_204672.4623	67	0Safe_safe_ACOC_204670.4621	88	0Safe_safe_ACOC_204671.4622	53	0Safe_safe_ACOC_204670.4621	17	0Safe_safe_ACOC_204670.4621	85
0Safe_safe_ACOC_204674.4625	61	0Safe_safe_ACOC_204671.4622	78	0Safe_safe_ACOC_204673.4624	74	0Safe_safe_ACOC_204671.4622	92	0Safe_safe_ACOC_204672.4623	39	0Safe_safe_ACOC_204671.4622	174	0Safe_safe_ACOC_204671.4622	56
0Safe_safe_ACOC_204675.4626	141	0Safe_safe_ACOC_204672.4623	86	0Safe_safe_ACOC_204674.4625	90	0Safe_safe_ACOC_204672.4623	103	0Safe_safe_ACOC_204673.4624	196	0Safe_safe_ACOC_204672.4623	39	0Safe_safe_ACOC_204672.4623	138
0Safe_safe_ACOC_204676.4627	216	0Safe_safe_ACOC_204673.4624	91	0Safe_safe_ACOC_204675.4626	299	0Safe_safe_ACOC_204673.4624	181	0Safe_safe_ACOC_204674.4625	90	0Safe_safe_ACOC_204673.4624	303	0Safe_safe_ACOC_204673.4624	239
0Safe_safe_ACOC_204677.4628	62	0Safe_safe_ACOC_204674.4625	94	0Safe_safe_ACOC_204676.4627	226	0Safe_safe_ACOC_204674.4625	82	0Safe_safe_ACOC_204675.4626	165	0Safe_safe_ACOC_204674.4625	12	0Safe_safe_ACOC_204674.4625	68
0Safe_safe_ACOC_204678.4629	21	0Safe_safe_ACOC_204675.4626	353	0Safe_safe_ACOC_204677.4628	59	0Safe_safe_ACOC_204675.4626	223	0Safe_safe_ACOC_204676.4627	306	0Safe_safe_ACOC_204675.4626	157	0Safe_safe_ACOC_204675.4626	291
0Safe_safe_ACOC_204679.4630	15	0Safe_safe_ACOC_204676.4627	211	0Safe_safe_ACOC_204678.4629	45	0Safe_safe_ACOC_204676.4627	298	0Safe_safe_ACOC_204677.4628	12	0Safe_safe_ACOC_204676.4627	156	0Safe_safe_ACOC_204676.4627	387
0Safe_safe_ACOC_204680.4631	492	0Safe_safe_ACOC_204677.4628	32	0Safe_safe_ACOC_204679.4630	25	0Safe_safe_ACOC_204677.4628	27	0Safe_safe_ACOC_204678.4629	84	0Safe_safe_ACOC_204677.4628	4	0Safe_safe_ACOC_204677.4628	34
0Safe_safe_ACOC_204681.4632	454	0Safe_safe_ACOC_204678.4629	29	0Safe_safe_ACOC_204680.4631	274	0Safe_safe_ACOC_204678.4629	77	0Safe_safe_ACOC_204679.4630	29	0Safe_safe_ACOC_204678.4629	19	0Safe_safe_ACOC_204678.4629	66
0Safe_safe_ACOC_204682.4633	17	0Safe_safe_ACOC_204679.4630	72	0Safe_safe_ACOC_204681.4632	239	0Safe_safe_ACOC_204679.4630	65	0Safe_safe_ACOC_204680.4631	249	0Safe_safe_ACOC_204679.4630	39	0Safe_safe_ACOC_204679.4630	97
0Safe_safe_ACOC_204683.4634	349	0Safe_safe_ACOC_204680.4631	166	0Safe_safe_ACOC_204682.4633	84	0Safe_safe_ACOC_204680.4631	236	0Safe_safe_ACOC_204681.4632	333	0Safe_safe_ACOC_204680.4631	172	0Safe_safe_ACOC_204680.4631	174
0Safe_safe_ACOC_204684.4635	760	0Safe_safe_ACOC_204681.4632	215	0Safe_safe_ACOC_204683.4634	442	0Safe_safe_ACOC_204681.4632	254	0Safe_safe_ACOC_204682.4633	155	0Safe_safe_ACOC_204681.4632	298	0Safe_safe_ACOC_204681.4632	390
0Safe_safe_ACOC_204685.4636	31	0Safe_safe_ACOC_204682.4633	124	0Safe_safe_ACOC_204684.4635	179	0Safe_safe_ACOC_204682.4633	158	0Safe_safe_ACOC_204683.4634	259	0Safe_safe_ACOC_204682.4633	134	0Safe_safe_ACOC_204682.4633	145
0Safe_safe_ACOC_204686.4637	47	0Safe_safe_ACOC_204683.4634	172	0Safe_safe_ACOC_204685.4636	184	0Safe_safe_ACOC_204683.4634	270	0Safe_safe_ACOC_204684.4635	216	0Safe_safe_ACOC_204683.4634	195	0Safe_safe_ACOC_204683.4634	370
0Safe_safe_ACOC_204687.4638	49	0Safe_safe_ACOC_204684.4635	175	0Safe_safe_ACOC_204686.4637	94	0Safe_safe_ACOC_204684.4635	205	0Safe_safe_ACOC_204685.4636	308	0Safe_safe_ACOC_204684.4635	95	0Safe_safe_ACOC_204684.4635	204
0Safe_safe_ACOC_204688.4639	208	0Safe_safe_ACOC_204685.4636	115	0Safe_safe_ACOC_204687.4638	88	0Safe_safe_ACOC_204685.4636	155	0Safe_safe_ACOC_204686.4637	178	0Safe_safe_ACOC_204685.4636	59	0Safe_safe_ACOC_204685.4636	154
0Safe_safe_ACOC_204689.4640	130	0Safe_safe_ACOC_204686.4637	157	0Safe_safe_ACOC_204688.4639	232	0Safe_safe_ACOC_204686.4637	205	0Safe_safe_ACOC_204687.4638	247	0Safe_safe_ACOC_204686.4637	257	0Safe_safe_ACOC_204686.4637	226
0Safe_safe_ACOC_204690.4641	145	0Safe_safe_ACOC_204687.4638	136	0Safe_safe_ACOC_204689.4640	217	0Safe_safe_ACOC_204687.4638	182	0Safe_safe_ACOC_204688.4639	236	0Safe_safe_ACOC_204687.4638	108	0Safe_safe_ACOC_204687.4638	241
0Safe_safe_ACOC_204691.4642	35	0Safe_safe_ACOC_204688.4639	214	0Safe_safe_ACOC_204690.4641	179	0Safe_safe_ACOC_204688.4639	253	0Safe_safe_ACOC_204689.4640	300	0Safe_safe_ACOC_204688.4639	154	0Safe_safe_ACOC_204688.4639	317
0Safe_safe_ACOC_204692.4643	42	0Safe_safe_ACOC_204689.4640	219	0Safe_safe_ACOC_204691.4642	64	0Safe_safe_ACOC_204689.4640	242	0Safe_safe_ACOC_204690.4641	334	0Safe_safe_ACOC_204689.4640	1105	0Safe_safe_ACOC_204689.4640	443
0Safe_safe_ACOC_204693.4644	80	0Safe_safe_ACOC_204690.4641	200	0Safe_safe_ACOC_204692.4643	78	0Safe_safe_ACOC_204690.4641	267	0Safe_safe_ACOC_204691.4642	123	0Safe_safe_ACOC_204690.4641	141	0Safe_safe_ACOC_204690.4641	399
0Safe_safe_ACOC_204694.4645	10	0Safe_safe_ACOC_204691.4642	93	0Safe_safe_ACOC_204693.4644	196	0Safe_safe_ACOC_204691.4642	118	0Safe_safe_ACOC_204692.4643	114	0Safe_safe_ACOC_204691.4642	40	0Safe_safe_ACOC_204691.4642	233
0Safe_safe_ACOC_204695.4646	303	0Safe_safe_ACOC_204692.4643	135	0Safe_safe_ACOC_204694.4645	101	0Safe_safe_ACOC_204692.4643	173	0Safe_safe_ACOC_204693.4644	239	0Safe_safe_ACOC_204692.4643	159	0Safe_safe_ACOC_204692.4643	206
0Safe_safe_ACOC_204696.4647	71	0Safe_safe_ACOC_204693.4644	259	0Safe_safe_ACOC_204695.4646	183	0Safe_safe_ACOC_204693.4644	189	0Safe_safe_ACOC_204694.4645	380	0Safe_safe_ACOC_204693.4644	355	0Safe_safe_ACOC_204693.4644	332
0Safe_safe_ACOC_204697.4648	103	0Safe_safe_ACOC_204694.4645	94	0Safe_safe_ACOC_204696.4647	58	0Safe_safe_ACOC_204694.4645	202	0Safe_safe_ACOC_204695.4646	129	0Safe_safe_ACOC_204694.4645	83	0Safe_safe_ACOC_204694.4645	220
0Safe_safe_ACOC_204698.4649	122	0Safe_safe_ACOC_204695.4646	237	0Safe_safe_ACOC_204697.4648	136	0Safe_safe_ACOC_204695.4646	221	0Safe_safe_ACOC_204696.4647	68	0Safe_safe_ACOC_204695.4646	199	0Safe_safe_ACOC_204695.4646	214
0Safe_safe_ACOC_204699.4650	60	0Safe_safe_ACOC_204696.4647	57	0Safe_safe_ACOC_204698.4649	210	0Safe_safe_ACOC_204696.4647	64	0Safe_safe_ACOC_204697.4648	136	0Safe_safe_ACOC_204696.4647	26	0Safe_safe_ACOC_204696.4647	51
0Safe_safe_ACOC_204700.4651	211	0Safe_safe_ACOC_204697.4648	94	0Safe_safe_ACOC_204699.4650	16	0Safe_safe_ACOC_204697.4648	175	0Safe_safe_ACOC_204698.4649	269	0Safe_safe_ACOC_204697.4648	146	0Safe_safe_ACOC_204697.4648	253
0Safe_safe_ACOC_204701.4652	13	0Safe_safe_ACOC_204698.4649	231	0Safe_safe_ACOC_204700.4651	286	0Safe_safe_ACOC_204698.4649	247	0Safe_safe_ACOC_204699.4650	33	0Safe_safe_ACOC_204698.4649	75	0Safe_safe_ACOC_204698.4649	282
0Safe_safe_ACOC_204702.4653	9	0Safe_safe_ACOC_204699.4650	59	0Safe_safe_ACOC_204701.4652	7	0Safe_safe_ACOC_204699.4650	75	0Safe_safe_ACOC_204700.4651	150	0Safe_safe_ACOC_204699.4650	80	0Safe_safe_ACOC_204699.4650	95
0Safe_safe_ACOC_204703.4654	66	0Safe_safe_ACOC_204700.4651	257	0Safe_safe_ACOC_204702.4653	13	0Safe_safe_ACOC_204700.4651	212	0Safe_safe_ACOC_204701.4652	71	0Safe_safe_ACOC_204700.4651	115	0Safe_safe_ACOC_204700.4651	264
0Safe_safe_ACOC_204704.4655	60	0Safe_safe_ACOC_204701.4652	40	0Safe_safe_ACOC_204703.4654	73	0Safe_safe_ACOC_204701.4652	37	0Safe_safe_ACOC_204702.4653	55	0Safe_safe_ACOC_204701.4652	1	0Safe_safe_ACOC_204701.4652	37
0Safe_safe_ACOC_204705.4656	284	0Safe_safe_ACOC_204702.4653	21	0Safe_safe_ACOC_204704.4655	156	0Safe_safe_ACOC_204702.4653	38	0Safe_safe_ACOC_204703.4654	172	0Safe_safe_ACOC_204702.4653	84	0Safe_safe_ACOC_204702.4653	35
0Safe_safe_ACOC_204706.4657	5	0Safe_safe_ACOC_204703.4654	129	0Safe_safe_ACOC_204705.4656	192	0Safe_safe_ACOC_204703.4654	142	0Safe_safe_ACOC_204704.4655	144	0Safe_safe_ACOC_204703.4654	262	0Safe_safe_ACOC_204703.4654	164
0Safe_safe_ACOC_204707.4658	28	0Safe_safe_ACOC_204704.4655	135	0Safe_safe_ACOC_204706.4657	58	0Safe_safe_ACOC_204704.4655	181	0Safe_safe_ACOC_204705.4656	222	0Safe_safe_ACOC_204704.4655	50	0Safe_safe_ACOC_204704.4655	236
0Safe_safe_ACOC_204708.4659	142	0Safe_safe_ACOC_204705.4656	207	0Safe_safe_ACOC_204707.4658	51	0Safe_safe_ACOC_204705.4656	180	0Safe_safe_ACOC_204706.4657	69	0Safe_safe_ACOC_204705.4656	198	0Safe_safe_ACOC_204705.4656	326
0Safe_safe_ACOC_204709.4660	291	0Safe_safe_ACOC_204706.4657	92	0Safe_safe_ACOC_204708.4659	187	0Safe_safe_ACOC_204706.4657	114	0Safe_safe_ACOC_204707.4658	215	0Safe_safe_ACOC_204706.4657	32	0Safe_safe_ACOC_204706.4657	90
0Safe_safe_ACOC_204710.4661	219	0Safe_safe_ACOC_204707.4658	150	0Safe_safe_ACOC_204709.4660	256	0Safe_safe_ACOC_204707.4658	221	0Safe_safe_ACOC_204708.4659	289	0Safe_safe_ACOC_204707.4658	63	0Safe_safe_ACOC_204707.4658	480
0Safe_safe_ACOC_204711.4662	115	0Safe_safe_ACOC_204708.4659	209	0Safe_safe_ACOC_204710.4661	299	0Safe_safe_ACOC_204708.4659	243	0Safe_safe_ACOC_204709.4660	131	0Safe_safe_ACOC_204708.4659	128	0Safe_safe_ACOC_204708.4659	312
0Safe_safe_ACOC_204712.4663	1	0Safe_safe_ACOC_204709.4660	223	0Safe_safe_ACOC_204711.4662	178	0Safe_safe_ACOC_204709.4660	257	0Safe_safe_ACOC_204710.4661	165	0Safe_safe_ACOC_204709.4660	864	0Safe_safe_ACOC_204709.4660	293
0Safe_safe_ACOC_204713.4664	156	0Safe_safe_ACOC_204710.4661	278	0Safe_safe_ACOC_204712.4663	58	0Safe_safe_ACOC_204710.4661	257	0Safe_safe_ACOC_204711.4662	31	0Safe_safe_ACOC_204710.4661	274	0Safe_safe_ACOC_204710.4661	221
0Safe_safe_ACOC_204714.4665	45	0Safe_safe_ACOC_204711.4662	120	0Safe_safe_ACOC_204713.4664	271	0Safe_safe_ACOC_204711.4662	126	0Safe_safe_ACOC_204712.4663	144	0Safe_safe_ACOC_204711.4662	96	0Safe_safe_ACOC_204711.4662	169
0Safe_safe_ACOC_204715.4666	1003	0Safe_safe_ACOC_204712.4663	143	0Safe_safe_ACOC_204714.4665	130	0Safe_safe_ACOC_204712.4663	154	0Safe_safe_ACOC_204713.4664	149	0Safe_safe_ACOC_204712.4663	139	0Safe_safe_ACOC_204712.4663	277
0Safe_safe_ACOC_204716.4667	258	0Safe_safe_ACOC_204713.4664	323	0Safe_safe_ACOC_204715.4666	146	0Safe_safe_ACOC_204713.4664	249	0Safe_safe_ACOC_204714.4665	97	0Safe_safe_ACOC_204713.4664	168	0Safe_safe_ACOC_204713.4664	269
0Safe_safe_ACOC_204717.4668	36	0Safe_safe_ACOC_204714.4665	121	0Safe_safe_ACOC_204716.4667	198	0Safe_safe_ACOC_204714.4665	100	0Safe_safe_ACOC_204715.4666	142	0Safe_safe_ACOC_204714.4665	72	0Safe_safe_ACOC_204714.4665	61
0Safe_safe_ACOC_204718.4669	228	0Safe_safe_ACOC_204715.4666	193	0Safe_safe_ACOC_204717.4668	83	0Safe_safe_ACOC_204715.4666	204	0Safe_safe_ACOC_204716.4667	214	0Safe_safe_ACOC_204715.4666	305	0Safe_safe_ACOC_204715.4666	158
0Safe_safe_ACOC_204719.4670	44	0Safe_safe_ACOC_204716.4667	157	0Safe_safe_ACOC_204718.4669	213	0Safe_safe_ACOC_204716.4667	177	0Safe_safe_ACOC_204717.4668	238	0Safe_safe_ACOC_204716.4667	56	0Safe_safe_ACOC_204716.4667	231
0Safe_safe_ACOC_204720.4671	265	0Safe_safe_ACOC_204717.4668	94	0Safe_safe_ACOC_204719.4670	115	0Safe_safe_ACOC_204717.4668	132	0Safe_safe_ACOC_204718.4669	71	0Safe_safe_ACOC_204717.4668	54	0Safe_safe_ACOC_204717.4668	117
0Safe_safe_ACOC_204721.4672	154	0Safe_safe_ACOC_204718.4669	177	0Safe_safe_ACOC_204720.4671	201	0Safe_safe_ACOC_204718.4669	188	0Safe_safe_ACOC_204719.4670	354	0Safe_safe_ACOC_204718.4669	305	0Safe_safe_ACOC_204718.4669	189
0Safe_safe_ACOC_204722.4673	776	0Safe_safe_ACOC_204719.4670	158	0Safe_safe_ACOC_204721.4672	97	0Safe_safe_ACOC_204719.4670	209	0Safe_safe_ACOC_204720.4671	325	0Safe_safe_ACOC_204719.4670	61	0Safe_safe_ACOC_204719.4670	252
0Safe_safe_ACOC_204723.4674	33	0Safe_safe_ACOC_204720.4671	194	0Safe_safe_ACOC_204722.4673	340	0Safe_safe_ACOC_204720.4671	245	0Safe_safe_ACOC_204721.4672	396	0Safe_safe_ACOC_204720.4671	119	0Safe_safe_ACOC_204720.4671	329
0Safe_safe_ACOC_204724.4675	46	0Safe_safe_ACOC_204721.4672	189	0Safe_safe_ACOC_204723.4674	71	0Safe_safe_ACOC_204721.4672	272	0Safe_safe_ACOC_204722.4673	140	0Safe_safe_ACOC_204721.4672	182	0Safe_safe_ACOC_204721.4672	410
0Safe_safe_ACOC_204725.4676	100	0Safe_safe_ACOC_204722.4673	192	0Safe_safe_ACOC_204724.4675	189	0Safe_safe_ACOC_204722.4673	284	0Safe_safe_ACOC_204723.4674	227	0Safe_safe_ACOC_204722.4673	516	0Safe_safe_ACOC_204722.4673	358
0Safe_safe_ACOC_204726.4677	266	0Safe_safe_ACOC_204723.4674	112	0Safe_safe_ACOC_204725.4676	182	0Safe_safe_ACOC_204723.4674	156	0Safe_safe_ACOC_204724.4675	199	0Safe_safe_ACOC_204723.4674	54	0Safe_safe_ACOC_204723.4674	367
0Safe_safe_ACOC_204727.4678	87	0Safe_safe_ACOC_204724.4675	221	0Safe_safe_ACOC_204726.4677	224	0Safe_safe_ACOC_204724.4675	206	0Safe_safe_ACOC_204725.4676	200	0Safe_safe_ACOC_204724.4675	166	0Safe_safe_ACOC_204724.4675	313
0Safe_safe_ACOC_204728.4679	48	0Safe_safe_ACOC_204725.4676	180	0Safe_safe_ACOC_204727.4678	108	0Safe_safe_ACOC_204725.4676	208	0Safe_safe_ACOC_204726.4677	77	0Safe_safe_ACOC_204725.4676	119	0Safe_safe_ACOC_204725.4676	306
0Safe_safe_ACOC_204729.4680	328	0Safe_safe_ACOC_204726.4677	208	0Safe_safe_ACOC_204728.4679	95	0Safe_safe_ACOC_204726.4677	192	0Safe_safe_ACOC_204727.4678	358	0Safe_safe_ACOC_204726.4677	172	0Safe_safe_ACOC_204726.4677	164
0Safe_safe_ACOC_204730.4681	55	0Safe_safe_ACOC_204727.4678	162	0Safe_safe_ACOC_204729.4680	112	0Safe_safe_ACOC_204727.4678	210	0Safe_safe_ACOC_204728.4679	160	0Safe_safe_ACOC_204727.4678	54	0Safe_safe_ACOC_204727.4678	165
0Safe_safe_ACOC_204731.4682	145	0Safe_safe_ACOC_204728.4679	161	0Safe_safe_ACOC_204730.4681	117	0Safe_safe_ACOC_204728.4679	122	0Safe_safe_ACOC_204729.4680	404	0Safe_safe_ACOC_204728.4679	79	0Safe_safe_ACOC_204728.4679	158
0Safe_safe_ACOC_204732.4683	1	0Safe_safe_ACOC_204729.4680	268	0Safe_safe_ACOC_204731.4682	188	0Safe_safe_ACOC_204729.4680	278	0Safe_safe_ACOC_204730.4681	191	0Safe_safe_ACOC_204729.4680	1321	0Safe_safe_ACOC_204729.4680	395
0Safe_safe_ACOC_204733.4684	58	0Safe_safe_ACOC_204730.4681	174	0Safe_safe_ACOC_204732.4683	23	0Safe_safe_ACOC_204730.4681	151	0Safe_safe_ACOC_204731.4682	175	0Safe_safe_ACOC_204730.4681	72	0Safe_safe_ACOC_204730.4681	273
0Safe_safe_ACOC_204734.4685	107	0Safe_safe_ACOC_204731.4682	179	0Safe_safe_ACOC_204733.4684	63	0Safe_safe_ACOC_204731.4682	219	0Safe_safe_ACOC_204732.4683	1	0Safe_safe_ACOC_204731.4682	117	0Safe_safe_ACOC_204731.4682	375
0Safe_safe_ACOC_204735.4686	110	0Safe_safe_ACOC_204732.4683	28	0Safe_safe_ACOC_204734.4685	83	0Safe_safe_ACOC_204732.4683	21	0Safe_safe_ACOC_204733.4684	64	0Safe_safe_ACOC_204732.4683	17	0Safe_safe_ACOC_204732.4683	29
0Safe_safe_ACOC_204736.4687	134	0Safe_safe_ACOC_204733.4684	111	0Safe_safe_ACOC_204735.4686	142	0Safe_safe_ACOC_204733.4684	104	0Safe_safe_ACOC_204734.4685	174	0Safe_safe_ACOC_204733.4684	34	0Safe_safe_ACOC_204733.4684	89
0Safe_safe_ACOC_204737.4688	627	0Safe_safe_ACOC_204734.4685	170	0Safe_safe_ACOC_204736.4687	159	0Safe_safe_ACOC_204734.4685	149	0Safe_safe_ACOC_204735.4686	244	0Safe_safe_ACOC_204734.4685	49	0Safe_safe_ACOC_204734.4685	185
0Safe_safe_ACOC_204738.4689	143	0Safe_safe_ACOC_204735.4686	193	0Safe_safe_ACOC_204737.4688	213	0Safe_safe_ACOC_204735.4686	215	0Safe_safe_ACOC_204736.4687	136	0Safe_safe_ACOC_204735.4686	439	0Safe_safe_ACOC_204735.4686	336
0Safe_safe_ACOC_204739.4690	262	0Safe_safe_ACOC_204736.4687	177	0Safe_safe_ACOC_204738.4689	151	0Safe_safe_ACOC_204736.4687	206	0Safe_safe_ACOC_204737.4688	238	0Safe_safe_ACOC_204736.4687	435	0Safe_safe_ACOC_204736.4687	303
0Safe_safe_ACOC_204740.4691	243	0Safe_safe_ACOC_204737.4688	112	0Safe_safe_ACOC_204739.4690	275	0Safe_safe_ACOC_204737.4688	239	0Safe_safe_ACOC_204738.4689	262	0Safe_safe_ACOC_204737.4688	320	0Safe_safe_ACOC_204737.4688	137
0Safe_safe_ACOC_204741.4692	263	0Safe_safe_ACOC_204738.4689	302	0Safe_safe_ACOC_204740.4691	296	0Safe_safe_ACOC_204738.4689	245	0Safe_safe_ACOC_204739.4690	293	0Safe_safe_ACOC_204738.4689	247	0Safe_safe_ACOC_204738.4689	235
0Safe_safe_ACOC_204742.4693	88	0Safe_safe_ACOC_204739.4690	247	0Safe_safe_ACOC_204741.4692	224	0Safe_safe_ACOC_204739.4690	318	0Safe_safe_ACOC_204740.4691	199	0Safe_safe_ACOC_204739.4690	127	0Safe_safe_ACOC_204739.4690	437
0Safe_safe_ACOC_204743.4694	1447	0Safe_safe_ACOC_204740.4691	373	0Safe_safe_ACOC_204742.4693	294	0Safe_safe_ACOC_204740.4691	273	0Safe_safe_ACOC_204741.4692	196	0Safe_safe_ACOC_204740.4691	122	0Safe_safe_ACOC_204740.4691	261
0Safe_safe_ACOC_204744.4695	12	0Safe_safe_ACOC_204741.4692	208	0Safe_safe_ACOC_204743.4694	154	0Safe_safe_ACOC_204741.4692	214	0Safe_safe_ACOC_204742.4693	262	0Safe_safe_ACOC_204741.4692	358	0Safe_safe_ACOC_204741.4692	346
0Safe_safe_ACOC_204745.4696	271	0Safe_safe_ACOC_204742.4693	220	0Safe_safe_ACOC_204744.4695	57	0Safe_safe_ACOC_204742.4693	255	0Safe_safe_ACOC_204743.4694	131	0Safe_safe_ACOC_204742.4693	163	0Safe_safe_ACOC_204742.4693	276
0Safe_safe_ACOC_204746.4697	140	0Safe_safe_ACOC_204743.4694	180	0Safe_safe_ACOC_204745.4696	212	0Safe_safe_ACOC_204743.4694	144	0Safe_safe_ACOC_204744.4695	284	0Safe_safe_ACOC_204743.4694	82	0Safe_safe_ACOC_204743.4694	151
0Safe_safe_ACOC_204747.4698	323	0Safe_safe_ACOC_204744.4695	137	0Safe_safe_ACOC_204746.4697	163	0Safe_safe_ACOC_204744.4695	183	0Safe_safe_ACOC_204745.4696	310	0Safe_safe_ACOC_204744.4695	222	0Safe_safe_ACOC_204744.4695	214
0Safe_safe_ACOC_204748.4699	173	0Safe_safe_ACOC_204745.4696	265	0Safe_safe_ACOC_204747.4698	136	0Safe_safe_ACOC_204745.4696	256	0Safe_safe_ACOC_204746.4697	110	0Safe_safe_ACOC_204745.4696	118	0Safe_safe_ACOC_204745.4696	228
0Safe_safe_ACOC_204749.4700	372	0Safe_safe_ACOC_204746.4697	122	0Safe_safe_ACOC_204748.4699	167	0Safe_safe_ACOC_204746.4697	110	0Safe_safe_ACOC_204747.4698	241	0Safe_safe_ACOC_204746.4697	249	0Safe_safe_ACOC_204746.4697	100
0Safe_safe_ACOC_204750.4701	60	0Safe_safe_ACOC_204747.4698	124	0Safe_safe_ACOC_204749.4700	149	0Safe_safe_ACOC_204747.4698	204	0Safe_safe_ACOC_204748.4699	409	0Safe_safe_ACOC_204747.4698	135	0Safe_safe_ACOC_204747.4698	253
0Safe_safe_ACOC_204751.4702	45	0Safe_safe_ACOC_204748.4699	177	0Safe_safe_ACOC_204750.4701	100	0Safe_safe_ACOC_204748.4699	278	0Safe_safe_ACOC_204749.4700	186	0Safe_safe_ACOC_204748.4699	199	0Safe_safe_ACOC_204748.4699	436
0Safe_safe_ACOC_204752.4703	240	0Safe_safe_ACOC_204749.4700	179	0Safe_safe_ACOC_204751.4702	64	0Safe_safe_ACOC_204749.4700	166	0Safe_safe_ACOC_204750.4701	257	0Safe_safe_ACOC_204749.4700	38	0Safe_safe_ACOC_204749.4700	167
0Safe_safe_ACOC_204753.4704	65	0Safe_safe_ACOC_204750.4701	105	0Safe_safe_ACOC_204752.4703	315	0Safe_safe_ACOC_204750.4701	184	0Safe_safe_ACOC_204751.4702	203	0Safe_safe_ACOC_204750.4701	203	0Safe_safe_ACOC_204750.4701	157
0Safe_safe_ACOC_204754.4705	126	0Safe_safe_ACOC_204751.4702	253	0Safe_safe_ACOC_204753.4704	47	0Safe_safe_ACOC_204751.4702	247	0Safe_safe_ACOC_204752.4703	249	0Safe_safe_ACOC_204751.4702	373	0Safe_safe_ACOC_204751.4702	311
0Safe_safe_ACOC_204755.4706	120	0Safe_safe_ACOC_204752.4703	202	0Safe_safe_ACOC_204754.4705	72	0Safe_safe_ACOC_204752.4703	210	0Safe_safe_ACOC_204753.4704	79	0Safe_safe_ACOC_204752.4703	602	0Safe_safe_ACOC_204752.4703	263
0Safe_safe_ACOC_204756.4707	127	0Safe_safe_ACOC_204753.4704	82	0Safe_safe_ACOC_204755.4706	133	0Safe_safe_ACOC_204753.4704	80	0Safe_safe_ACOC_204754.4705	100	0Safe_safe_ACOC_204753.4704	240	0Safe_safe_ACOC_204753.4704	60
0Safe_safe_ACOC_204757.4708	56	0Safe_safe_ACOC_204754.4705	78	0Safe_safe_ACOC_204756.4707	113	0Safe_safe_ACOC_204754.4705	138	0Safe_safe_ACOC_204755.4706	138	0Safe_safe_ACOC_204754.4705	34	0Safe_safe_ACOC_204754.4705	116
0Safe_safe_ACOC_204758.4709	41	0Safe_safe_ACOC_204755.4706	133	0Safe_safe_ACOC_204757.4708	124	0Safe_safe_ACOC_204755.4706	190	0Safe_safe_ACOC_204756.4707	183	0Safe_safe_ACOC_204755.4706	129	0Safe_safe_ACOC_204755.4706	402
0Safe_safe_ACOC_204759.4710	92	0Safe_safe_ACOC_204756.4707	196	0Safe_safe_ACOC_204758.4709	18	0Safe_safe_ACOC_204756.4707	243	0Safe_safe_ACOC_204757.4708	70	0Safe_safe_ACOC_204756.4707	213	0Safe_safe_ACOC_204756.4707	229
0Safe_safe_ACOC_204760.4711	57	0Safe_safe_ACOC_204757.4708	134	0Safe_safe_ACOC_204759.4710	47	0Safe_safe_ACOC_204757.4708	134	0Safe_safe_ACOC_204758.4709	18	0Safe_safe_ACOC_204757.4708	103	0Safe_safe_ACOC_204757.4708	111
0Safe_safe_ACOC_204761.4712	57	0Safe_safe_ACOC_204758.4709	38	0Safe_safe_ACOC_204760.4711	76	0Safe_safe_ACOC_204758.4709	27	0Safe_safe_ACOC_204759.4710	33	0Safe_safe_ACOC_204758.4709	29	0Safe_safe_ACOC_204758.4709	34
0Safe_safe_ACOC_204762.4713	267	0Safe_safe_ACOC_204759.4710	51	0Safe_safe_ACOC_204761.4712	92	0Safe_safe_ACOC_204759.4710	64	0Safe_safe_ACOC_204760.4711	76	0Safe_safe_ACOC_204759.4710	28	0Safe_safe_ACOC_204759.4710	116
0Safe_safe_ACOC_204763.4714	35	0Safe_safe_ACOC_204760.4711	111	0Safe_safe_ACOC_204762.4713	264	0Safe_safe_ACOC_204760.4711	167	0Safe_safe_ACOC_204761.4712	140	0Safe_safe_ACOC_204760.4711	117	0Safe_safe_ACOC_204760.4711	155
0Safe_safe_ACOC_204764.4715	72	0Safe_safe_ACOC_204761.4712	138	0Safe_safe_ACOC_204763.4714	174	0Safe_safe_ACOC_204761.4712	146	0Safe_safe_ACOC_204762.4713	122	0Safe_safe_ACOC_204761.4712	41	0Safe_safe_ACOC_204761.4712	191
0Safe_safe_ACOC_204765.4716	546	0Safe_safe_ACOC_204762.4713	147	0Safe_safe_ACOC_204764.4715	98	0Safe_safe_ACOC_204762.4713	198	0Safe_safe_ACOC_204763.4714	392	0Safe_safe_ACOC_204762.4713	537	0Safe_safe_ACOC_204762.4713	198
0Safe_safe_ACOC_204766.4717	68	0Safe_safe_ACOC_204763.4714	140	0Safe_safe_ACOC_204765.4716	259	0Safe_safe_ACOC_204763.4714	172	0Safe_safe_ACOC_204764.4715	236	0Safe_safe_ACOC_204763.4714	119	0Safe_safe_ACOC_204763.4714	139
0Safe_safe_ACOC_204767.4718	242	0Safe_safe_ACOC_204764.4715	152	0Safe_safe_ACOC_204766.4717	106	0Safe_safe_ACOC_204764.4715	192	0Safe_safe_ACOC_204765.4716	152	0Safe_safe_ACOC_204764.4715	70	0Safe_safe_ACOC_204764.4715	226
0Safe_safe_ACOC_204768.4719	71	0Safe_safe_ACOC_204765.4716	161	0Safe_safe_ACOC_204767.4718	393	0Safe_safe_ACOC_204765.4716	211	0Safe_safe_ACOC_204766.4717	58	0Safe_safe_ACOC_204765.4716	144	0Safe_safe_ACOC_204765.4716	212
0Safe_safe_ACOC_204769.4720	91	0Safe_safe_ACOC_204766.4717	89	0Safe_safe_ACOC_204768.4719	155	0Safe_safe_ACOC_204766.4717	116	0Safe_safe_ACOC_204767.4718	475	0Safe_safe_ACOC_204766.4717	122	0Safe_safe_ACOC_204766.4717	63
0Safe_safe_ACOC_204770.4721	157	0Safe_safe_ACOC_204767.4718	369	0Safe_safe_ACOC_204769.4720	90	0Safe_safe_ACOC_204767.4718	345	0Safe_safe_ACOC_204768.4719	99	0Safe_safe_ACOC_204767.4718	142	0Safe_safe_ACOC_204767.4718	479
0Safe_safe_ACOC_204771.4722	38	0Safe_safe_ACOC_204768.4719	121	0Safe_safe_ACOC_204770.4721	118	0Safe_safe_ACOC_204768.4719	158	0Safe_safe_ACOC_204769.4720	139	0Safe_safe_ACOC_204768.4719	102	0Safe_safe_ACOC_204768.4719	208
0Safe_safe_ACOC_204772.4723	32	0Safe_safe_ACOC_204769.4720	138	0Safe_safe_ACOC_204771.4722	102	0Safe_safe_ACOC_204769.4720	194	0Safe_safe_ACOC_204770.4721	307	0Safe_safe_ACOC_204769.4720	80	0Safe_safe_ACOC_204769.4720	170
0Safe_safe_ACOC_204773.4724	177	0Safe_safe_ACOC_204770.4721	233	0Safe_safe_ACOC_204772.4723	92	0Safe_safe_ACOC_204770.4721	197	0Safe_safe_ACOC_204771.4722	97	0Safe_safe_ACOC_204770.4721	69	0Safe_safe_ACOC_204770.4721	257
0Safe_safe_ACOC_204774.4725	199	0Safe_safe_ACOC_204771.4722	142	0Safe_safe_ACOC_204773.4724	360	0Safe_safe_ACOC_204771.4722	214	0Safe_safe_ACOC_204772.4723	108	0Safe_safe_ACOC_204771.4722	446	0Safe_safe_ACOC_204771.4722	133
0Safe_safe_ACOC_204775.4726	127	0Safe_safe_ACOC_204772.4723	92	0Safe_safe_ACOC_204774.4725	243	0Safe_safe_ACOC_204772.4723	158	0Safe_safe_ACOC_204773.4724	281	0Safe_safe_ACOC_204772.4723	90	0Safe_safe_ACOC_204772.4723	106
0Safe_safe_ACOC_204776.4727	28	0Safe_safe_ACOC_204773.4724	243	0Safe_safe_ACOC_204775.4726	174	0Safe_safe_ACOC_204773.4724	239	0Safe_safe_ACOC_204774.4725	601	0Safe_safe_ACOC_204773.4724	573	0Safe_safe_ACOC_204773.4724	239
0Safe_safe_ACOC_204777.4728	169	0Safe_safe_ACOC_204774.4725	303	0Safe_safe_ACOC_204776.4727	136	0Safe_safe_ACOC_204774.4725	350	0Safe_safe_ACOC_204775.4726	138	0Safe_safe_ACOC_204774.4725	328	0Safe_safe_ACOC_204774.4725	550
0Safe_safe_ACOC_204778.4729	103	0Safe_safe_ACOC_204775.4726	175	0Safe_safe_ACOC_204777.4728	206	0Safe_safe_ACOC_204775.4726	189	0Safe_safe_ACOC_204776.4727	150	0Safe_safe_ACOC_204775.4726	50	0Safe_safe_ACOC_204775.4726	200
0Safe_safe_ACOC_204779.4730	147	0Safe_safe_ACOC_204776.4727	205	0Safe_safe_ACOC_204778.4729	57	0Safe_safe_ACOC_204776.4727	169	0Safe_safe_ACOC_204777.4728	304	0Safe_safe_ACOC_204776.4727	149	0Safe_safe_ACOC_204776.4727	114
0Safe_safe_ACOC_204780.4731	68	0Safe_safe_ACOC_204777.4728	190	0Safe_safe_ACOC_204779.4730	200	0Safe_safe_ACOC_204777.4728	295	0Safe_safe_ACOC_204778.4729	92	0Safe_safe_ACOC_204777.4728	297	0Safe_safe_ACOC_204777.4728	367
0Safe_safe_ACOC_204781.4732	153	0Safe_safe_ACOC_204778.4729	81	0Safe_safe_ACOC_204780.4731	210	0Safe_safe_ACOC_204778.4729	103	0Safe_safe_ACOC_204779.4730	187	0Safe_safe_ACOC_204778.4729	131	0Safe_safe_ACOC_204778.4729	82
0Safe_safe_ACOC_204782.4733	115	0Safe_safe_ACOC_204779.4730	176	0Safe_safe_ACOC_204781.4732	214	0Safe_safe_ACOC_204779.4730	205	0Safe_safe_ACOC_204780.4731	188	0Safe_safe_ACOC_204779.4730	123	0Safe_safe_ACOC_204779.4730	165
0Safe_safe_ACOC_204783.4734	298	0Safe_safe_ACOC_204780.4731	110	0Safe_safe_ACOC_204782.4733	44	0Safe_safe_ACOC_204780.4731	147	0Safe_safe_ACOC_204781.4732	181	0Safe_safe_ACOC_204780.4731	74	0Safe_safe_ACOC_204780.4731	193
0Safe_safe_ACOC_204784.4735	2374	0Safe_safe_ACOC_204781.4732	283	0Safe_safe_ACOC_204783.4734	181	0Safe_safe_ACOC_204781.4732	257	0Safe_safe_ACOC_204782.4733	96	0Safe_safe_ACOC_204781.4732	230	0Safe_safe_ACOC_204781.4732	381
0Safe_safe_ACOC_204785.4736	230	0Safe_safe_ACOC_204782.4733	78	0Safe_safe_ACOC_204784.4735	207	0Safe_safe_ACOC_204782.4733	66	0Safe_safe_ACOC_204783.4734	102	0Safe_safe_ACOC_204782.4733	19	0Safe_safe_ACOC_204782.4733	97
0Safe_safe_ACOC_204786.4737	239	0Safe_safe_ACOC_204783.4734	125	0Safe_safe_ACOC_204785.4736	104	0Safe_safe_ACOC_204783.4734	153	0Safe_safe_ACOC_204784.4735	273	0Safe_safe_ACOC_204783.4734	131	0Safe_safe_ACOC_204783.4734	235
0Safe_safe_ACOC_204787.4738	67	0Safe_safe_ACOC_204784.4735	210	0Safe_safe_ACOC_204786.4737	135	0Safe_safe_ACOC_204784.4735	214	0Safe_safe_ACOC_204785.4736	126	0Safe_safe_ACOC_204784.4735	275	0Safe_safe_ACOC_204784.4735	356
0Safe_safe_ACOC_204788.4739	278	0Safe_safe_ACOC_204785.4736	177	0Safe_safe_ACOC_204787.4738	171	0Safe_safe_ACOC_204785.4736	165	0Safe_safe_ACOC_204786.4737	140	0Safe_safe_ACOC_204785.4736	42	0Safe_safe_ACOC_204785.4736	219
0Safe_safe_ACOC_204789.4740	759	0Safe_safe_ACOC_204786.4737	138	0Safe_safe_ACOC_204788.4739	319	0Safe_safe_ACOC_204786.4737	147	0Safe_safe_ACOC_204787.4738	383	0Safe_safe_ACOC_204786.4737	169	0Safe_safe_ACOC_204786.4737	211
0Safe_safe_ACOC_204790.4741	119	0Safe_safe_ACOC_204787.4738	139	0Safe_safe_ACOC_204789.4740	385	0Safe_safe_ACOC_204787.4738	220	0Safe_safe_ACOC_204788.4739	332	0Safe_safe_ACOC_204787.4738	199	0Safe_safe_ACOC_204787.4738	454
0Safe_safe_ACOC_204791.4742	38	0Safe_safe_ACOC_204788.4739	349	0Safe_safe_ACOC_204790.4741	165	0Safe_safe_ACOC_204788.4739	280	0Safe_safe_ACOC_204789.4740	453	0Safe_safe_ACOC_204788.4739	296	0Safe_safe_ACOC_204788.4739	274
0Safe_safe_ACOC_204792.4743	151	0Safe_safe_ACOC_204789.4740	179	0Safe_safe_ACOC_204791.4742	87	0Safe_safe_ACOC_204789.4740	235	0Safe_safe_ACOC_204790.4741	240	0Safe_safe_ACOC_204789.4740	162	0Safe_safe_ACOC_204789.4740	255
0Safe_safe_ACOC_204793.4744	52	0Safe_safe_ACOC_204790.4741	252	0Safe_safe_ACOC_204792.4743	112	0Safe_safe_ACOC_204790.4741	286	0Safe_safe_ACOC_204791.4742	161	0Safe_safe_ACOC_204790.4741	125	0Safe_safe_ACOC_204790.4741	195
0Safe_safe_ACOC_204794.4745	185	0Safe_safe_ACOC_204791.4742	108	0Safe_safe_ACOC_204793.4744	68	0Safe_safe_ACOC_204791.4742	126	0Safe_safe_ACOC_204792.4743	44	0Safe_safe_ACOC_204791.4742	86	0Safe_safe_ACOC_204791.4742	178
0Safe_safe_ACOC_204795.4746	251	0Safe_safe_ACOC_204792.4743	129	0Safe_safe_ACOC_204794.4745	119	0Safe_safe_ACOC_204792.4743	99	0Safe_safe_ACOC_204793.4744	61	0Safe_safe_ACOC_204792.4743	70	0Safe_safe_ACOC_204792.4743	59
0Safe_safe_ACOC_204796.4747	58	0Safe_safe_ACOC_204793.4744	122	0Safe_safe_ACOC_204795.4746	182	0Safe_safe_ACOC_204793.4744	134	0Safe_safe_ACOC_204794.4745	226	0Safe_safe_ACOC_204793.4744	24	0Safe_safe_ACOC_204793.4744	146
0Safe_safe_ACOC_204797.4748	180	0Safe_safe_ACOC_204794.4745	213	0Safe_safe_ACOC_204796.4747	114	0Safe_safe_ACOC_204794.4745	301	0Safe_safe_ACOC_204795.4746	283	0Safe_safe_ACOC_204794.4745	218	0Safe_safe_ACOC_204794.4745	490
0Safe_safe_ACOC_204798.4749	49	0Safe_safe_ACOC_204795.4746	238	0Safe_safe_ACOC_204797.4748	212	0Safe_safe_ACOC_204795.4746	211	0Safe_safe_ACOC_204796.4747	61	0Safe_safe_ACOC_204795.4746	168	0Safe_safe_ACOC_204795.4746	285
0Safe_safe_ACOC_204799.4750	379	0Safe_safe_ACOC_204796.4747	165	0Safe_safe_ACOC_204798.4749	97	0Safe_safe_ACOC_204796.4747	106	0Safe_safe_ACOC_204797.4748	104	0Safe_safe_ACOC_204796.4747	79	0Safe_safe_ACOC_204796.4747	77
0Safe_safe_ACOC_204800.4751	80	0Safe_safe_ACOC_204797.4748	214	0Safe_safe_ACOC_204799.4750	115	0Safe_safe_ACOC_204797.4748	218	0Safe_safe_ACOC_204798.4749	67	0Safe_safe_ACOC_204797.4748	52	0Safe_safe_ACOC_204797.4748	286
0Safe_safe_ACOC_204801.4752	75	0Safe_safe_ACOC_204798.4749	211	0Safe_safe_ACOC_204800.4751	169	0Safe_safe_ACOC_204798.4749	136	0Safe_safe_ACOC_204799.4750	184	0Safe_safe_ACOC_204798.4749	88	0Safe_safe_ACOC_204798.4749	85
0Safe_safe_ACOC_204802.4753	22	0Safe_safe_ACOC_204799.4750	124	0Safe_safe_ACOC_204801.4752	85	0Safe_safe_ACOC_204799.4750	125	0Safe_safe_ACOC_204800.4751	141	0Safe_safe_ACOC_204799.4750	169	0Safe_safe_ACOC_204799.4750	210
0Safe_safe_ACOC_204803.4754	193	0Safe_safe_ACOC_204800.4751	171	0Safe_safe_ACOC_204802.4753	120	0Safe_safe_ACOC_204800.4751	215	0Safe_safe_ACOC_204801.4752	133	0Safe_safe_ACOC_204800.4751	78	0Safe_safe_ACOC_204800.4751	210
0Safe_safe_ACOC_204805.4756	24	0Safe_safe_ACOC_204801.4752	70	0Safe_safe_ACOC_204803.4754	138	0Safe_safe_ACOC_204801.4752	96	0Safe_safe_ACOC_204802.4753	152	0Safe_safe_ACOC_204801.4752	51	0Safe_safe_ACOC_204801.4752	150
0Safe_safe_ACOC_204806.4757	241	0Safe_safe_ACOC_204802.4753	120	0Safe_safe_ACOC_204804.4755	1	0Safe_safe_ACOC_204802.4753	111	0Safe_safe_ACOC_204803.4754	225	0Safe_safe_ACOC_204802.4753	29	0Safe_safe_ACOC_204802.4753	95
0Safe_safe_ACOC_204807.4758	115	0Safe_safe_ACOC_204803.4754	215	0Safe_safe_ACOC_204805.4756	97	0Safe_safe_ACOC_204803.4754	256	0Safe_safe_ACOC_204805.4756	200	0Safe_safe_ACOC_204803.4754	52	0Safe_safe_ACOC_204803.4754	237
0Safe_safe_ACOC_204808.4759	36	0Safe_safe_ACOC_204804.4755	2	0Safe_safe_ACOC_204806.4757	84	0Safe_safe_ACOC_204804.4755	19	0Safe_safe_ACOC_204806.4757	57	0Safe_safe_ACOC_204804.4755	1	0Safe_safe_ACOC_204804.4755	9
0Safe_safe_ACOC_204809.4760	5084	0Safe_safe_ACOC_204805.4756	116	0Safe_safe_ACOC_204807.4758	150	0Safe_safe_ACOC_204805.4756	153	0Safe_safe_ACOC_204807.4758	149	0Safe_safe_ACOC_204805.4756	74	0Safe_safe_ACOC_204805.4756	86
0Safe_safe_ACOC_204810.4761	18	0Safe_safe_ACOC_204806.4757	143	0Safe_safe_ACOC_204808.4759	66	0Safe_safe_ACOC_204806.4757	150	0Safe_safe_ACOC_204808.4759	141	0Safe_safe_ACOC_204806.4757	278	0Safe_safe_ACOC_204806.4757	126
0Safe_safe_ACOC_204811.4762	308	0Safe_safe_ACOC_204807.4758	196	0Safe_safe_ACOC_204809.4760	434	0Safe_safe_ACOC_204807.4758	197	0Safe_safe_ACOC_204809.4760	173	0Safe_safe_ACOC_204807.4758	191	0Safe_safe_ACOC_204807.4758	188
0Safe_safe_ACOC_204812.4763	466	0Safe_safe_ACOC_204808.4759	123	0Safe_safe_ACOC_204810.4761	55	0Safe_safe_ACOC_204808.4759	131	0Safe_safe_ACOC_204810.4761	86	0Safe_safe_ACOC_204808.4759	762	0Safe_safe_ACOC_204808.4759	109
0Safe_safe_ACOC_204813.4764	92	0Safe_safe_ACOC_204809.4760	180	0Safe_safe_ACOC_204811.4762	242	0Safe_safe_ACOC_204809.4760	211	0Safe_safe_ACOC_204811.4762	155	0Safe_safe_ACOC_204809.4760	90	0Safe_safe_ACOC_204809.4760	240
0Safe_safe_ACOC_204814.4765	796	0Safe_safe_ACOC_204810.4761	64	0Safe_safe_ACOC_204812.4763	158	0Safe_safe_ACOC_204810.4761	62	0Safe_safe_ACOC_204812.4763	133	0Safe_safe_ACOC_204810.4761	17	0Safe_safe_ACOC_204810.4761	51
0Safe_safe_ACOC_204815.4766	368	0Safe_safe_ACOC_204811.4762	190	0Safe_safe_ACOC_204813.4764	218	0Safe_safe_ACOC_204811.4762	152	0Safe_safe_ACOC_204813.4764	70	0Safe_safe_ACOC_204811.4762	113	0Safe_safe_ACOC_204811.4762	104
0Safe_safe_ACOC_204816.4767	82	0Safe_safe_ACOC_204812.4763	159	0Safe_safe_ACOC_204814.4765	331	0Safe_safe_ACOC_204812.4763	128	0Safe_safe_ACOC_204814.4765	258	0Safe_safe_ACOC_204812.4763	37	0Safe_safe_ACOC_204812.4763	120
0Safe_safe_ACOC_204817.4768	405	0Safe_safe_ACOC_204813.4764	179	0Safe_safe_ACOC_204815.4766	278	0Safe_safe_ACOC_204813.4764	179	0Safe_safe_ACOC_204815.4766	189	0Safe_safe_ACOC_204813.4764	176	0Safe_safe_ACOC_204813.4764	199
0Safe_safe_ACOC_204818.4769	27	0Safe_safe_ACOC_204814.4765	237	0Safe_safe_ACOC_204816.4767	149	0Safe_safe_ACOC_204814.4765	269	0Safe_safe_ACOC_204816.4767	213	0Safe_safe_ACOC_204814.4765	109	0Safe_safe_ACOC_204814.4765	342
0Safe_safe_ACOC_204820.4771	127	0Safe_safe_ACOC_204815.4766	179	0Safe_safe_ACOC_204817.4768	178	0Safe_safe_ACOC_204815.4766	231	0Safe_safe_ACOC_204817.4768	236	0Safe_safe_ACOC_204815.4766	101	0Safe_safe_ACOC_204815.4766	207
0Safe_safe_ACOC_204821.4772	295	0Safe_safe_ACOC_204816.4767	161	0Safe_safe_ACOC_204818.4769	195	0Safe_safe_ACOC_204816.4767	264	0Safe_safe_ACOC_204818.4769	96	0Safe_safe_ACOC_204816.4767	777	0Safe_safe_ACOC_204816.4767	362
0Safe_safe_ACOC_204822.4773	163	0Safe_safe_ACOC_204817.4768	222	0Safe_safe_ACOC_204819.4770	31	0Safe_safe_ACOC_204817.4768	192	0Safe_safe_ACOC_204819.4770	98	0Safe_safe_ACOC_204817.4768	158	0Safe_safe_ACOC_204817.4768	290
0Safe_safe_ACOC_204823.4774	88	0Safe_safe_ACOC_204818.4769	161	0Safe_safe_ACOC_204820.4771	113	0Safe_safe_ACOC_204818.4769	95	0Safe_safe_ACOC_204820.4771	164	0Safe_safe_ACOC_204818.4769	93	0Safe_safe_ACOC_204818.4769	104
0Safe_safe_ACOC_204824.4775	884	0Safe_safe_ACOC_204819.4770	47	0Safe_safe_ACOC_204821.4772	218	0Safe_safe_ACOC_204819.4770	42	0Safe_safe_ACOC_204821.4772	425	0Safe_safe_ACOC_204819.4770	9	0Safe_safe_ACOC_204819.4770	51
0Safe_safe_ACOC_204825.4776	370	0Safe_safe_ACOC_204820.4771	209	0Safe_safe_ACOC_204822.4773	247	0Safe_safe_ACOC_204820.4771	214	0Safe_safe_ACOC_204822.4773	286	0Safe_safe_ACOC_204820.4771	89	0Safe_safe_ACOC_204820.4771	205
0Safe_safe_ACOC_204826.4777	163	0Safe_safe_ACOC_204821.4772	287	0Safe_safe_ACOC_204823.4774	236	0Safe_safe_ACOC_204821.4772	345	0Safe_safe_ACOC_204823.4774	504	0Safe_safe_ACOC_204821.4772	89	0Safe_safe_ACOC_204821.4772	690
0Safe_safe_ACOC_204827.4778	186	0Safe_safe_ACOC_204822.4773	206	0Safe_safe_ACOC_204824.4775	219	0Safe_safe_ACOC_204822.4773	205	0Safe_safe_ACOC_204824.4775	119	0Safe_safe_ACOC_204822.4773	117	0Safe_safe_ACOC_204822.4773	240
0Safe_safe_ACOC_204828.4779	160	0Safe_safe_ACOC_204823.4774	258	0Safe_safe_ACOC_204825.4776	288	0Safe_safe_ACOC_204823.4774	302	0Safe_safe_ACOC_204825.4776	269	0Safe_safe_ACOC_204823.4774	197	0Safe_safe_ACOC_204823.4774	393
0Safe_safe_ACOC_204829.4780	109	0Safe_safe_ACOC_204824.4775	118	0Safe_safe_ACOC_204826.4777	138	0Safe_safe_ACOC_204824.4775	150	0Safe_safe_ACOC_204826.4777	141	0Safe_safe_ACOC_204824.4775	97	0Safe_safe_ACOC_204824.4775	164
0Safe_safe_ACOC_204830.4781	190	0Safe_safe_ACOC_204825.4776	143	0Safe_safe_ACOC_204827.4778	294	0Safe_safe_ACOC_204825.4776	202	0Safe_safe_ACOC_204827.4778	160	0Safe_safe_ACOC_204825.4776	286	0Safe_safe_ACOC_204825.4776	218
0Safe_safe_ACOC_204831.4782	144	0Safe_safe_ACOC_204826.4777	181	0Safe_safe_ACOC_204828.4779	99	0Safe_safe_ACOC_204826.4777	227	0Safe_safe_ACOC_204828.4779	216	0Safe_safe_ACOC_204826.4777	90	0Safe_safe_ACOC_204826.4777	208
0Safe_safe_ACOC_204832.4783	197	0Safe_safe_ACOC_204827.4778	253	0Safe_safe_ACOC_204829.4780	126	0Safe_safe_ACOC_204827.4778	241	0Safe_safe_ACOC_204829.4780	72	0Safe_safe_ACOC_204827.4778	80	0Safe_safe_ACOC_204827.4778	173
0Safe_safe_ACOC_204833.4784	114	0Safe_safe_ACOC_204828.4779	119	0Safe_safe_ACOC_204830.4781	336	0Safe_safe_ACOC_204828.4779	131	0Safe_safe_ACOC_204830.4781	361	0Safe_safe_ACOC_204828.4779	31	0Safe_safe_ACOC_204828.4779	186
0Safe_safe_ACOC_204834.4785	43	0Safe_safe_ACOC_204829.4780	137	0Safe_safe_ACOC_204831.4782	188	0Safe_safe_ACOC_204829.4780	151	0Safe_safe_ACOC_204831.4782	351	0Safe_safe_ACOC_204829.4780	393	0Safe_safe_ACOC_204829.4780	122
0Safe_safe_ACOC_204835.4786	647	0Safe_safe_ACOC_204830.4781	181	0Safe_safe_ACOC_204832.4783	182	0Safe_safe_ACOC_204830.4781	282	0Safe_safe_ACOC_204832.4783	168	0Safe_safe_ACOC_204830.4781	126	0Safe_safe_ACOC_204830.4781	358
0Safe_safe_ACOC_204836.4787	84	0Safe_safe_ACOC_204831.4782	173	0Safe_safe_ACOC_204833.4784	159	0Safe_safe_ACOC_204831.4782	245	0Safe_safe_ACOC_204833.4784	350	0Safe_safe_ACOC_204831.4782	99	0Safe_safe_ACOC_204831.4782	422
0Safe_safe_ACOC_204837.4788	217	0Safe_safe_ACOC_204832.4783	200	0Safe_safe_ACOC_204834.4785	294	0Safe_safe_ACOC_204832.4783	174	0Safe_safe_ACOC_204834.4785	78	0Safe_safe_ACOC_204832.4783	120	0Safe_safe_ACOC_204832.4783	151
0Safe_safe_ACOC_204839.4790	81	0Safe_safe_ACOC_204833.4784	204	0Safe_safe_ACOC_204835.4786	413	0Safe_safe_ACOC_204833.4784	210	0Safe_safe_ACOC_204835.4786	197	0Safe_safe_ACOC_204833.4784	164	0Safe_safe_ACOC_204833.4784	337
0Safe_safe_ACOC_204840.4791	112	0Safe_safe_ACOC_204834.4785	317	0Safe_safe_ACOC_204836.4787	149	0Safe_safe_ACOC_204834.4785	151	0Safe_safe_ACOC_204836.4787	90	0Safe_safe_ACOC_204834.4785	62	0Safe_safe_ACOC_204834.4785	189
0Safe_safe_ACOC_204841.4792	98	0Safe_safe_ACOC_204835.4786	318	0Safe_safe_ACOC_204837.4788	162	0Safe_safe_ACOC_204835.4786	265	0Safe_safe_ACOC_204837.4788	105	0Safe_safe_ACOC_204835.4786	446	0Safe_safe_ACOC_204835.4786	385
0Safe_safe_ACOC_204842.4793	397	0Safe_safe_ACOC_204836.4787	182	0Safe_safe_ACOC_204838.4789	9	0Safe_safe_ACOC_204836.4787	153	0Safe_safe_ACOC_204838.4789	7	0Safe_safe_ACOC_204836.4787	41	0Safe_safe_ACOC_204836.4787	226
0Safe_safe_ACOC_204843.4794	67	0Safe_safe_ACOC_204837.4788	161	0Safe_safe_ACOC_204839.4790	84	0Safe_safe_ACOC_204837.4788	156	0Safe_safe_ACOC_204839.4790	109	0Safe_safe_ACOC_204837.4788	57	0Safe_safe_ACOC_204837.4788	279
0Safe_safe_ACOC_204844.4795	767	0Safe_safe_ACOC_204838.4789	20	0Safe_safe_ACOC_204840.4791	93	0Safe_safe_ACOC_204838.4789	33	0Safe_safe_ACOC_204840.4791	29	0Safe_safe_ACOC_204838.4789	19	0Safe_safe_ACOC_204838.4789	46
0Safe_safe_ACOC_204845.4796	21	0Safe_safe_ACOC_204839.4790	165	0Safe_safe_ACOC_204841.4792	173	0Safe_safe_ACOC_204839.4790	158	0Safe_safe_ACOC_204841.4792	201	0Safe_safe_ACOC_204839.4790	110	0Safe_safe_ACOC_204839.4790	141
0Safe_safe_ACOC_204846.4797	65	0Safe_safe_ACOC_204840.4791	62	0Safe_safe_ACOC_204842.4793	208	0Safe_safe_ACOC_204840.4791	75	0Safe_safe_ACOC_204842.4793	144	0Safe_safe_ACOC_204840.4791	15	0Safe_safe_ACOC_204840.4791	49
0Safe_safe_ACOC_204847.4798	331	0Safe_safe_ACOC_204841.4792	131	0Safe_safe_ACOC_204843.4794	37	0Safe_safe_ACOC_204841.4792	196	0Safe_safe_ACOC_204843.4794	96	0Safe_safe_ACOC_204841.4792	178	0Safe_safe_ACOC_204841.4792	325
0Safe_safe_ACOC_204848.4799	7	0Safe_safe_ACOC_204842.4793	231	0Safe_safe_ACOC_204844.4795	349	0Safe_safe_ACOC_204842.4793	251	0Safe_safe_ACOC_204844.4795	407	0Safe_safe_ACOC_204842.4793	173	0Safe_safe_ACOC_204842.4793	285
0Safe_safe_ACOC_204849.4800	33	0Safe_safe_ACOC_204843.4794	76	0Safe_safe_ACOC_204845.4796	77	0Safe_safe_ACOC_204843.4794	99	0Safe_safe_ACOC_204845.4796	64	0Safe_safe_ACOC_204843.4794	38	0Safe_safe_ACOC_204843.4794	99
0Safe_safe_ACOC_204851.4802	133	0Safe_safe_ACOC_204844.4795	207	0Safe_safe_ACOC_204846.4797	120	0Safe_safe_ACOC_204844.4795	274	0Safe_safe_ACOC_204846.4797	69	0Safe_safe_ACOC_204844.4795	360	0Safe_safe_ACOC_204844.4795	382
0Safe_safe_ACOC_204852.4803	446	0Safe_safe_ACOC_204845.4796	95	0Safe_safe_ACOC_204847.4798	213	0Safe_safe_ACOC_204845.4796	82	0Safe_safe_ACOC_204847.4798	265	0Safe_safe_ACOC_204845.4796	20	0Safe_safe_ACOC_204845.4796	78
0Safe_safe_ACOC_204853.4804	269	0Safe_safe_ACOC_204846.4797	111	0Safe_safe_ACOC_204848.4799	29	0Safe_safe_ACOC_204846.4797	98	0Safe_safe_ACOC_204848.4799	51	0Safe_safe_ACOC_204846.4797	58	0Safe_safe_ACOC_204846.4797	73
0Safe_safe_ACOC_204854.4805	105	0Safe_safe_ACOC_204847.4798	337	0Safe_safe_ACOC_204849.4800	48	0Safe_safe_ACOC_204847.4798	378	0Safe_safe_ACOC_204849.4800	66	0Safe_safe_ACOC_204847.4798	457	0Safe_safe_ACOC_204847.4798	639
0Safe_safe_ACOC_204855.4806	140	0Safe_safe_ACOC_204848.4799	32	0Safe_safe_ACOC_204850.4801	1	0Safe_safe_ACOC_204848.4799	59	0Safe_safe_ACOC_204851.4802	66	0Safe_safe_ACOC_204848.4799	235	0Safe_safe_ACOC_204848.4799	116
0Safe_safe_ACOC_204856.4807	41	0Safe_safe_ACOC_204849.4800	19	0Safe_safe_ACOC_204851.4802	111	0Safe_safe_ACOC_204849.4800	81	0Safe_safe_ACOC_204852.4803	129	0Safe_safe_ACOC_204849.4800	55	0Safe_safe_ACOC_204849.4800	74
0Safe_safe_ACOC_204857.4808	156	0Safe_safe_ACOC_204850.4801	7	0Safe_safe_ACOC_204852.4803	151	0Safe_safe_ACOC_204850.4801	26	0Safe_safe_ACOC_204853.4804	155	0Safe_safe_ACOC_204850.4801	3	0Safe_safe_ACOC_204850.4801	10
0Safe_safe_ACOC_204858.4809	103	0Safe_safe_ACOC_204851.4802	109	0Safe_safe_ACOC_204853.4804	107	0Safe_safe_ACOC_204851.4802	98	0Safe_safe_ACOC_204854.4805	109	0Safe_safe_ACOC_204851.4802	27	0Safe_safe_ACOC_204851.4802	91
0Safe_safe_ACOC_204859.4810	15	0Safe_safe_ACOC_204852.4803	237	0Safe_safe_ACOC_204854.4805	57	0Safe_safe_ACOC_204852.4803	135	0Safe_safe_ACOC_204855.4806	241	0Safe_safe_ACOC_204852.4803	190	0Safe_safe_ACOC_204852.4803	228
0Safe_safe_ACOC_204860.4811	28	0Safe_safe_ACOC_204853.4804	76	0Safe_safe_ACOC_204855.4806	90	0Safe_safe_ACOC_204853.4804	153	0Safe_safe_ACOC_204856.4807	204	0Safe_safe_ACOC_204853.4804	310	0Safe_safe_ACOC_204853.4804	116
0Safe_safe_ACOC_204861.4812	482	0Safe_safe_ACOC_204854.4805	96	0Safe_safe_ACOC_204856.4807	157	0Safe_safe_ACOC_204854.4805	121	0Safe_safe_ACOC_204857.4808	180	0Safe_safe_ACOC_204854.4805	365	0Safe_safe_ACOC_204854.4805	85
0Safe_safe_ACOC_204862.4813	35	0Safe_safe_ACOC_204855.4806	231	0Safe_safe_ACOC_204857.4808	144	0Safe_safe_ACOC_204855.4806	185	0Safe_safe_ACOC_204858.4809	161	0Safe_safe_ACOC_204855.4806	162	0Safe_safe_ACOC_204855.4806	200
0Safe_safe_ACOC_204863.4814	592	0Safe_safe_ACOC_204856.4807	119	0Safe_safe_ACOC_204858.4809	226	0Safe_safe_ACOC_204856.4807	154	0Safe_safe_ACOC_204859.4810	109	0Safe_safe_ACOC_204856.4807	33	0Safe_safe_ACOC_204856.4807	162
0Safe_safe_ACOC_204864.4815	240	0Safe_safe_ACOC_204857.4808	179	0Safe_safe_ACOC_204859.4810	49	0Safe_safe_ACOC_204857.4808	193	0Safe_safe_ACOC_204860.4811	67	0Safe_safe_ACOC_204857.4808	228	0Safe_safe_ACOC_204857.4808	353
0Safe_safe_ACOC_204865.4816	142	0Safe_safe_ACOC_204858.4809	110	0Safe_safe_ACOC_204860.4811	82	0Safe_safe_ACOC_204858.4809	160	0Safe_safe_ACOC_204861.4812	168	0Safe_safe_ACOC_204858.4809	39	0Safe_safe_ACOC_204858.4809	319
0Safe_safe_ACOC_204866.4817	65	0Safe_safe_ACOC_204859.4810	93	0Safe_safe_ACOC_204861.4812	202	0Safe_safe_ACOC_204859.4810	114	0Safe_safe_ACOC_204862.4813	195	0Safe_safe_ACOC_204859.4810	162	0Safe_safe_ACOC_204859.4810	129
0Safe_safe_ACOC_204867.4818	672	0Safe_safe_ACOC_204860.4811	109	0Safe_safe_ACOC_204862.4813	179	0Safe_safe_ACOC_204860.4811	132	0Safe_safe_ACOC_204863.4814	427	0Safe_safe_ACOC_204860.4811	66	0Safe_safe_ACOC_204860.4811	173
0Safe_safe_ACOC_204868.4819	230	0Safe_safe_ACOC_204861.4812	319	0Safe_safe_ACOC_204863.4814	246	0Safe_safe_ACOC_204861.4812	204	0Safe_safe_ACOC_204864.4815	261	0Safe_safe_ACOC_204861.4812	142	0Safe_safe_ACOC_204861.4812	252
0Safe_safe_ACOC_204869.4820	1	0Safe_safe_ACOC_204862.4813	228	0Safe_safe_ACOC_204864.4815	295	0Safe_safe_ACOC_204862.4813	179	0Safe_safe_ACOC_204865.4816	205	0Safe_safe_ACOC_204862.4813	227	0Safe_safe_ACOC_204862.4813	224
0Safe_safe_ACOC_204870.4821	170	0Safe_safe_ACOC_204863.4814	255	0Safe_safe_ACOC_204865.4816	191	0Safe_safe_ACOC_204863.4814	315	0Safe_safe_ACOC_204866.4817	142	0Safe_safe_ACOC_204863.4814	376	0Safe_safe_ACOC_204863.4814	467
0Safe_safe_ACOC_204871.4822	30	0Safe_safe_ACOC_204864.4815	268	0Safe_safe_ACOC_204866.4817	148	0Safe_safe_ACOC_204864.4815	196	0Safe_safe_ACOC_204867.4818	80	0Safe_safe_ACOC_204864.4815	146	0Safe_safe_ACOC_204864.4815	408
0Safe_safe_ACOC_204872.4823	250	0Safe_safe_ACOC_204865.4816	166	0Safe_safe_ACOC_204867.4818	216	0Safe_safe_ACOC_204865.4816	200	0Safe_safe_ACOC_204868.4819	255	0Safe_safe_ACOC_204865.4816	262	0Safe_safe_ACOC_204865.4816	269
0Safe_safe_ACOC_204873.4824	97	0Safe_safe_ACOC_204866.4817	91	0Safe_safe_ACOC_204868.4819	227	0Safe_safe_ACOC_204866.4817	136	0Safe_safe_ACOC_204869.4820	111	0Safe_safe_ACOC_204866.4817	44	0Safe_safe_ACOC_204866.4817	128
0Safe_safe_ACOC_204874.4825	108	0Safe_safe_ACOC_204867.4818	154	0Safe_safe_ACOC_204869.4820	36	0Safe_safe_ACOC_204867.4818	174	0Safe_safe_ACOC_204870.4821	215	0Safe_safe_ACOC_204867.4818	115	0Safe_safe_ACOC_204867.4818	167
0Safe_safe_ACOC_204875.4826	368	0Safe_safe_ACOC_204868.4819	312	0Safe_safe_ACOC_204870.4821	94	0Safe_safe_ACOC_204868.4819	304	0Safe_safe_ACOC_204871.4822	54	0Safe_safe_ACOC_204868.4819	213	0Safe_safe_ACOC_204868.4819	544
0Safe_safe_ACOC_204876.4827	40	0Safe_safe_ACOC_204869.4820	39	0Safe_safe_ACOC_204871.4822	66	0Safe_safe_ACOC_204869.4820	92	0Safe_safe_ACOC_204872.4823	223	0Safe_safe_ACOC_204869.4820	14	0Safe_safe_ACOC_204869.4820	62
0Safe_safe_ACOC_204877.4828	97	0Safe_safe_ACOC_204870.4821	99	0Safe_safe_ACOC_204872.4823	345	0Safe_safe_ACOC_204870.4821	186	0Safe_safe_ACOC_204873.4824	200	0Safe_safe_ACOC_204870.4821	54	0Safe_safe_ACOC_204870.4821	249
0Safe_safe_ACOC_204878.4829	61	0Safe_safe_ACOC_204871.4822	51	0Safe_safe_ACOC_204873.4824	73	0Safe_safe_ACOC_204871.4822	103	0Safe_safe_ACOC_204874.4825	117	0Safe_safe_ACOC_204871.4822	22	0Safe_safe_ACOC_204871.4822	115
0Safe_safe_ACOC_204879.4830	9	0Safe_safe_ACOC_204872.4823	285	0Safe_safe_ACOC_204874.4825	194	0Safe_safe_ACOC_204872.4823	257	0Safe_safe_ACOC_204875.4826	54	0Safe_safe_ACOC_204872.4823	153	0Safe_safe_ACOC_204872.4823	376
0Safe_safe_ACOC_204880.4831	198	0Safe_safe_ACOC_204873.4824	150	0Safe_safe_ACOC_204875.4826	145	0Safe_safe_ACOC_204873.4824	205	0Safe_safe_ACOC_204876.4827	324	0Safe_safe_ACOC_204873.4824	80	0Safe_safe_ACOC_204873.4824	225
0Safe_safe_ACOC_204881.4832	422	0Safe_safe_ACOC_204874.4825	196	0Safe_safe_ACOC_204876.4827	235	0Safe_safe_ACOC_204874.4825	134	0Safe_safe_ACOC_204877.4828	441	0Safe_safe_ACOC_204874.4825	71	0Safe_safe_ACOC_204874.4825	189
0Safe_safe_ACOC_204882.4833	217	0Safe_safe_ACOC_204875.4826	126	0Safe_safe_ACOC_204877.4828	294	0Safe_safe_ACOC_204875.4826	131	0Safe_safe_ACOC_204878.4829	360	0Safe_safe_ACOC_204875.4826	318	0Safe_safe_ACOC_204875.4826	93
0Safe_safe_ACOC_204883.4834	89	0Safe_safe_ACOC_204876.4827	144	0Safe_safe_ACOC_204878.4829	124	0Safe_safe_ACOC_204876.4827	225	0Safe_safe_ACOC_204879.4830	32	0Safe_safe_ACOC_204876.4827	170	0Safe_safe_ACOC_204876.4827	260
0Safe_safe_ACOC_204884.4835	383	0Safe_safe_ACOC_204877.4828	190	0Safe_safe_ACOC_204879.4830	42	0Safe_safe_ACOC_204877.4828	181	0Safe_safe_ACOC_204880.4831	160	0Safe_safe_ACOC_204877.4828	102	0Safe_safe_ACOC_204877.4828	174
0Safe_safe_ACOC_204885.4836	11	0Safe_safe_ACOC_204878.4829	160	0Safe_safe_ACOC_204880.4831	300	0Safe_safe_ACOC_204878.4829	179	0Safe_safe_ACOC_204881.4832	265	0Safe_safe_ACOC_204878.4829	39	0Safe_safe_ACOC_204878.4829	371
0Safe_safe_ACOC_204886.4837	79	0Safe_safe_ACOC_204879.4830	36	0Safe_safe_ACOC_204881.4832	210	0Safe_safe_ACOC_204879.4830	89	0Safe_safe_ACOC_204882.4833	189	0Safe_safe_ACOC_204879.4830	41	0Safe_safe_ACOC_204879.4830	198
0Safe_safe_ACOC_204887.4838	69	0Safe_safe_ACOC_204880.4831	319	0Safe_safe_ACOC_204882.4833	80	0Safe_safe_ACOC_204880.4831	234	0Safe_safe_ACOC_204883.4834	347	0Safe_safe_ACOC_204880.4831	605	0Safe_safe_ACOC_204880.4831	183
0Safe_safe_ACOC_204888.4839	174	0Safe_safe_ACOC_204881.4832	351	0Safe_safe_ACOC_204883.4834	191	0Safe_safe_ACOC_204881.4832	296	0Safe_safe_ACOC_204884.4835	203	0Safe_safe_ACOC_204881.4832	395	0Safe_safe_ACOC_204881.4832	316
0Safe_safe_ACOC_204889.4840	51	0Safe_safe_ACOC_204882.4833	119	0Safe_safe_ACOC_204884.4835	185	0Safe_safe_ACOC_204882.4833	207	0Safe_safe_ACOC_204885.4836	116	0Safe_safe_ACOC_204882.4833	82	0Safe_safe_ACOC_204882.4833	318
0Safe_safe_ACOC_204890.4841	63	0Safe_safe_ACOC_204883.4834	316	0Safe_safe_ACOC_204885.4836	84	0Safe_safe_ACOC_204883.4834	357	0Safe_safe_ACOC_204886.4837	155	0Safe_safe_ACOC_204883.4834	404	0Safe_safe_ACOC_204883.4834	437
0Safe_safe_ACOC_204891.4842	114	0Safe_safe_ACOC_204884.4835	294	0Safe_safe_ACOC_204886.4837	141	0Safe_safe_ACOC_204884.4835	265	0Safe_safe_ACOC_204887.4838	181	0Safe_safe_ACOC_204884.4835	191	0Safe_safe_ACOC_204884.4835	236
0Safe_safe_ACOC_204892.4843	318	0Safe_safe_ACOC_204885.4836	108	0Safe_safe_ACOC_204887.4838	274	0Safe_safe_ACOC_204885.4836	88	0Safe_safe_ACOC_204888.4839	441	0Safe_safe_ACOC_204885.4836	83	0Safe_safe_ACOC_204885.4836	69
0Safe_safe_ACOC_204893.4844	170	0Safe_safe_ACOC_204886.4837	114	0Safe_safe_ACOC_204888.4839	155	0Safe_safe_ACOC_204886.4837	94	0Safe_safe_ACOC_204889.4840	116	0Safe_safe_ACOC_204886.4837	32	0Safe_safe_ACOC_204886.4837	248
0Safe_safe_ACOC_204894.4845	102	0Safe_safe_ACOC_204887.4838	154	0Safe_safe_ACOC_204889.4840	137	0Safe_safe_ACOC_204887.4838	189	0Safe_safe_ACOC_204890.4841	278	0Safe_safe_ACOC_204887.4838	69	0Safe_safe_ACOC_204887.4838	295
0Safe_safe_ACOC_204895.4846	487	0Safe_safe_ACOC_204888.4839	209	0Safe_safe_ACOC_204890.4841	121	0Safe_safe_ACOC_204888.4839	207	0Safe_safe_ACOC_204891.4842	215	0Safe_safe_ACOC_204888.4839	246	0Safe_safe_ACOC_204888.4839	332
0Safe_safe_ACOC_204896.4847	174	0Safe_safe_ACOC_204889.4840	127	0Safe_safe_ACOC_204891.4842	85	0Safe_safe_ACOC_204889.4840	145	0Safe_safe_ACOC_204892.4843	283	0Safe_safe_ACOC_204889.4840	117	0Safe_safe_ACOC_204889.4840	168
0Safe_safe_ACOC_204897.4848	206	0Safe_safe_ACOC_204890.4841	187	0Safe_safe_ACOC_204892.4843	197	0Safe_safe_ACOC_204890.4841	268	0Safe_safe_ACOC_204893.4844	221	0Safe_safe_ACOC_204890.4841	128	0Safe_safe_ACOC_204890.4841	266
0Safe_safe_ACOC_204898.4849	32	0Safe_safe_ACOC_204891.4842	125	0Safe_safe_ACOC_204893.4844	125	0Safe_safe_ACOC_204891.4842	190	0Safe_safe_ACOC_204894.4845	278	0Safe_safe_ACOC_204891.4842	99	0Safe_safe_ACOC_204891.4842	217
0Safe_safe_ACOC_204899.4850	52	0Safe_safe_ACOC_204892.4843	233	0Safe_safe_ACOC_204894.4845	205	0Safe_safe_ACOC_204892.4843	282	0Safe_safe_ACOC_204895.4846	255	0Safe_safe_ACOC_204892.4843	143	0Safe_safe_ACOC_204892.4843	360
0Safe_safe_ACOC_204900.4851	73	0Safe_safe_ACOC_204893.4844	223	0Safe_safe_ACOC_204895.4846	237	0Safe_safe_ACOC_204893.4844	203	0Safe_safe_ACOC_204896.4847	314	0Safe_safe_ACOC_204893.4844	100	0Safe_safe_ACOC_204893.4844	296
0Safe_safe_ACOC_204901.4852	88	0Safe_safe_ACOC_204894.4845	224	0Safe_safe_ACOC_204896.4847	123	0Safe_safe_ACOC_204894.4845	227	0Safe_safe_ACOC_204897.4848	154	0Safe_safe_ACOC_204894.4845	249	0Safe_safe_ACOC_204894.4845	232
0Safe_safe_ACOC_204902.4853	92	0Safe_safe_ACOC_204895.4846	289	0Safe_safe_ACOC_204897.4848	273	0Safe_safe_ACOC_204895.4846	272	0Safe_safe_ACOC_204898.4849	62	0Safe_safe_ACOC_204895.4846	331	0Safe_safe_ACOC_204895.4846	328
0Safe_safe_ACOC_204903.4854	208	0Safe_safe_ACOC_204896.4847	188	0Safe_safe_ACOC_204898.4849	63	0Safe_safe_ACOC_204896.4847	313	0Safe_safe_ACOC_204899.4850	362	0Safe_safe_ACOC_204896.4847	1036	0Safe_safe_ACOC_204896.4847	326
0Safe_safe_ACOC_204904.4855	16	0Safe_safe_ACOC_204897.4848	228	0Safe_safe_ACOC_204899.4850	147	0Safe_safe_ACOC_204897.4848	207	0Safe_safe_ACOC_204900.4851	100	0Safe_safe_ACOC_204897.4848	127	0Safe_safe_ACOC_204897.4848	251
0Safe_safe_ACOC_204905.4856	7	0Safe_safe_ACOC_204898.4849	126	0Safe_safe_ACOC_204900.4851	99	0Safe_safe_ACOC_204898.4849	93	0Safe_safe_ACOC_204901.4852	112	0Safe_safe_ACOC_204898.4849	465	0Safe_safe_ACOC_204898.4849	155
0Safe_safe_ACOC_204906.4857	137	0Safe_safe_ACOC_204899.4850	168	0Safe_safe_ACOC_204901.4852	192	0Safe_safe_ACOC_204899.4850	225	0Safe_safe_ACOC_204902.4853	26	0Safe_safe_ACOC_204899.4850	565	0Safe_safe_ACOC_204899.4850	324
0Safe_safe_ACOC_204907.4858	165	0Safe_safe_ACOC_204900.4851	96	0Safe_safe_ACOC_204902.4853	156	0Safe_safe_ACOC_204900.4851	140	0Safe_safe_ACOC_204903.4854	84	0Safe_safe_ACOC_204900.4851	53	0Safe_safe_ACOC_204900.4851	286
0Safe_safe_ACOC_204908.4859	783	0Safe_safe_ACOC_204901.4852	90	0Safe_safe_ACOC_204903.4854	116	0Safe_safe_ACOC_204901.4852	160	0Safe_safe_ACOC_204904.4855	46	0Safe_safe_ACOC_204901.4852	299	0Safe_safe_ACOC_204901.4852	191
0Safe_safe_ACOC_204909.4860	104	0Safe_safe_ACOC_204902.4853	122	0Safe_safe_ACOC_204904.4855	68	0Safe_safe_ACOC_204902.4853	103	0Safe_safe_ACOC_204905.4856	108	0Safe_safe_ACOC_204902.4853	3821	0Safe_safe_ACOC_204902.4853	75
0Safe_safe_ACOC_204910.4861	52	0Safe_safe_ACOC_204903.4854	66	0Safe_safe_ACOC_204905.4856	68	0Safe_safe_ACOC_204903.4854	81	0Safe_safe_ACOC_204906.4857	358	0Safe_safe_ACOC_204903.4854	91	0Safe_safe_ACOC_204903.4854	63
0Safe_safe_ACOC_204911.4862	66	0Safe_safe_ACOC_204904.4855	49	0Safe_safe_ACOC_204906.4857	85	0Safe_safe_ACOC_204904.4855	78	0Safe_safe_ACOC_204907.4858	316	0Safe_safe_ACOC_204904.4855	90	0Safe_safe_ACOC_204904.4855	75
0Safe_safe_ACOC_204912.4863	286	0Safe_safe_ACOC_204905.4856	106	0Safe_safe_ACOC_204907.4858	206	0Safe_safe_ACOC_204905.4856	122	0Safe_safe_ACOC_204908.4859	307	0Safe_safe_ACOC_204905.4856	164	0Safe_safe_ACOC_204905.4856	79
0Safe_safe_ACOC_204913.4864	244	0Safe_safe_ACOC_204906.4857	183	0Safe_safe_ACOC_204908.4859	288	0Safe_safe_ACOC_204906.4857	174	0Safe_safe_ACOC_204909.4860	215	0Safe_safe_ACOC_204906.4857	86	0Safe_safe_ACOC_204906.4857	201
0Safe_safe_ACOC_204914.4865	317	0Safe_safe_ACOC_204907.4858	338	0Safe_safe_ACOC_204909.4860	161	0Safe_safe_ACOC_204907.4858	298	0Safe_safe_ACOC_204910.4861	237	0Safe_safe_ACOC_204907.4858	550	0Safe_safe_ACOC_204907.4858	467
0Safe_safe_ACOC_204915.4866	17	0Safe_safe_ACOC_204908.4859	226	0Safe_safe_ACOC_204910.4861	114	0Safe_safe_ACOC_204908.4859	326	0Safe_safe_ACOC_204911.4862	185	0Safe_safe_ACOC_204908.4859	332	0Safe_safe_ACOC_204908.4859	402
0Safe_safe_ACOC_204916.4867	218	0Safe_safe_ACOC_204909.4860	112	0Safe_safe_ACOC_204911.4862	143	0Safe_safe_ACOC_204909.4860	167	0Safe_safe_ACOC_204912.4863	134	0Safe_safe_ACOC_204909.4860	109	0Safe_safe_ACOC_204909.4860	224
0Safe_safe_ACOC_204917.4868	328	0Safe_safe_ACOC_204910.4861	130	0Safe_safe_ACOC_204912.4863	191	0Safe_safe_ACOC_204910.4861	147	0Safe_safe_ACOC_204913.4864	219	0Safe_safe_ACOC_204910.4861	157	0Safe_safe_ACOC_204910.4861	91
0Safe_safe_ACOC_204918.4869	35	0Safe_safe_ACOC_204911.4862	229	0Safe_safe_ACOC_204913.4864	255	0Safe_safe_ACOC_204911.4862	223	0Safe_safe_ACOC_204914.4865	282	0Safe_safe_ACOC_204911.4862	256	0Safe_safe_ACOC_204911.4862	212
0Safe_safe_ACOC_204919.4870	233	0Safe_safe_ACOC_204912.4863	160	0Safe_safe_ACOC_204914.4865	364	0Safe_safe_ACOC_204912.4863	121	0Safe_safe_ACOC_204915.4866	146	0Safe_safe_ACOC_204912.4863	48	0Safe_safe_ACOC_204912.4863	105
0Safe_safe_ACOC_204920.4871	503	0Safe_safe_ACOC_204913.4864	304	0Safe_safe_ACOC_204915.4866	105	0Safe_safe_ACOC_204913.4864	228	0Safe_safe_ACOC_204916.4867	230	0Safe_safe_ACOC_204913.4864	60	0Safe_safe_ACOC_204913.4864	305
0Safe_safe_ACOC_204921.4872	118	0Safe_safe_ACOC_204914.4865	344	0Safe_safe_ACOC_204916.4867	98	0Safe_safe_ACOC_204914.4865	318	0Safe_safe_ACOC_204917.4868	340	0Safe_safe_ACOC_204914.4865	188	0Safe_safe_ACOC_204914.4865	344
0Safe_safe_ACOC_204922.4873	62	0Safe_safe_ACOC_204915.4866	208	0Safe_safe_ACOC_204917.4868	278	0Safe_safe_ACOC_204915.4866	207	0Safe_safe_ACOC_204918.4869	353	0Safe_safe_ACOC_204915.4866	634	0Safe_safe_ACOC_204915.4866	223
0Safe_safe_ACOC_204923.4874	146	0Safe_safe_ACOC_204916.4867	125	0Safe_safe_ACOC_204918.4869	216	0Safe_safe_ACOC_204916.4867	189	0Safe_safe_ACOC_204919.4870	420	0Safe_safe_ACOC_204916.4867	116	0Safe_safe_ACOC_204916.4867	155
0Safe_safe_ACOC_204924.4875	101	0Safe_safe_ACOC_204917.4868	303	0Safe_safe_ACOC_204919.4870	259	0Safe_safe_ACOC_204917.4868	356	0Safe_safe_ACOC_204920.4871	275	0Safe_safe_ACOC_204917.4868	613	0Safe_safe_ACOC_204917.4868	491
0Safe_safe_ACOC_204925.4876	177	0Safe_safe_ACOC_204918.4869	239	0Safe_safe_ACOC_204920.4871	246	0Safe_safe_ACOC_204918.4869	260	0Safe_safe_ACOC_204921.4872	60	0Safe_safe_ACOC_204918.4869	136	0Safe_safe_ACOC_204918.4869	392
0Safe_safe_ACOC_204926.4877	264	0Safe_safe_ACOC_204919.4870	290	0Safe_safe_ACOC_204921.4872	109	0Safe_safe_ACOC_204919.4870	318	0Safe_safe_ACOC_204922.4873	103	0Safe_safe_ACOC_204919.4870	313	0Safe_safe_ACOC_204919.4870	375
0Safe_safe_ACOC_204927.4878	319	0Safe_safe_ACOC_204920.4871	203	0Safe_safe_ACOC_204922.4873	100	0Safe_safe_ACOC_204920.4871	259	0Safe_safe_ACOC_204923.4874	180	0Safe_safe_ACOC_204920.4871	287	0Safe_safe_ACOC_204920.4871	281
0Safe_safe_ACOC_204928.4879	276	0Safe_safe_ACOC_204921.4872	255	0Safe_safe_ACOC_204923.4874	293	0Safe_safe_ACOC_204921.4872	213	0Safe_safe_ACOC_204924.4875	224	0Safe_safe_ACOC_204921.4872	256	0Safe_safe_ACOC_204921.4872	352
0Safe_safe_ACOC_204929.4880	84	0Safe_safe_ACOC_204922.4873	124	0Safe_safe_ACOC_204924.4875	191	0Safe_safe_ACOC_204922.4873	161	0Safe_safe_ACOC_204925.4876	116	0Safe_safe_ACOC_204922.4873	496	0Safe_safe_ACOC_204922.4873	226
0Safe_safe_ACOC_204930.4881	149	0Safe_safe_ACOC_204923.4874	293	0Safe_safe_ACOC_204925.4876	182	0Safe_safe_ACOC_204923.4874	251	0Safe_safe_ACOC_204926.4877	269	0Safe_safe_ACOC_204923.4874	220	0Safe_safe_ACOC_204923.4874	239
0Safe_safe_ACOC_204931.4882	129	0Safe_safe_ACOC_204924.4875	285	0Safe_safe_ACOC_204926.4877	248	0Safe_safe_ACOC_204924.4875	254	0Safe_safe_ACOC_204927.4878	183	0Safe_safe_ACOC_204924.4875	118	0Safe_safe_ACOC_204924.4875	347
0Safe_safe_ACOC_204932.4883	98	0Safe_safe_ACOC_204925.4876	124	0Safe_safe_ACOC_204927.4878	162	0Safe_safe_ACOC_204925.4876	191	0Safe_safe_ACOC_204928.4879	236	0Safe_safe_ACOC_204925.4876	123	0Safe_safe_ACOC_204925.4876	177
0Safe_safe_ACOC_204933.4884	157	0Safe_safe_ACOC_204926.4877	192	0Safe_safe_ACOC_204928.4879	155	0Safe_safe_ACOC_204926.4877	296	0Safe_safe_ACOC_204929.4880	44	0Safe_safe_ACOC_204926.4877	299	0Safe_safe_ACOC_204926.4877	156
0Safe_safe_ACOC_204934.4885	109	0Safe_safe_ACOC_204927.4878	266	0Safe_safe_ACOC_204929.4880	54	0Safe_safe_ACOC_204927.4878	260	0Safe_safe_ACOC_204930.4881	211	0Safe_safe_ACOC_204927.4878	187	0Safe_safe_ACOC_204927.4878	416
0Safe_safe_ACOC_204935.4886	2	0Safe_safe_ACOC_204928.4879	234	0Safe_safe_ACOC_204930.4881	188	0Safe_safe_ACOC_204928.4879	211	0Safe_safe_ACOC_204931.4882	151	0Safe_safe_ACOC_204928.4879	203	0Safe_safe_ACOC_204928.4879	166
0Safe_safe_ACOC_204936.4887	618	0Safe_safe_ACOC_204929.4880	117	0Safe_safe_ACOC_204931.4882	156	0Safe_safe_ACOC_204929.4880	119	0Safe_safe_ACOC_204932.4883	124	0Safe_safe_ACOC_204929.4880	71	0Safe_safe_ACOC_204929.4880	119
0Safe_safe_ACOC_204937.4888	116	0Safe_safe_ACOC_204930.4881	242	0Safe_safe_ACOC_204932.4883	165	0Safe_safe_ACOC_204930.4881	219	0Safe_safe_ACOC_204933.4884	81	0Safe_safe_ACOC_204930.4881	83	0Safe_safe_ACOC_204930.4881	378
0Safe_safe_ACOC_204938.4889	55	0Safe_safe_ACOC_204931.4882	192	0Safe_safe_ACOC_204933.4884	84	0Safe_safe_ACOC_204931.4882	203	0Safe_safe_ACOC_204934.4885	165	0Safe_safe_ACOC_204931.4882	79	0Safe_safe_ACOC_204931.4882	153
0Safe_safe_ACOC_204939.4890	2	0Safe_safe_ACOC_204932.4883	207	0Safe_safe_ACOC_204934.4885	99	0Safe_safe_ACOC_204932.4883	166	0Safe_safe_ACOC_204935.4886	101	0Safe_safe_ACOC_204932.4883	154	0Safe_safe_ACOC_204932.4883	204
0Safe_safe_ACOC_204940.4891	109	0Safe_safe_ACOC_204933.4884	137	0Safe_safe_ACOC_204935.4886	50	0Safe_safe_ACOC_204933.4884	128	0Safe_safe_ACOC_204936.4887	88	0Safe_safe_ACOC_204933.4884	52	0Safe_safe_ACOC_204933.4884	108
0Safe_safe_ACOC_204941.4892	81	0Safe_safe_ACOC_204934.4885	120	0Safe_safe_ACOC_204936.4887	225	0Safe_safe_ACOC_204934.4885	138	0Safe_safe_ACOC_204937.4888	188	0Safe_safe_ACOC_204934.4885	280	0Safe_safe_ACOC_204934.4885	135
0Safe_safe_ACOC_204942.4893	52	0Safe_safe_ACOC_204935.4886	33	0Safe_safe_ACOC_204937.4888	157	0Safe_safe_ACOC_204935.4886	71	0Safe_safe_ACOC_204938.4889	65	0Safe_safe_ACOC_204935.4886	33	0Safe_safe_ACOC_204935.4886	110
0Safe_safe_ACOC_204943.4894	218	0Safe_safe_ACOC_204936.4887	141	0Safe_safe_ACOC_204938.4889	173	0Safe_safe_ACOC_204936.4887	231	0Safe_safe_ACOC_204939.4890	17	0Safe_safe_ACOC_204936.4887	129	0Safe_safe_ACOC_204936.4887	203
0Safe_safe_ACOC_204944.4895	68	0Safe_safe_ACOC_204937.4888	162	0Safe_safe_ACOC_204940.4891	112	0Safe_safe_ACOC_204937.4888	130	0Safe_safe_ACOC_204940.4891	249	0Safe_safe_ACOC_204937.4888	80	0Safe_safe_ACOC_204937.4888	189
0Safe_safe_ACOC_204945.4896	286	0Safe_safe_ACOC_204938.4889	173	0Safe_safe_ACOC_204941.4892	117	0Safe_safe_ACOC_204938.4889	128	0Safe_safe_ACOC_204941.4892	103	0Safe_safe_ACOC_204938.4889	1221	0Safe_safe_ACOC_204938.4889	94
0Safe_safe_ACOC_204946.4897	106	0Safe_safe_ACOC_204939.4890	17	0Safe_safe_ACOC_204942.4893	47	0Safe_safe_ACOC_204939.4890	31	0Safe_safe_ACOC_204942.4893	28	0Safe_safe_ACOC_204939.4890	8	0Safe_safe_ACOC_204939.4890	29
0Safe_safe_ACOC_204947.4898	125	0Safe_safe_ACOC_204940.4891	154	0Safe_safe_ACOC_204943.4894	169	0Safe_safe_ACOC_204940.4891	170	0Safe_safe_ACOC_204943.4894	70	0Safe_safe_ACOC_204940.4891	166	0Safe_safe_ACOC_204940.4891	117
0Safe_safe_ACOC_204948.4899	55	0Safe_safe_ACOC_204941.4892	194	0Safe_safe_ACOC_204944.4895	157	0Safe_safe_ACOC_204941.4892	219	0Safe_safe_ACOC_204944.4895	103	0Safe_safe_ACOC_204941.4892	90	0Safe_safe_ACOC_204941.4892	277
0Safe_safe_ACOC_204949.4900	212	0Safe_safe_ACOC_204942.4893	16	0Safe_safe_ACOC_204945.4896	220	0Safe_safe_ACOC_204942.4893	58	0Safe_safe_ACOC_204945.4896	127	0Safe_safe_ACOC_204942.4893	26	0Safe_safe_ACOC_204942.4893	110
0Safe_safe_ACOC_204951.4902	79	0Safe_safe_ACOC_204943.4894	213	0Safe_safe_ACOC_204946.4897	124	0Safe_safe_ACOC_204943.4894	137	0Safe_safe_ACOC_204946.4897	500	0Safe_safe_ACOC_204943.4894	70	0Safe_safe_ACOC_204943.4894	91
0Safe_safe_ACOC_204953.4904	26	0Safe_safe_ACOC_204944.4895	95	0Safe_safe_ACOC_204947.4898	134	0Safe_safe_ACOC_204944.4895	131	0Safe_safe_ACOC_204947.4898	75	0Safe_safe_ACOC_204944.4895	59	0Safe_safe_ACOC_204944.4895	87
0Safe_safe_ACOC_204954.4905	135	0Safe_safe_ACOC_204945.4896	187	0Safe_safe_ACOC_204948.4899	164	0Safe_safe_ACOC_204945.4896	187	0Safe_safe_ACOC_204948.4899	170	0Safe_safe_ACOC_204945.4896	54	0Safe_safe_ACOC_204945.4896	256
0Safe_safe_ACOC_204955.4906	136	0Safe_safe_ACOC_204946.4897	176	0Safe_safe_ACOC_204949.4900	153	0Safe_safe_ACOC_204946.4897	317	0Safe_safe_ACOC_204949.4900	270	0Safe_safe_ACOC_204946.4897	257	0Safe_safe_ACOC_204946.4897	250
0Safe_safe_ACOC_204956.4907	63	0Safe_safe_ACOC_204947.4898	153	0Safe_safe_ACOC_204950.4901	22	0Safe_safe_ACOC_204947.4898	176	0Safe_safe_ACOC_204950.4901	75	0Safe_safe_ACOC_204947.4898	60	0Safe_safe_ACOC_204947.4898	78
0Safe_safe_ACOC_204957.4908	52	0Safe_safe_ACOC_204948.4899	156	0Safe_safe_ACOC_204951.4902	122	0Safe_safe_ACOC_204948.4899	173	0Safe_safe_ACOC_204951.4902	163	0Safe_safe_ACOC_204948.4899	462	0Safe_safe_ACOC_204948.4899	216
0Safe_safe_ACOC_204958.4909	2	0Safe_safe_ACOC_204949.4900	200	0Safe_safe_ACOC_204952.4903	4	0Safe_safe_ACOC_204949.4900	250	0Safe_safe_ACOC_204952.4903	35	0Safe_safe_ACOC_204949.4900	150	0Safe_safe_ACOC_204949.4900	321
0Safe_safe_ACOC_204959.4910	19	0Safe_safe_ACOC_204950.4901	95	0Safe_safe_ACOC_204953.4904	32	0Safe_safe_ACOC_204950.4901	129	0Safe_safe_ACOC_204953.4904	42	0Safe_safe_ACOC_204950.4901	56	0Safe_safe_ACOC_204950.4901	99
0Safe_safe_ACOC_204960.4911	146	0Safe_safe_ACOC_204951.4902	136	0Safe_safe_ACOC_204954.4905	205	0Safe_safe_ACOC_204951.4902	106	0Safe_safe_ACOC_204954.4905	278	0Safe_safe_ACOC_204951.4902	74	0Safe_safe_ACOC_204951.4902	123
0Safe_safe_ACOC_204961.4912	260	0Safe_safe_ACOC_204952.4903	13	0Safe_safe_ACOC_204955.4906	123	0Safe_safe_ACOC_204952.4903	37	0Safe_safe_ACOC_204955.4906	142	0Safe_safe_ACOC_204952.4903	5	0Safe_safe_ACOC_204952.4903	22
0Safe_safe_ACOC_204962.4913	213	0Safe_safe_ACOC_204953.4904	60	0Safe_safe_ACOC_204956.4907	153	0Safe_safe_ACOC_204953.4904	86	0Safe_safe_ACOC_204956.4907	419	0Safe_safe_ACOC_204953.4904	134	0Safe_safe_ACOC_204953.4904	60
0Safe_safe_ACOC_204963.4914	76	0Safe_safe_ACOC_204954.4905	165	0Safe_safe_ACOC_204957.4908	49	0Safe_safe_ACOC_204954.4905	209	0Safe_safe_ACOC_204957.4908	126	0Safe_safe_ACOC_204954.4905	124	0Safe_safe_ACOC_204954.4905	284
0Safe_safe_ACOC_204964.4915	227	0Safe_safe_ACOC_204955.4906	130	0Safe_safe_ACOC_204958.4909	7	0Safe_safe_ACOC_204955.4906	122	0Safe_safe_ACOC_204958.4909	15	0Safe_safe_ACOC_204955.4906	62	0Safe_safe_ACOC_204955.4906	88
0Safe_safe_ACOC_204965.4916	215	0Safe_safe_ACOC_204956.4907	180	0Safe_safe_ACOC_204959.4910	128	0Safe_safe_ACOC_204956.4907	229	0Safe_safe_ACOC_204959.4910	238	0Safe_safe_ACOC_204956.4907	255	0Safe_safe_ACOC_204956.4907	297
0Safe_safe_ACOC_204966.4917	179	0Safe_safe_ACOC_204957.4908	113	0Safe_safe_ACOC_204960.4911	213	0Safe_safe_ACOC_204957.4908	108	0Safe_safe_ACOC_204960.4911	510	0Safe_safe_ACOC_204957.4908	219	0Safe_safe_ACOC_204957.4908	282
0Safe_safe_ACOC_204967.4918	64	0Safe_safe_ACOC_204958.4909	24	0Safe_safe_ACOC_204961.4912	147	0Safe_safe_ACOC_204958.4909	27	0Safe_safe_ACOC_204961.4912	150	0Safe_safe_ACOC_204958.4909	16	0Safe_safe_ACOC_204958.4909	38
0Safe_safe_ACOC_204968.4919	4572	0Safe_safe_ACOC_204959.4910	185	0Safe_safe_ACOC_204962.4913	260	0Safe_safe_ACOC_204959.4910	269	0Safe_safe_ACOC_204962.4913	48	0Safe_safe_ACOC_204959.4910	193	0Safe_safe_ACOC_204959.4910	243
0Safe_safe_ACOC_204969.4920	238	0Safe_safe_ACOC_204960.4911	279	0Safe_safe_ACOC_204963.4914	93	0Safe_safe_ACOC_204960.4911	342	0Safe_safe_ACOC_204963.4914	80	0Safe_safe_ACOC_204960.4911	393	0Safe_safe_ACOC_204960.4911	338
0Safe_safe_ACOC_204970.4921	1010	0Safe_safe_ACOC_204961.4912	173	0Safe_safe_ACOC_204964.4915	377	0Safe_safe_ACOC_204961.4912	190	0Safe_safe_ACOC_204964.4915	175	0Safe_safe_ACOC_204961.4912	222	0Safe_safe_ACOC_204961.4912	161
0Safe_safe_ACOC_204971.4922	114	0Safe_safe_ACOC_204962.4913	162	0Safe_safe_ACOC_204965.4916	80	0Safe_safe_ACOC_204962.4913	134	0Safe_safe_ACOC_204965.4916	177	0Safe_safe_ACOC_204962.4913	23	0Safe_safe_ACOC_204962.4913	165
0Safe_safe_ACOC_204972.4923	73	0Safe_safe_ACOC_204963.4914	127	0Safe_safe_ACOC_204966.4917	356	0Safe_safe_ACOC_204963.4914	223	0Safe_safe_ACOC_204966.4917	358	0Safe_safe_ACOC_204963.4914	132	0Safe_safe_ACOC_204963.4914	156
0Safe_safe_ACOC_204973.4924	79	0Safe_safe_ACOC_204964.4915	208	0Safe_safe_ACOC_204967.4918	97	0Safe_safe_ACOC_204964.4915	177	0Safe_safe_ACOC_204967.4918	155	0Safe_safe_ACOC_204964.4915	223	0Safe_safe_ACOC_204964.4915	242
0Safe_safe_ACOC_204974.4925	172	0Safe_safe_ACOC_204965.4916	129	0Safe_safe_ACOC_204968.4919	383	0Safe_safe_ACOC_204965.4916	129	0Safe_safe_ACOC_204968.4919	258	0Safe_safe_ACOC_204965.4916	116	0Safe_safe_ACOC_204965.4916	170
0Safe_safe_ACOC_204975.4926	41	0Safe_safe_ACOC_204966.4917	414	0Safe_safe_ACOC_204969.4920	316	0Safe_safe_ACOC_204966.4917	442	0Safe_safe_ACOC_204969.4920	269	0Safe_safe_ACOC_204966.4917	380	0Safe_safe_ACOC_204966.4917	431
0Safe_safe_ACOC_204976.4927	260	0Safe_safe_ACOC_204967.4918	161	0Safe_safe_ACOC_204970.4921	212	0Safe_safe_ACOC_204967.4918	225	0Safe_safe_ACOC_204970.4921	130	0Safe_safe_ACOC_204967.4918	176	0Safe_safe_ACOC_204967.4918	230
0Safe_safe_ACOC_204977.4928	96	0Safe_safe_ACOC_204968.4919	223	0Safe_safe_ACOC_204971.4922	121	0Safe_safe_ACOC_204968.4919	273	0Safe_safe_ACOC_204971.4922	297	0Safe_safe_ACOC_204968.4919	620	0Safe_safe_ACOC_204968.4919	419
0Safe_safe_ACOC_204978.4929	120	0Safe_safe_ACOC_204969.4920	238	0Safe_safe_ACOC_204972.4923	135	0Safe_safe_ACOC_204969.4920	280	0Safe_safe_ACOC_204972.4923	133	0Safe_safe_ACOC_204969.4920	389	0Safe_safe_ACOC_204969.4920	501
0Safe_safe_ACOC_204979.4930	16	0Safe_safe_ACOC_204970.4921	158	0Safe_safe_ACOC_204973.4924	289	0Safe_safe_ACOC_204970.4921	216	0Safe_safe_ACOC_204973.4924	234	0Safe_safe_ACOC_204970.4921	256	0Safe_safe_ACOC_204970.4921	204
0Safe_safe_ACOC_204980.4931	122	0Safe_safe_ACOC_204971.4922	248	0Safe_safe_ACOC_204974.4925	226	0Safe_safe_ACOC_204971.4922	281	0Safe_safe_ACOC_204974.4925	174	0Safe_safe_ACOC_204971.4922	163	0Safe_safe_ACOC_204971.4922	259
0Safe_safe_ACOC_204981.4932	648	0Safe_safe_ACOC_204972.4923	140	0Safe_safe_ACOC_204975.4926	87	0Safe_safe_ACOC_204972.4923	178	0Safe_safe_ACOC_204975.4926	126	0Safe_safe_ACOC_204972.4923	189	0Safe_safe_ACOC_204972.4923	274
0Safe_safe_ACOC_204982.4933	106	0Safe_safe_ACOC_204973.4924	215	0Safe_safe_ACOC_204976.4927	241	0Safe_safe_ACOC_204973.4924	193	0Safe_safe_ACOC_204976.4927	263	0Safe_safe_ACOC_204973.4924	86	0Safe_safe_ACOC_204973.4924	186
0Safe_safe_ACOC_204983.4934	11	0Safe_safe_ACOC_204974.4925	235	0Safe_safe_ACOC_204977.4928	191	0Safe_safe_ACOC_204974.4925	171	0Safe_safe_ACOC_204977.4928	317	0Safe_safe_ACOC_204974.4925	76	0Safe_safe_ACOC_204974.4925	212
0Safe_safe_ACOC_204984.4935	117	0Safe_safe_ACOC_204975.4926	85	0Safe_safe_ACOC_204978.4929	134	0Safe_safe_ACOC_204975.4926	145	0Safe_safe_ACOC_204978.4929	172	0Safe_safe_ACOC_204975.4926	101	0Safe_safe_ACOC_204975.4926	145
0Safe_safe_ACOC_204985.4936	35	0Safe_safe_ACOC_204976.4927	390	0Safe_safe_ACOC_204979.4930	49	0Safe_safe_ACOC_204976.4927	281	0Safe_safe_ACOC_204979.4930	26	0Safe_safe_ACOC_204976.4927	669	0Safe_safe_ACOC_204976.4927	381
0Safe_safe_ACOC_204986.4937	481	0Safe_safe_ACOC_204977.4928	260	0Safe_safe_ACOC_204980.4931	202	0Safe_safe_ACOC_204977.4928	244	0Safe_safe_ACOC_204980.4931	226	0Safe_safe_ACOC_204977.4928	424	0Safe_safe_ACOC_204977.4928	238
0Safe_safe_ACOC_204987.4938	270	0Safe_safe_ACOC_204978.4929	151	0Safe_safe_ACOC_204981.4932	191	0Safe_safe_ACOC_204978.4929	162	0Safe_safe_ACOC_204981.4932	312	0Safe_safe_ACOC_204978.4929	87	0Safe_safe_ACOC_204978.4929	113
0Safe_safe_ACOC_204988.4939	109	0Safe_safe_ACOC_204979.4930	57	0Safe_safe_ACOC_204982.4933	74	0Safe_safe_ACOC_204979.4930	72	0Safe_safe_ACOC_204982.4933	492	0Safe_safe_ACOC_204979.4930	80	0Safe_safe_ACOC_204979.4930	56
0Safe_safe_ACOC_204989.4940	255	0Safe_safe_ACOC_204980.4931	275	0Safe_safe_ACOC_204983.4934	67	0Safe_safe_ACOC_204980.4931	229	0Safe_safe_ACOC_204983.4934	62	0Safe_safe_ACOC_204980.4931	699	0Safe_safe_ACOC_204980.4931	331
0Safe_safe_ACOC_204990.4941	57	0Safe_safe_ACOC_204981.4932	246	0Safe_safe_ACOC_204984.4935	173	0Safe_safe_ACOC_204981.4932	299	0Safe_safe_ACOC_204984.4935	130	0Safe_safe_ACOC_204981.4932	124	0Safe_safe_ACOC_204981.4932	396
0Safe_safe_ACOC_204991.4942	2	0Safe_safe_ACOC_204982.4933	162	0Safe_safe_ACOC_204985.4936	117	0Safe_safe_ACOC_204982.4933	301	0Safe_safe_ACOC_204985.4936	110	0Safe_safe_ACOC_204982.4933	665	0Safe_safe_ACOC_204982.4933	277
0Safe_safe_ACOC_204992.4943	52	0Safe_safe_ACOC_204983.4934	49	0Safe_safe_ACOC_204986.4937	215	0Safe_safe_ACOC_204983.4934	86	0Safe_safe_ACOC_204986.4937	224	0Safe_safe_ACOC_204983.4934	86	0Safe_safe_ACOC_204983.4934	61
0Safe_safe_ACOC_204993.4944	96	0Safe_safe_ACOC_204984.4935	215	0Safe_safe_ACOC_204987.4938	336	0Safe_safe_ACOC_204984.4935	216	0Safe_safe_ACOC_204987.4938	261	0Safe_safe_ACOC_204984.4935	90	0Safe_safe_ACOC_204984.4935	206
0Safe_safe_ACOC_204994.4945	54	0Safe_safe_ACOC_204985.4936	149	0Safe_safe_ACOC_204988.4939	199	0Safe_safe_ACOC_204985.4936	149	0Safe_safe_ACOC_204988.4939	178	0Safe_safe_ACOC_204985.4936	47	0Safe_safe_ACOC_204985.4936	192
0Safe_safe_ACOC_204995.4946	280	0Safe_safe_ACOC_204986.4937	104	0Safe_safe_ACOC_204989.4940	124	0Safe_safe_ACOC_204986.4937	205	0Safe_safe_ACOC_204989.4940	333	0Safe_safe_ACOC_204986.4937	67	0Safe_safe_ACOC_204986.4937	304
0Safe_safe_ACOC_204996.4947	121	0Safe_safe_ACOC_204987.4938	283	0Safe_safe_ACOC_204990.4941	90	0Safe_safe_ACOC_204987.4938	221	0Safe_safe_ACOC_204990.4941	139	0Safe_safe_ACOC_204987.4938	142	0Safe_safe_ACOC_204987.4938	330
0Safe_safe_ACOC_204997.4948	94	0Safe_safe_ACOC_204988.4939	212	0Safe_safe_ACOC_204991.4942	29	0Safe_safe_ACOC_204988.4939	288	0Safe_safe_ACOC_204991.4942	1	0Safe_safe_ACOC_204988.4939	157	0Safe_safe_ACOC_204988.4939	296
0Safe_safe_ACOC_204998.4949	209	0Safe_safe_ACOC_204989.4940	181	0Safe_safe_ACOC_204992.4943	268	0Safe_safe_ACOC_204989.4940	244	0Safe_safe_ACOC_204992.4943	180	0Safe_safe_ACOC_204989.4940	278	0Safe_safe_ACOC_204989.4940	220
0Safe_safe_ACOC_204999.4950	116	0Safe_safe_ACOC_204990.4941	120	0Safe_safe_ACOC_204993.4944	195	0Safe_safe_ACOC_204990.4941	165	0Safe_safe_ACOC_204993.4944	128	0Safe_safe_ACOC_204990.4941	164	0Safe_safe_ACOC_204990.4941	213
0Safe_safe_ACOC_205000.4951	89	0Safe_safe_ACOC_204991.4942	33	0Safe_safe_ACOC_204994.4945	50	0Safe_safe_ACOC_204991.4942	22	0Safe_safe_ACOC_204994.4945	123	0Safe_safe_ACOC_204991.4942	3	0Safe_safe_ACOC_204991.4942	29
0Safe_safe_ACOC_205001.4952	388	0Safe_safe_ACOC_204992.4943	193	0Safe_safe_ACOC_204995.4946	228	0Safe_safe_ACOC_204992.4943	258	0Safe_safe_ACOC_204995.4946	445	0Safe_safe_ACOC_204992.4943	171	0Safe_safe_ACOC_204992.4943	348
0Safe_safe_ACOC_205002.4953	52	0Safe_safe_ACOC_204993.4944	126	0Safe_safe_ACOC_204996.4947	142	0Safe_safe_ACOC_204993.4944	137	0Safe_safe_ACOC_204996.4947	253	0Safe_safe_ACOC_204993.4944	100	0Safe_safe_ACOC_204993.4944	255
0Safe_safe_ACOC_205003.4954	227	0Safe_safe_ACOC_204994.4945	65	0Safe_safe_ACOC_204997.4948	43	0Safe_safe_ACOC_204994.4945	78	0Safe_safe_ACOC_204997.4948	177	0Safe_safe_ACOC_204994.4945	30	0Safe_safe_ACOC_204994.4945	103
0Safe_safe_ACOC_205004.4955	133	0Safe_safe_ACOC_204995.4946	233	0Safe_safe_ACOC_204998.4949	260	0Safe_safe_ACOC_204995.4946	334	0Safe_safe_ACOC_204998.4949	285	0Safe_safe_ACOC_204995.4946	304	0Safe_safe_ACOC_204995.4946	468
0Safe_safe_ACOC_205005.4956	204	0Safe_safe_ACOC_204996.4947	174	0Safe_safe_ACOC_204999.4950	62	0Safe_safe_ACOC_204996.4947	202	0Safe_safe_ACOC_204999.4950	87	0Safe_safe_ACOC_204996.4947	172	0Safe_safe_ACOC_204996.4947	233
0Safe_safe_ACOC_205006.4957	168	0Safe_safe_ACOC_204997.4948	79	0Safe_safe_ACOC_205000.4951	120	0Safe_safe_ACOC_204997.4948	139	0Safe_safe_ACOC_205000.4951	220	0Safe_safe_ACOC_204997.4948	111	0Safe_safe_ACOC_204997.4948	126
0Safe_safe_ACOC_205007.4958	33	0Safe_safe_ACOC_204998.4949	259	0Safe_safe_ACOC_205001.4952	175	0Safe_safe_ACOC_204998.4949	233	0Safe_safe_ACOC_205001.4952	257	0Safe_safe_ACOC_204998.4949	222	0Safe_safe_ACOC_204998.4949	447
0Safe_safe_ACOC_205008.4959	271	0Safe_safe_ACOC_204999.4950	120	0Safe_safe_ACOC_205002.4953	93	0Safe_safe_ACOC_204999.4950	119	0Safe_safe_ACOC_205002.4953	178	0Safe_safe_ACOC_204999.4950	31	0Safe_safe_ACOC_204999.4950	150
0Safe_safe_ACOC_205009.4960	32	0Safe_safe_ACOC_205000.4951	136	0Safe_safe_ACOC_205003.4954	210	0Safe_safe_ACOC_205000.4951	118	0Safe_safe_ACOC_205003.4954	471	0Safe_safe_ACOC_205000.4951	218	0Safe_safe_ACOC_205000.4951	161
0Safe_safe_ACOC_205010.4961	53	0Safe_safe_ACOC_205001.4952	131	0Safe_safe_ACOC_205004.4955	136	0Safe_safe_ACOC_205001.4952	151	0Safe_safe_ACOC_205004.4955	274	0Safe_safe_ACOC_205001.4952	313	0Safe_safe_ACOC_205001.4952	223
0Safe_safe_ACOC_205011.4962	151	0Safe_safe_ACOC_205002.4953	89	0Safe_safe_ACOC_205005.4956	167	0Safe_safe_ACOC_205002.4953	130	0Safe_safe_ACOC_205005.4956	148	0Safe_safe_ACOC_205002.4953	22	0Safe_safe_ACOC_205002.4953	129
0Safe_safe_ACOC_205012.4963	202	0Safe_safe_ACOC_205003.4954	282	0Safe_safe_ACOC_205006.4957	328	0Safe_safe_ACOC_205003.4954	331	0Safe_safe_ACOC_205006.4957	350	0Safe_safe_ACOC_205003.4954	138	0Safe_safe_ACOC_205003.4954	302
0Safe_safe_ACOC_205013.4964	51	0Safe_safe_ACOC_205004.4955	197	0Safe_safe_ACOC_205007.4958	121	0Safe_safe_ACOC_205004.4955	230	0Safe_safe_ACOC_205007.4958	108	0Safe_safe_ACOC_205004.4955	90	0Safe_safe_ACOC_205004.4955	229
0Safe_safe_ACOC_205015.4966	21	0Safe_safe_ACOC_205005.4956	159	0Safe_safe_ACOC_205008.4959	348	0Safe_safe_ACOC_205005.4956	223	0Safe_safe_ACOC_205008.4959	176	0Safe_safe_ACOC_205005.4956	130	0Safe_safe_ACOC_205005.4956	241
0Safe_safe_ACOC_205016.4967	110	0Safe_safe_ACOC_205006.4957	382	0Safe_safe_ACOC_205009.4960	55	0Safe_safe_ACOC_205006.4957	313	0Safe_safe_ACOC_205009.4960	98	0Safe_safe_ACOC_205006.4957	184	0Safe_safe_ACOC_205006.4957	442
0Safe_safe_ACOC_205017.4968	48	0Safe_safe_ACOC_205007.4958	123	0Safe_safe_ACOC_205010.4961	58	0Safe_safe_ACOC_205007.4958	159	0Safe_safe_ACOC_205010.4961	76	0Safe_safe_ACOC_205007.4958	80	0Safe_safe_ACOC_205007.4958	163
0Safe_safe_ACOC_205018.4969	52	0Safe_safe_ACOC_205008.4959	233	0Safe_safe_ACOC_205011.4962	218	0Safe_safe_ACOC_205008.4959	229	0Safe_safe_ACOC_205011.4962	304	0Safe_safe_ACOC_205008.4959	208	0Safe_safe_ACOC_205008.4959	319
0Safe_safe_ACOC_205019.4970	315	0Safe_safe_ACOC_205009.4960	32	0Safe_safe_ACOC_205012.4963	116	0Safe_safe_ACOC_205009.4960	80	0Safe_safe_ACOC_205012.4963	295	0Safe_safe_ACOC_205009.4960	49	0Safe_safe_ACOC_205009.4960	229
0Safe_safe_ACOC_205020.4971	47	0Safe_safe_ACOC_205010.4961	73	0Safe_safe_ACOC_205013.4964	149	0Safe_safe_ACOC_205010.4961	103	0Safe_safe_ACOC_205013.4964	195	0Safe_safe_ACOC_205010.4961	36	0Safe_safe_ACOC_205010.4961	69
0Safe_safe_ACOC_205021.4972	317	0Safe_safe_ACOC_205011.4962	227	0Safe_safe_ACOC_205014.4965	16	0Safe_safe_ACOC_205011.4962	345	0Safe_safe_ACOC_205014.4965	20	0Safe_safe_ACOC_205011.4962	115	0Safe_safe_ACOC_205011.4962	290
0Safe_safe_ACOC_205022.4973	91	0Safe_safe_ACOC_205012.4963	232	0Safe_safe_ACOC_205015.4966	51	0Safe_safe_ACOC_205012.4963	277	0Safe_safe_ACOC_205015.4966	2	0Safe_safe_ACOC_205012.4963	151	0Safe_safe_ACOC_205012.4963	310
0Safe_safe_ACOC_205023.4974	62	0Safe_safe_ACOC_205013.4964	169	0Safe_safe_ACOC_205016.4967	107	0Safe_safe_ACOC_205013.4964	219	0Safe_safe_ACOC_205016.4967	149	0Safe_safe_ACOC_205013.4964	132	0Safe_safe_ACOC_205013.4964	318
0Safe_safe_ACOC_205024.4975	81	0Safe_safe_ACOC_205014.4965	4	0Safe_safe_ACOC_205017.4968	16	0Safe_safe_ACOC_205014.4965	40	0Safe_safe_ACOC_205017.4968	49	0Safe_safe_ACOC_205014.4965	34	0Safe_safe_ACOC_205014.4965	27
0Safe_safe_ACOC_205025.4976	82	0Safe_safe_ACOC_205015.4966	123	0Safe_safe_ACOC_205018.4969	115	0Safe_safe_ACOC_205015.4966	51	0Safe_safe_ACOC_205018.4969	199	0Safe_safe_ACOC_205015.4966	16	0Safe_safe_ACOC_205015.4966	106
0Safe_safe_ACOC_205026.4977	73	0Safe_safe_ACOC_205016.4967	130	0Safe_safe_ACOC_205019.4970	355	0Safe_safe_ACOC_205016.4967	172	0Safe_safe_ACOC_205019.4970	519	0Safe_safe_ACOC_205016.4967	57	0Safe_safe_ACOC_205016.4967	237
0Safe_safe_ACOC_205028.4979	24	0Safe_safe_ACOC_205017.4968	25	0Safe_safe_ACOC_205020.4971	129	0Safe_safe_ACOC_205017.4968	55	0Safe_safe_ACOC_205020.4971	249	0Safe_safe_ACOC_205017.4968	4	0Safe_safe_ACOC_205017.4968	72
0Safe_safe_ACOC_205029.4980	129	0Safe_safe_ACOC_205018.4969	184	0Safe_safe_ACOC_205021.4972	338	0Safe_safe_ACOC_205018.4969	210	0Safe_safe_ACOC_205021.4972	307	0Safe_safe_ACOC_205018.4969	130	0Safe_safe_ACOC_205018.4969	276
0Safe_safe_ACOC_205030.4981	15	0Safe_safe_ACOC_205019.4970	368	0Safe_safe_ACOC_205022.4973	170	0Safe_safe_ACOC_205019.4970	382	0Safe_safe_ACOC_205022.4973	129	0Safe_safe_ACOC_205019.4970	380	0Safe_safe_ACOC_205019.4970	445
0Safe_safe_ACOC_205031.4982	251	0Safe_safe_ACOC_205020.4971	157	0Safe_safe_ACOC_205023.4974	124	0Safe_safe_ACOC_205020.4971	233	0Safe_safe_ACOC_205023.4974	281	0Safe_safe_ACOC_205020.4971	169	0Safe_safe_ACOC_205020.4971	543
0Safe_safe_ACOC_205032.4983	18	0Safe_safe_ACOC_205021.4972	337	0Safe_safe_ACOC_205024.4975	127	0Safe_safe_ACOC_205021.4972	338	0Safe_safe_ACOC_205024.4975	111	0Safe_safe_ACOC_205021.4972	170	0Safe_safe_ACOC_205021.4972	511
0Safe_safe_ACOC_205033.4984	134	0Safe_safe_ACOC_205022.4973	173	0Safe_safe_ACOC_205025.4976	83	0Safe_safe_ACOC_205022.4973	190	0Safe_safe_ACOC_205025.4976	135	0Safe_safe_ACOC_205022.4973	91	0Safe_safe_ACOC_205022.4973	138
0Safe_safe_ACOC_205034.4985	177	0Safe_safe_ACOC_205023.4974	178	0Safe_safe_ACOC_205026.4977	79	0Safe_safe_ACOC_205023.4974	219	0Safe_safe_ACOC_205026.4977	252	0Safe_safe_ACOC_205023.4974	126	0Safe_safe_ACOC_205023.4974	352
0Safe_safe_ACOC_205035.4986	212	0Safe_safe_ACOC_205024.4975	112	0Safe_safe_ACOC_205027.4978	9	0Safe_safe_ACOC_205024.4975	153	0Safe_safe_ACOC_205028.4979	87	0Safe_safe_ACOC_205024.4975	215	0Safe_safe_ACOC_205024.4975	199
0Safe_safe_ACOC_205036.4987	53	0Safe_safe_ACOC_205025.4976	127	0Safe_safe_ACOC_205028.4979	101	0Safe_safe_ACOC_205025.4976	216	0Safe_safe_ACOC_205029.4980	140	0Safe_safe_ACOC_205025.4976	237	0Safe_safe_ACOC_205025.4976	458
0Safe_safe_ACOC_205037.4988	100	0Safe_safe_ACOC_205026.4977	237	0Safe_safe_ACOC_205029.4980	192	0Safe_safe_ACOC_205026.4977	240	0Safe_safe_ACOC_205030.4981	77	0Safe_safe_ACOC_205026.4977	209	0Safe_safe_ACOC_205026.4977	266
0Safe_safe_ACOC_205038.4989	6	0Safe_safe_ACOC_205027.4978	6	0Safe_safe_ACOC_205030.4981	11	0Safe_safe_ACOC_205027.4978	18	0Safe_safe_ACOC_205031.4982	73	0Safe_safe_ACOC_205027.4978	4	0Safe_safe_ACOC_205027.4978	13
0Safe_safe_ACOC_205039.4990	627	0Safe_safe_ACOC_205028.4979	49	0Safe_safe_ACOC_205031.4982	165	0Safe_safe_ACOC_205028.4979	85	0Safe_safe_ACOC_205032.4983	15	0Safe_safe_ACOC_205028.4979	129	0Safe_safe_ACOC_205028.4979	114
0Safe_safe_ACOC_205040.4991	140	0Safe_safe_ACOC_205029.4980	188	0Safe_safe_ACOC_205032.4983	20	0Safe_safe_ACOC_205029.4980	144	0Safe_safe_ACOC_205033.4984	191	0Safe_safe_ACOC_205029.4980	39	0Safe_safe_ACOC_205029.4980	70
0Safe_safe_ACOC_205041.4992	299	0Safe_safe_ACOC_205030.4981	24	0Safe_safe_ACOC_205033.4984	116	0Safe_safe_ACOC_205030.4981	49	0Safe_safe_ACOC_205034.4985	166	0Safe_safe_ACOC_205030.4981	37	0Safe_safe_ACOC_205030.4981	146
0Safe_safe_ACOC_205042.4993	200	0Safe_safe_ACOC_205031.4982	238	0Safe_safe_ACOC_205034.4985	185	0Safe_safe_ACOC_205031.4982	222	0Safe_safe_ACOC_205035.4986	205	0Safe_safe_ACOC_205031.4982	67	0Safe_safe_ACOC_205031.4982	214
0Safe_safe_ACOC_205043.4994	442	0Safe_safe_ACOC_205032.4983	56	0Safe_safe_ACOC_205035.4986	184	0Safe_safe_ACOC_205032.4983	43	0Safe_safe_ACOC_205036.4987	70	0Safe_safe_ACOC_205032.4983	30	0Safe_safe_ACOC_205032.4983	22
0Safe_safe_ACOC_205044.4995	250	0Safe_safe_ACOC_205033.4984	147	0Safe_safe_ACOC_205036.4987	147	0Safe_safe_ACOC_205033.4984	182	0Safe_safe_ACOC_205037.4988	102	0Safe_safe_ACOC_205033.4984	55	0Safe_safe_ACOC_205033.4984	107
0Safe_safe_ACOC_205045.4996	71	0Safe_safe_ACOC_205034.4985	240	0Safe_safe_ACOC_205037.4988	70	0Safe_safe_ACOC_205034.4985	230	0Safe_safe_ACOC_205038.4989	95	0Safe_safe_ACOC_205034.4985	151	0Safe_safe_ACOC_205034.4985	325
0Safe_safe_ACOC_205046.4997	47	0Safe_safe_ACOC_205035.4986	200	0Safe_safe_ACOC_205038.4989	51	0Safe_safe_ACOC_205035.4986	202	0Safe_safe_ACOC_205039.4990	286	0Safe_safe_ACOC_205035.4986	80	0Safe_safe_ACOC_205035.4986	225
0Safe_safe_ACOC_205047.4998	78	0Safe_safe_ACOC_205036.4987	99	0Safe_safe_ACOC_205039.4990	176	0Safe_safe_ACOC_205036.4987	145	0Safe_safe_ACOC_205040.4991	225	0Safe_safe_ACOC_205036.4987	129	0Safe_safe_ACOC_205036.4987	183
0Safe_safe_ACOC_205048.4999	79	0Safe_safe_ACOC_205037.4988	98	0Safe_safe_ACOC_205040.4991	123	0Safe_safe_ACOC_205037.4988	129	0Safe_safe_ACOC_205041.4992	89	0Safe_safe_ACOC_205037.4988	98	0Safe_safe_ACOC_205037.4988	95
0Safe_safe_ACOC_205049.5000	40	0Safe_safe_ACOC_205038.4989	138	0Safe_safe_ACOC_205041.4992	153	0Safe_safe_ACOC_205038.4989	139	0Safe_safe_ACOC_205042.4993	35	0Safe_safe_ACOC_205038.4989	212	0Safe_safe_ACOC_205038.4989	136
0Safe_safe_ACOC_205050.5001	270	0Safe_safe_ACOC_205039.4990	264	0Safe_safe_ACOC_205042.4993	227	0Safe_safe_ACOC_205039.4990	326	0Safe_safe_ACOC_205043.4994	102	0Safe_safe_ACOC_205039.4990	121	0Safe_safe_ACOC_205039.4990	391
0Safe_safe_ACOC_205051.5002	19	0Safe_safe_ACOC_205040.4991	237	0Safe_safe_ACOC_205043.4994	212	0Safe_safe_ACOC_205040.4991	270	0Safe_safe_ACOC_205044.4995	180	0Safe_safe_ACOC_205040.4991	135	0Safe_safe_ACOC_205040.4991	326
0Safe_safe_ACOC_205052.5003	590	0Safe_safe_ACOC_205041.4992	130	0Safe_safe_ACOC_205044.4995	203	0Safe_safe_ACOC_205041.4992	101	0Safe_safe_ACOC_205045.4996	25	0Safe_safe_ACOC_205041.4992	119	0Safe_safe_ACOC_205041.4992	173
0Safe_safe_ACOC_205053.5004	489	0Safe_safe_ACOC_205042.4993	205	0Safe_safe_ACOC_205045.4996	68	0Safe_safe_ACOC_205042.4993	143	0Safe_safe_ACOC_205046.4997	123	0Safe_safe_ACOC_205042.4993	136	0Safe_safe_ACOC_205042.4993	220
0Safe_safe_ACOC_205054.5005	49	0Safe_safe_ACOC_205043.4994	146	0Safe_safe_ACOC_205046.4997	136	0Safe_safe_ACOC_205043.4994	141	0Safe_safe_ACOC_205047.4998	110	0Safe_safe_ACOC_205043.4994	171	0Safe_safe_ACOC_205043.4994	102
0Safe_safe_ACOC_205055.5006	64	0Safe_safe_ACOC_205044.4995	205	0Safe_safe_ACOC_205047.4998	152	0Safe_safe_ACOC_205044.4995	239	0Safe_safe_ACOC_205048.4999	449	0Safe_safe_ACOC_205044.4995	267	0Safe_safe_ACOC_205044.4995	225
0Safe_safe_ACOC_205056.5007	244	0Safe_safe_ACOC_205045.4996	133	0Safe_safe_ACOC_205048.4999	157	0Safe_safe_ACOC_205045.4996	89	0Safe_safe_ACOC_205049.5000	191	0Safe_safe_ACOC_205045.4996	51	0Safe_safe_ACOC_205045.4996	132
0Safe_safe_ACOC_205057.5008	105	0Safe_safe_ACOC_205046.4997	144	0Safe_safe_ACOC_205049.5000	177	0Safe_safe_ACOC_205046.4997	208	0Safe_safe_ACOC_205050.5001	263	0Safe_safe_ACOC_205046.4997	139	0Safe_safe_ACOC_205046.4997	275
0Safe_safe_ACOC_205058.5009	35	0Safe_safe_ACOC_205047.4998	139	0Safe_safe_ACOC_205050.5001	205	0Safe_safe_ACOC_205047.4998	184	0Safe_safe_ACOC_205051.5002	117	0Safe_safe_ACOC_205047.4998	247	0Safe_safe_ACOC_205047.4998	91
0Safe_safe_ACOC_205059.5010	188	0Safe_safe_ACOC_205048.4999	185	0Safe_safe_ACOC_205051.5002	135	0Safe_safe_ACOC_205048.4999	294	0Safe_safe_ACOC_205052.5003	126	0Safe_safe_ACOC_205048.4999	175	0Safe_safe_ACOC_205048.4999	413
0Safe_safe_ACOC_205060.5011	262	0Safe_safe_ACOC_205049.5000	142	0Safe_safe_ACOC_205052.5003	126	0Safe_safe_ACOC_205049.5000	192	0Safe_safe_ACOC_205053.5004	280	0Safe_safe_ACOC_205049.5000	52	0Safe_safe_ACOC_205049.5000	325
0Safe_safe_ACOC_205061.5012	2458	0Safe_safe_ACOC_205050.5001	143	0Safe_safe_ACOC_205053.5004	217	0Safe_safe_ACOC_205050.5001	234	0Safe_safe_ACOC_205054.5005	26	0Safe_safe_ACOC_205050.5001	73	0Safe_safe_ACOC_205050.5001	424
0Safe_safe_ACOC_205062.5013	240	0Safe_safe_ACOC_205051.5002	169	0Safe_safe_ACOC_205054.5005	47	0Safe_safe_ACOC_205051.5002	176	0Safe_safe_ACOC_205055.5006	208	0Safe_safe_ACOC_205051.5002	268	0Safe_safe_ACOC_205051.5002	124
0Safe_safe_ACOC_205063.5014	763	0Safe_safe_ACOC_205052.5003	98	0Safe_safe_ACOC_205055.5006	179	0Safe_safe_ACOC_205052.5003	148	0Safe_safe_ACOC_205056.5007	265	0Safe_safe_ACOC_205052.5003	582	0Safe_safe_ACOC_205052.5003	149
0Safe_safe_ACOC_205064.5015	18	0Safe_safe_ACOC_205053.5004	105	0Safe_safe_ACOC_205056.5007	145	0Safe_safe_ACOC_205053.5004	161	0Safe_safe_ACOC_205057.5008	240	0Safe_safe_ACOC_205053.5004	80	0Safe_safe_ACOC_205053.5004	227
0Safe_safe_ACOC_205066.5017	748	0Safe_safe_ACOC_205054.5005	28	0Safe_safe_ACOC_205057.5008	199	0Safe_safe_ACOC_205054.5005	42	0Safe_safe_ACOC_205058.5009	6	0Safe_safe_ACOC_205054.5005	15	0Safe_safe_ACOC_205054.5005	41
0Safe_safe_ACOC_205067.5018	29	0Safe_safe_ACOC_205055.5006	132	0Safe_safe_ACOC_205058.5009	50	0Safe_safe_ACOC_205055.5006	148	0Safe_safe_ACOC_205059.5010	175	0Safe_safe_ACOC_205055.5006	80	0Safe_safe_ACOC_205055.5006	272
0Safe_safe_ACOC_205068.5019	243	0Safe_safe_ACOC_205056.5007	213	0Safe_safe_ACOC_205059.5010	196	0Safe_safe_ACOC_205056.5007	241	0Safe_safe_ACOC_205060.5011	79	0Safe_safe_ACOC_205056.5007	390	0Safe_safe_ACOC_205056.5007	363
0Safe_safe_ACOC_205069.5020	954	0Safe_safe_ACOC_205057.5008	197	0Safe_safe_ACOC_205060.5011	100	0Safe_safe_ACOC_205057.5008	198	0Safe_safe_ACOC_205061.5012	169	0Safe_safe_ACOC_205057.5008	39	0Safe_safe_ACOC_205057.5008	218
0Safe_safe_ACOC_205070.5021	122	0Safe_safe_ACOC_205058.5009	52	0Safe_safe_ACOC_205061.5012	255	0Safe_safe_ACOC_205058.5009	83	0Safe_safe_ACOC_205062.5013	295	0Safe_safe_ACOC_205058.5009	35	0Safe_safe_ACOC_205058.5009	144
0Safe_safe_ACOC_205071.5022	527	0Safe_safe_ACOC_205059.5010	180	0Safe_safe_ACOC_205062.5013	119	0Safe_safe_ACOC_205059.5010	155	0Safe_safe_ACOC_205063.5014	203	0Safe_safe_ACOC_205059.5010	78	0Safe_safe_ACOC_205059.5010	157
0Safe_safe_ACOC_205072.5023	855	0Safe_safe_ACOC_205060.5011	193	0Safe_safe_ACOC_205063.5014	227	0Safe_safe_ACOC_205060.5011	164	0Safe_safe_ACOC_205064.5015	47	0Safe_safe_ACOC_205060.5011	147	0Safe_safe_ACOC_205060.5011	156
0Safe_safe_ACOC_205073.5024	84	0Safe_safe_ACOC_205061.5012	283	0Safe_safe_ACOC_205064.5015	25	0Safe_safe_ACOC_205061.5012	242	0Safe_safe_ACOC_205065.5016	16	0Safe_safe_ACOC_205061.5012	212	0Safe_safe_ACOC_205061.5012	197
0Safe_safe_ACOC_205074.5025	13	0Safe_safe_ACOC_205062.5013	283	0Safe_safe_ACOC_205066.5017	119	0Safe_safe_ACOC_205062.5013	225	0Safe_safe_ACOC_205066.5017	63	0Safe_safe_ACOC_205062.5013	69	0Safe_safe_ACOC_205062.5013	231
0Safe_safe_ACOC_205075.5026	171	0Safe_safe_ACOC_205063.5014	216	0Safe_safe_ACOC_205067.5018	31	0Safe_safe_ACOC_205063.5014	213	0Safe_safe_ACOC_205067.5018	89	0Safe_safe_ACOC_205063.5014	996	0Safe_safe_ACOC_205063.5014	338
0Safe_safe_ACOC_205076.5027	28	0Safe_safe_ACOC_205064.5015	22	0Safe_safe_ACOC_205068.5019	174	0Safe_safe_ACOC_205064.5015	66	0Safe_safe_ACOC_205068.5019	220	0Safe_safe_ACOC_205064.5015	99	0Safe_safe_ACOC_205064.5015	72
0Safe_safe_ACOC_205077.5028	174	0Safe_safe_ACOC_205065.5016	18	0Safe_safe_ACOC_205069.5020	145	0Safe_safe_ACOC_205065.5016	36	0Safe_safe_ACOC_205069.5020	207	0Safe_safe_ACOC_205065.5016	18	0Safe_safe_ACOC_205065.5016	33
0Safe_safe_ACOC_205078.5029	69	0Safe_safe_ACOC_205066.5017	162	0Safe_safe_ACOC_205070.5021	93	0Safe_safe_ACOC_205066.5017	171	0Safe_safe_ACOC_205070.5021	193	0Safe_safe_ACOC_205066.5017	63	0Safe_safe_ACOC_205066.5017	181
0Safe_safe_ACOC_205079.5030	38	0Safe_safe_ACOC_205067.5018	74	0Safe_safe_ACOC_205071.5022	253	0Safe_safe_ACOC_205067.5018	51	0Safe_safe_ACOC_205071.5022	218	0Safe_safe_ACOC_205067.5018	69	0Safe_safe_ACOC_205067.5018	58
0Safe_safe_ACOC_205080.5031	110	0Safe_safe_ACOC_205068.5019	200	0Safe_safe_ACOC_205072.5023	345	0Safe_safe_ACOC_205068.5019	218	0Safe_safe_ACOC_205072.5023	186	0Safe_safe_ACOC_205068.5019	163	0Safe_safe_ACOC_205068.5019	223
0Safe_safe_ACOC_205081.5032	167	0Safe_safe_ACOC_205069.5020	139	0Safe_safe_ACOC_205073.5024	196	0Safe_safe_ACOC_205069.5020	164	0Safe_safe_ACOC_205073.5024	140	0Safe_safe_ACOC_205069.5020	89	0Safe_safe_ACOC_205069.5020	363
0Safe_safe_ACOC_205082.5033	400	0Safe_safe_ACOC_205070.5021	166	0Safe_safe_ACOC_205074.5025	69	0Safe_safe_ACOC_205070.5021	207	0Safe_safe_ACOC_205074.5025	63	0Safe_safe_ACOC_205070.5021	265	0Safe_safe_ACOC_205070.5021	231
0Safe_safe_ACOC_205083.5034	104	0Safe_safe_ACOC_205071.5022	358	0Safe_safe_ACOC_205075.5026	99	0Safe_safe_ACOC_205071.5022	254	0Safe_safe_ACOC_205075.5026	143	0Safe_safe_ACOC_205071.5022	215	0Safe_safe_ACOC_205071.5022	522
0Safe_safe_ACOC_205084.5035	60	0Safe_safe_ACOC_205072.5023	227	0Safe_safe_ACOC_205076.5027	46	0Safe_safe_ACOC_205072.5023	272	0Safe_safe_ACOC_205076.5027	216	0Safe_safe_ACOC_205072.5023	99	0Safe_safe_ACOC_205072.5023	242
0Safe_safe_ACOC_205085.5036	52	0Safe_safe_ACOC_205073.5024	148	0Safe_safe_ACOC_205077.5028	96	0Safe_safe_ACOC_205073.5024	131	0Safe_safe_ACOC_205077.5028	131	0Safe_safe_ACOC_205073.5024	65	0Safe_safe_ACOC_205073.5024	87
0Safe_safe_ACOC_205087.5038	1045	0Safe_safe_ACOC_205074.5025	122	0Safe_safe_ACOC_205078.5029	107	0Safe_safe_ACOC_205074.5025	83	0Safe_safe_ACOC_205078.5029	223	0Safe_safe_ACOC_205074.5025	235	0Safe_safe_ACOC_205074.5025	102
0Safe_safe_ACOC_205088.5039	167	0Safe_safe_ACOC_205075.5026	93	0Safe_safe_ACOC_205079.5030	87	0Safe_safe_ACOC_205075.5026	146	0Safe_safe_ACOC_205079.5030	203	0Safe_safe_ACOC_205075.5026	91	0Safe_safe_ACOC_205075.5026	185
0Safe_safe_ACOC_205089.5040	395	0Safe_safe_ACOC_205076.5027	115	0Safe_safe_ACOC_205080.5031	137	0Safe_safe_ACOC_205076.5027	155	0Safe_safe_ACOC_205080.5031	292	0Safe_safe_ACOC_205076.5027	124	0Safe_safe_ACOC_205076.5027	271
0Safe_safe_ACOC_205090.5041	128	0Safe_safe_ACOC_205077.5028	142	0Safe_safe_ACOC_205081.5032	220	0Safe_safe_ACOC_205077.5028	149	0Safe_safe_ACOC_205081.5032	679	0Safe_safe_ACOC_205077.5028	100	0Safe_safe_ACOC_205077.5028	194
0Safe_safe_ACOC_205091.5042	300	0Safe_safe_ACOC_205078.5029	104	0Safe_safe_ACOC_205082.5033	371	0Safe_safe_ACOC_205078.5029	135	0Safe_safe_ACOC_205082.5033	255	0Safe_safe_ACOC_205078.5029	36	0Safe_safe_ACOC_205078.5029	226
0Safe_safe_ACOC_205092.5043	53	0Safe_safe_ACOC_205079.5030	194	0Safe_safe_ACOC_205083.5034	153	0Safe_safe_ACOC_205079.5030	161	0Safe_safe_ACOC_205083.5034	434	0Safe_safe_ACOC_205079.5030	92	0Safe_safe_ACOC_205079.5030	236
0Safe_safe_ACOC_205093.5044	41	0Safe_safe_ACOC_205080.5031	136	0Safe_safe_ACOC_205084.5035	167	0Safe_safe_ACOC_205080.5031	183	0Safe_safe_ACOC_205084.5035	244	0Safe_safe_ACOC_205080.5031	48	0Safe_safe_ACOC_205080.5031	185
0Safe_safe_ACOC_205095.5046	154	0Safe_safe_ACOC_205081.5032	226	0Safe_safe_ACOC_205085.5036	90	0Safe_safe_ACOC_205081.5032	313	0Safe_safe_ACOC_205085.5036	88	0Safe_safe_ACOC_205081.5032	398	0Safe_safe_ACOC_205081.5032	641
0Safe_safe_ACOC_205096.5047	104	0Safe_safe_ACOC_205082.5033	337	0Safe_safe_ACOC_205086.5037	8	0Safe_safe_ACOC_205082.5033	354	0Safe_safe_ACOC_205086.5037	26	0Safe_safe_ACOC_205082.5033	114	0Safe_safe_ACOC_205082.5033	470
0Safe_safe_ACOC_205097.5048	118	0Safe_safe_ACOC_205083.5034	291	0Safe_safe_ACOC_205087.5038	436	0Safe_safe_ACOC_205083.5034	322	0Safe_safe_ACOC_205087.5038	263	0Safe_safe_ACOC_205083.5034	89	0Safe_safe_ACOC_205083.5034	363
0Safe_safe_ACOC_205098.5049	9	0Safe_safe_ACOC_205084.5035	289	0Safe_safe_ACOC_205088.5039	218	0Safe_safe_ACOC_205084.5035	308	0Safe_safe_ACOC_205088.5039	161	0Safe_safe_ACOC_205084.5035	638	0Safe_safe_ACOC_205084.5035	266
0Safe_safe_ACOC_205099.5050	39	0Safe_safe_ACOC_205085.5036	110	0Safe_safe_ACOC_205089.5040	464	0Safe_safe_ACOC_205085.5036	156	0Safe_safe_ACOC_205089.5040	244	0Safe_safe_ACOC_205085.5036	76	0Safe_safe_ACOC_205085.5036	166
0Safe_safe_ACOC_205100.5051	166	0Safe_safe_ACOC_205086.5037	23	0Safe_safe_ACOC_205090.5041	69	0Safe_safe_ACOC_205086.5037	37	0Safe_safe_ACOC_205090.5041	39	0Safe_safe_ACOC_205086.5037	14	0Safe_safe_ACOC_205086.5037	30
0Safe_safe_ACOC_205101.5052	535	0Safe_safe_ACOC_205087.5038	268	0Safe_safe_ACOC_205091.5042	246	0Safe_safe_ACOC_205087.5038	264	0Safe_safe_ACOC_205091.5042	305	0Safe_safe_ACOC_205087.5038	188	0Safe_safe_ACOC_205087.5038	332
0Safe_safe_ACOC_205102.5053	120	0Safe_safe_ACOC_205088.5039	280	0Safe_safe_ACOC_205092.5043	104	0Safe_safe_ACOC_205088.5039	175	0Safe_safe_ACOC_205092.5043	107	0Safe_safe_ACOC_205088.5039	119	0Safe_safe_ACOC_205088.5039	173
0Safe_safe_ACOC_205103.5054	76	0Safe_safe_ACOC_205089.5040	254	0Safe_safe_ACOC_205093.5044	31	0Safe_safe_ACOC_205089.5040	269	0Safe_safe_ACOC_205093.5044	90	0Safe_safe_ACOC_205089.5040	209	0Safe_safe_ACOC_205089.5040	297
0Safe_safe_ACOC_205104.5055	24	0Safe_safe_ACOC_205090.5041	145	0Safe_safe_ACOC_205094.5045	25	0Safe_safe_ACOC_205090.5041	104	0Safe_safe_ACOC_205094.5045	13	0Safe_safe_ACOC_205090.5041	130	0Safe_safe_ACOC_205090.5041	68
0Safe_safe_ACOC_205105.5056	106	0Safe_safe_ACOC_205091.5042	239	0Safe_safe_ACOC_205095.5046	249	0Safe_safe_ACOC_205091.5042	257	0Safe_safe_ACOC_205095.5046	223	0Safe_safe_ACOC_205091.5042	493	0Safe_safe_ACOC_205091.5042	334
0Safe_safe_ACOC_205106.5057	82	0Safe_safe_ACOC_205092.5043	204	0Safe_safe_ACOC_205096.5047	158	0Safe_safe_ACOC_205092.5043	182	0Safe_safe_ACOC_205096.5047	346	0Safe_safe_ACOC_205092.5043	155	0Safe_safe_ACOC_205092.5043	189
0Safe_safe_ACOC_205107.5058	78	0Safe_safe_ACOC_205093.5044	161	0Safe_safe_ACOC_205097.5048	187	0Safe_safe_ACOC_205093.5044	131	0Safe_safe_ACOC_205097.5048	369	0Safe_safe_ACOC_205093.5044	317	0Safe_safe_ACOC_205093.5044	103
0Safe_safe_ACOC_205108.5059	170	0Safe_safe_ACOC_205094.5045	9	0Safe_safe_ACOC_205098.5049	25	0Safe_safe_ACOC_205094.5045	25	0Safe_safe_ACOC_205098.5049	32	0Safe_safe_ACOC_205094.5045	12	0Safe_safe_ACOC_205094.5045	43
0Safe_safe_ACOC_205109.5060	123	0Safe_safe_ACOC_205095.5046	299	0Safe_safe_ACOC_205099.5050	202	0Safe_safe_ACOC_205095.5046	312	0Safe_safe_ACOC_205099.5050	183	0Safe_safe_ACOC_205095.5046	435	0Safe_safe_ACOC_205095.5046	295
0Safe_safe_ACOC_205110.5061	69	0Safe_safe_ACOC_205096.5047	166	0Safe_safe_ACOC_205100.5051	168	0Safe_safe_ACOC_205096.5047	212	0Safe_safe_ACOC_205100.5051	313	0Safe_safe_ACOC_205096.5047	126	0Safe_safe_ACOC_205096.5047	277
0Safe_safe_ACOC_205111.5062	464	0Safe_safe_ACOC_205097.5048	191	0Safe_safe_ACOC_205101.5052	144	0Safe_safe_ACOC_205097.5048	291	0Safe_safe_ACOC_205101.5052	259	0Safe_safe_ACOC_205097.5048	179	0Safe_safe_ACOC_205097.5048	303
0Safe_safe_ACOC_205112.5063	127	0Safe_safe_ACOC_205098.5049	94	0Safe_safe_ACOC_205102.5053	152	0Safe_safe_ACOC_205098.5049	54	0Safe_safe_ACOC_205102.5053	204	0Safe_safe_ACOC_205098.5049	88	0Safe_safe_ACOC_205098.5049	38
0Safe_safe_ACOC_205113.5064	117	0Safe_safe_ACOC_205099.5050	212	0Safe_safe_ACOC_205103.5054	81	0Safe_safe_ACOC_205099.5050	222	0Safe_safe_ACOC_205103.5054	305	0Safe_safe_ACOC_205099.5050	349	0Safe_safe_ACOC_205099.5050	164
0Safe_safe_ACOC_205114.5065	37	0Safe_safe_ACOC_205100.5051	247	0Safe_safe_ACOC_205104.5055	117	0Safe_safe_ACOC_205100.5051	193	0Safe_safe_ACOC_205104.5055	116	0Safe_safe_ACOC_205100.5051	154	0Safe_safe_ACOC_205100.5051	742
0Safe_safe_ACOC_205115.5066	6	0Safe_safe_ACOC_205101.5052	182	0Safe_safe_ACOC_205105.5056	95	0Safe_safe_ACOC_205101.5052	145	0Safe_safe_ACOC_205105.5056	145	0Safe_safe_ACOC_205101.5052	124	0Safe_safe_ACOC_205101.5052	165
0Safe_safe_ACOC_205116.5067	140	0Safe_safe_ACOC_205102.5053	157	0Safe_safe_ACOC_205106.5057	248	0Safe_safe_ACOC_205102.5053	250	0Safe_safe_ACOC_205106.5057	120	0Safe_safe_ACOC_205102.5053	131	0Safe_safe_ACOC_205102.5053	258
0Safe_safe_ACOC_205117.5068	38	0Safe_safe_ACOC_205103.5054	194	0Safe_safe_ACOC_205107.5058	58	0Safe_safe_ACOC_205103.5054	210	0Safe_safe_ACOC_205107.5058	60	0Safe_safe_ACOC_205103.5054	318	0Safe_safe_ACOC_205103.5054	299
0Safe_safe_ACOC_205118.5069	96	0Safe_safe_ACOC_205104.5055	85	0Safe_safe_ACOC_205108.5059	181	0Safe_safe_ACOC_205104.5055	174	0Safe_safe_ACOC_205108.5059	231	0Safe_safe_ACOC_205104.5055	122	0Safe_safe_ACOC_205104.5055	347
0Safe_safe_ACOC_205119.5070	107	0Safe_safe_ACOC_205105.5056	123	0Safe_safe_ACOC_205109.5060	161	0Safe_safe_ACOC_205105.5056	165	0Safe_safe_ACOC_205109.5060	337	0Safe_safe_ACOC_205105.5056	326	0Safe_safe_ACOC_205105.5056	263
0Safe_safe_ACOC_205120.5071	378	0Safe_safe_ACOC_205106.5057	201	0Safe_safe_ACOC_205110.5061	173	0Safe_safe_ACOC_205106.5057	195	0Safe_safe_ACOC_205110.5061	347	0Safe_safe_ACOC_205106.5057	162	0Safe_safe_ACOC_205106.5057	191
0Safe_safe_ACOC_205121.5072	5	0Safe_safe_ACOC_205107.5058	181	0Safe_safe_ACOC_205111.5062	37	0Safe_safe_ACOC_205107.5058	101	0Safe_safe_ACOC_205111.5062	32	0Safe_safe_ACOC_205107.5058	32	0Safe_safe_ACOC_205107.5058	141
0Safe_safe_ACOC_205122.5073	57	0Safe_safe_ACOC_205108.5059	149	0Safe_safe_ACOC_205112.5063	158	0Safe_safe_ACOC_205108.5059	152	0Safe_safe_ACOC_205112.5063	73	0Safe_safe_ACOC_205108.5059	162	0Safe_safe_ACOC_205108.5059	278
0Safe_safe_ACOC_205123.5074	6	0Safe_safe_ACOC_205109.5060	203	0Safe_safe_ACOC_205113.5064	181	0Safe_safe_ACOC_205109.5060	259	0Safe_safe_ACOC_205113.5064	225	0Safe_safe_ACOC_205109.5060	221	0Safe_safe_ACOC_205109.5060	388
0Safe_safe_ACOC_205124.5075	242	0Safe_safe_ACOC_205110.5061	264	0Safe_safe_ACOC_205114.5065	98	0Safe_safe_ACOC_205110.5061	272	0Safe_safe_ACOC_205114.5065	105	0Safe_safe_ACOC_205110.5061	192	0Safe_safe_ACOC_205110.5061	282
0Safe_safe_ACOC_205125.5076	122	0Safe_safe_ACOC_205111.5062	73	0Safe_safe_ACOC_205115.5066	35	0Safe_safe_ACOC_205111.5062	60	0Safe_safe_ACOC_205115.5066	103	0Safe_safe_ACOC_205111.5062	88	0Safe_safe_ACOC_205111.5062	184
0Safe_safe_ACOC_205127.5078	305	0Safe_safe_ACOC_205112.5063	154	0Safe_safe_ACOC_205116.5067	138	0Safe_safe_ACOC_205112.5063	163	0Safe_safe_ACOC_205116.5067	165	0Safe_safe_ACOC_205112.5063	79	0Safe_safe_ACOC_205112.5063	301
0Safe_safe_ACOC_205128.5079	120	0Safe_safe_ACOC_205113.5064	79	0Safe_safe_ACOC_205117.5068	60	0Safe_safe_ACOC_205113.5064	77	0Safe_safe_ACOC_205117.5068	22	0Safe_safe_ACOC_205113.5064	145	0Safe_safe_ACOC_205113.5064	65
0Safe_safe_ACOC_205129.5080	215	0Safe_safe_ACOC_205114.5065	126	0Safe_safe_ACOC_205118.5069	161	0Safe_safe_ACOC_205114.5065	143	0Safe_safe_ACOC_205118.5069	114	0Safe_safe_ACOC_205114.5065	301	0Safe_safe_ACOC_205114.5065	256
0Safe_safe_ACOC_205130.5081	20	0Safe_safe_ACOC_205115.5066	74	0Safe_safe_ACOC_205119.5070	124	0Safe_safe_ACOC_205115.5066	105	0Safe_safe_ACOC_205119.5070	257	0Safe_safe_ACOC_205115.5066	56	0Safe_safe_ACOC_205115.5066	77
0Safe_safe_ACOC_205131.5082	164	0Safe_safe_ACOC_205116.5067	116	0Safe_safe_ACOC_205120.5071	195	0Safe_safe_ACOC_205116.5067	180	0Safe_safe_ACOC_205120.5071	223	0Safe_safe_ACOC_205116.5067	115	0Safe_safe_ACOC_205116.5067	208
0Safe_safe_ACOC_205132.5083	24	0Safe_safe_ACOC_205117.5068	119	0Safe_safe_ACOC_205121.5072	49	0Safe_safe_ACOC_205117.5068	133	0Safe_safe_ACOC_205121.5072	30	0Safe_safe_ACOC_205117.5068	35	0Safe_safe_ACOC_205117.5068	139
0Safe_safe_ACOC_205133.5084	94	0Safe_safe_ACOC_205118.5069	193	0Safe_safe_ACOC_205122.5073	92	0Safe_safe_ACOC_205118.5069	187	0Safe_safe_ACOC_205122.5073	177	0Safe_safe_ACOC_205118.5069	166	0Safe_safe_ACOC_205118.5069	236
0Safe_safe_ACOC_205134.5085	668	0Safe_safe_ACOC_205119.5070	122	0Safe_safe_ACOC_205123.5074	35	0Safe_safe_ACOC_205119.5070	157	0Safe_safe_ACOC_205123.5074	94	0Safe_safe_ACOC_205119.5070	174	0Safe_safe_ACOC_205119.5070	223
0Safe_safe_ACOC_205135.5086	50	0Safe_safe_ACOC_205120.5071	189	0Safe_safe_ACOC_205124.5075	191	0Safe_safe_ACOC_205120.5071	202	0Safe_safe_ACOC_205124.5075	82	0Safe_safe_ACOC_205120.5071	202	0Safe_safe_ACOC_205120.5071	131
0Safe_safe_ACOC_205136.5087	45	0Safe_safe_ACOC_205121.5072	68	0Safe_safe_ACOC_205125.5076	100	0Safe_safe_ACOC_205121.5072	57	0Safe_safe_ACOC_205125.5076	307	0Safe_safe_ACOC_205121.5072	27	0Safe_safe_ACOC_205121.5072	73
0Safe_safe_ACOC_205137.5088	11	0Safe_safe_ACOC_205122.5073	204	0Safe_safe_ACOC_205127.5078	120	0Safe_safe_ACOC_205122.5073	139	0Safe_safe_ACOC_205126.5077	1	0Safe_safe_ACOC_205122.5073	148	0Safe_safe_ACOC_205122.5073	128
0Safe_safe_ACOC_205138.5089	88	0Safe_safe_ACOC_205123.5074	41	0Safe_safe_ACOC_205128.5079	75	0Safe_safe_ACOC_205123.5074	64	0Safe_safe_ACOC_205127.5078	149	0Safe_safe_ACOC_205123.5074	15	0Safe_safe_ACOC_205123.5074	60
0Safe_safe_ACOC_205139.5090	196	0Safe_safe_ACOC_205124.5075	197	0Safe_safe_ACOC_205129.5080	188	0Safe_safe_ACOC_205124.5075	212	0Safe_safe_ACOC_205128.5079	208	0Safe_safe_ACOC_205124.5075	266	0Safe_safe_ACOC_205124.5075	185
0Safe_safe_ACOC_205140.5091	465	0Safe_safe_ACOC_205125.5076	182	0Safe_safe_ACOC_205130.5081	70	0Safe_safe_ACOC_205125.5076	212	0Safe_safe_ACOC_205129.5080	27	0Safe_safe_ACOC_205125.5076	52	0Safe_safe_ACOC_205125.5076	459
0Safe_safe_ACOC_205142.5093	62	0Safe_safe_ACOC_205126.5077	19	0Safe_safe_ACOC_205131.5082	141	0Safe_safe_ACOC_205126.5077	14	0Safe_safe_ACOC_205130.5081	30	0Safe_safe_ACOC_205126.5077	1	0Safe_safe_ACOC_205126.5077	10
0Safe_safe_ACOC_205143.5094	80	0Safe_safe_ACOC_205127.5078	201	0Safe_safe_ACOC_205132.5083	38	0Safe_safe_ACOC_205127.5078	195	0Safe_safe_ACOC_205131.5082	140	0Safe_safe_ACOC_205127.5078	76	0Safe_safe_ACOC_205127.5078	270
0Safe_safe_ACOC_205144.5095	508	0Safe_safe_ACOC_205128.5079	81	0Safe_safe_ACOC_205133.5084	82	0Safe_safe_ACOC_205128.5079	157	0Safe_safe_ACOC_205132.5083	181	0Safe_safe_ACOC_205128.5079	67	0Safe_safe_ACOC_205128.5079	148
0Safe_safe_ACOC_205145.5096	3	0Safe_safe_ACOC_205129.5080	75	0Safe_safe_ACOC_205134.5085	177	0Safe_safe_ACOC_205129.5080	58	0Safe_safe_ACOC_205133.5084	61	0Safe_safe_ACOC_205129.5080	70	0Safe_safe_ACOC_205129.5080	93
0Safe_safe_ACOC_205146.5097	36	0Safe_safe_ACOC_205130.5081	43	0Safe_safe_ACOC_205135.5086	66	0Safe_safe_ACOC_205130.5081	47	0Safe_safe_ACOC_205134.5085	122	0Safe_safe_ACOC_205130.5081	41	0Safe_safe_ACOC_205130.5081	52
0Safe_safe_ACOC_205147.5098	635	0Safe_safe_ACOC_205131.5082	211	0Safe_safe_ACOC_205136.5087	167	0Safe_safe_ACOC_205131.5082	170	0Safe_safe_ACOC_205135.5086	22	0Safe_safe_ACOC_205131.5082	99	0Safe_safe_ACOC_205131.5082	247
0Safe_safe_ACOC_205148.5099	1	0Safe_safe_ACOC_205132.5083	145	0Safe_safe_ACOC_205137.5088	61	0Safe_safe_ACOC_205132.5083	144	0Safe_safe_ACOC_205136.5087	234	0Safe_safe_ACOC_205132.5083	45	0Safe_safe_ACOC_205132.5083	241
0Safe_safe_ACOC_205149.5100	191	0Safe_safe_ACOC_205133.5084	109	0Safe_safe_ACOC_205138.5089	128	0Safe_safe_ACOC_205133.5084	172	0Safe_safe_ACOC_205137.5088	116	0Safe_safe_ACOC_205133.5084	101	0Safe_safe_ACOC_205133.5084	277
0Safe_safe_ACOC_205150.5101	91	0Safe_safe_ACOC_205134.5085	140	0Safe_safe_ACOC_205139.5090	237	0Safe_safe_ACOC_205134.5085	166	0Safe_safe_ACOC_205138.5089	125	0Safe_safe_ACOC_205134.5085	48	0Safe_safe_ACOC_205134.5085	174
0Safe_safe_ACOC_205151.5102	244	0Safe_safe_ACOC_205135.5086	57	0Safe_safe_ACOC_205140.5091	304	0Safe_safe_ACOC_205135.5086	49	0Safe_safe_ACOC_205139.5090	155	0Safe_safe_ACOC_205135.5086	43	0Safe_safe_ACOC_205135.5086	38
0Safe_safe_ACOC_205152.5103	55	0Safe_safe_ACOC_205136.5087	168	0Safe_safe_ACOC_205141.5092	37	0Safe_safe_ACOC_205136.5087	267	0Safe_safe_ACOC_205140.5091	345	0Safe_safe_ACOC_205136.5087	75	0Safe_safe_ACOC_205136.5087	286
0Safe_safe_ACOC_205153.5104	919	0Safe_safe_ACOC_205137.5088	120	0Safe_safe_ACOC_205142.5093	81	0Safe_safe_ACOC_205137.5088	134	0Safe_safe_ACOC_205141.5092	13	0Safe_safe_ACOC_205137.5088	271	0Safe_safe_ACOC_205137.5088	114
0Safe_safe_ACOC_205154.5105	436	0Safe_safe_ACOC_205138.5089	124	0Safe_safe_ACOC_205143.5094	88	0Safe_safe_ACOC_205138.5089	196	0Safe_safe_ACOC_205142.5093	159	0Safe_safe_ACOC_205138.5089	70	0Safe_safe_ACOC_205138.5089	292
0Safe_safe_ACOC_205155.5106	217	0Safe_safe_ACOC_205139.5090	134	0Safe_safe_ACOC_205144.5095	158	0Safe_safe_ACOC_205139.5090	123	0Safe_safe_ACOC_205143.5094	218	0Safe_safe_ACOC_205139.5090	60	0Safe_safe_ACOC_205139.5090	127
0Safe_safe_ACOC_205157.5108	31	0Safe_safe_ACOC_205140.5091	202	0Safe_safe_ACOC_205145.5096	35	0Safe_safe_ACOC_205140.5091	308	0Safe_safe_ACOC_205144.5095	136	0Safe_safe_ACOC_205140.5091	735	0Safe_safe_ACOC_205140.5091	416
0Safe_safe_ACOC_205158.5109	180	0Safe_safe_ACOC_205141.5092	29	0Safe_safe_ACOC_205146.5097	128	0Safe_safe_ACOC_205141.5092	34	0Safe_safe_ACOC_205145.5096	25	0Safe_safe_ACOC_205141.5092	47	0Safe_safe_ACOC_205141.5092	45
0Safe_safe_ACOC_205159.5110	74	0Safe_safe_ACOC_205142.5093	189	0Safe_safe_ACOC_205147.5098	346	0Safe_safe_ACOC_205142.5093	244	0Safe_safe_ACOC_205146.5097	230	0Safe_safe_ACOC_205142.5093	175	0Safe_safe_ACOC_205142.5093	129
0Safe_safe_ACOC_205160.5111	194	0Safe_safe_ACOC_205143.5094	75	0Safe_safe_ACOC_205148.5099	9	0Safe_safe_ACOC_205143.5094	138	0Safe_safe_ACOC_205147.5098	359	0Safe_safe_ACOC_205143.5094	48	0Safe_safe_ACOC_205143.5094	78
0Safe_safe_ACOC_205161.5112	10	0Safe_safe_ACOC_205144.5095	143	0Safe_safe_ACOC_205149.5100	166	0Safe_safe_ACOC_205144.5095	143	0Safe_safe_ACOC_205148.5099	2	0Safe_safe_ACOC_205144.5095	39	0Safe_safe_ACOC_205144.5095	223
0Safe_safe_ACOC_205162.5113	156	0Safe_safe_ACOC_205145.5096	45	0Safe_safe_ACOC_205150.5101	96	0Safe_safe_ACOC_205145.5096	69	0Safe_safe_ACOC_205149.5100	132	0Safe_safe_ACOC_205145.5096	39	0Safe_safe_ACOC_205145.5096	60
0Safe_safe_ACOC_205163.5114	292	0Safe_safe_ACOC_205146.5097	68	0Safe_safe_ACOC_205151.5102	162	0Safe_safe_ACOC_205146.5097	112	0Safe_safe_ACOC_205150.5101	153	0Safe_safe_ACOC_205146.5097	706	0Safe_safe_ACOC_205146.5097	187
0Safe_safe_ACOC_205164.5115	82	0Safe_safe_ACOC_205147.5098	351	0Safe_safe_ACOC_205152.5103	45	0Safe_safe_ACOC_205147.5098	348	0Safe_safe_ACOC_205151.5102	156	0Safe_safe_ACOC_205147.5098	128	0Safe_safe_ACOC_205147.5098	299
0Safe_safe_ACOC_205165.5116	156	0Safe_safe_ACOC_205148.5099	11	0Safe_safe_ACOC_205153.5104	205	0Safe_safe_ACOC_205148.5099	17	0Safe_safe_ACOC_205152.5103	81	0Safe_safe_ACOC_205148.5099	1	0Safe_safe_ACOC_205148.5099	9
0Safe_safe_ACOC_205166.5117	263	0Safe_safe_ACOC_205149.5100	122	0Safe_safe_ACOC_205154.5105	206	0Safe_safe_ACOC_205149.5100	118	0Safe_safe_ACOC_205153.5104	120	0Safe_safe_ACOC_205149.5100	106	0Safe_safe_ACOC_205149.5100	226
0Safe_safe_ACOC_205167.5118	60	0Safe_safe_ACOC_205150.5101	119	0Safe_safe_ACOC_205155.5106	179	0Safe_safe_ACOC_205150.5101	155	0Safe_safe_ACOC_205154.5105	211	0Safe_safe_ACOC_205150.5101	73	0Safe_safe_ACOC_205150.5101	152
0Safe_safe_ACOC_205168.5119	471	0Safe_safe_ACOC_205151.5102	126	0Safe_safe_ACOC_205156.5107	7	0Safe_safe_ACOC_205151.5102	141	0Safe_safe_ACOC_205155.5106	79	0Safe_safe_ACOC_205151.5102	124	0Safe_safe_ACOC_205151.5102	303
0Safe_safe_ACOC_205169.5120	108	0Safe_safe_ACOC_205152.5103	55	0Safe_safe_ACOC_205157.5108	103	0Safe_safe_ACOC_205152.5103	109	0Safe_safe_ACOC_205156.5107	82	0Safe_safe_ACOC_205152.5103	67	0Safe_safe_ACOC_205152.5103	71
0Safe_safe_ACOC_205170.5121	109	0Safe_safe_ACOC_205153.5104	192	0Safe_safe_ACOC_205158.5109	103	0Safe_safe_ACOC_205153.5104	160	0Safe_safe_ACOC_205157.5108	68	0Safe_safe_ACOC_205153.5104	51	0Safe_safe_ACOC_205153.5104	290
0Safe_safe_ACOC_205171.5122	59	0Safe_safe_ACOC_205154.5105	196	0Safe_safe_ACOC_205159.5110	152	0Safe_safe_ACOC_205154.5105	274	0Safe_safe_ACOC_205158.5109	137	0Safe_safe_ACOC_205154.5105	594	0Safe_safe_ACOC_205154.5105	298
0Safe_safe_ACOC_205172.5123	86	0Safe_safe_ACOC_205155.5106	238	0Safe_safe_ACOC_205160.5111	196	0Safe_safe_ACOC_205155.5106	181	0Safe_safe_ACOC_205159.5110	161	0Safe_safe_ACOC_205155.5106	107	0Safe_safe_ACOC_205155.5106	247
0Safe_safe_ACOC_205173.5124	9	0Safe_safe_ACOC_205156.5107	14	0Safe_safe_ACOC_205161.5112	33	0Safe_safe_ACOC_205156.5107	51	0Safe_safe_ACOC_205160.5111	167	0Safe_safe_ACOC_205156.5107	32	0Safe_safe_ACOC_205156.5107	67
0Safe_safe_ACOC_205174.5125	73	0Safe_safe_ACOC_205157.5108	80	0Safe_safe_ACOC_205162.5113	121	0Safe_safe_ACOC_205157.5108	80	0Safe_safe_ACOC_205161.5112	70	0Safe_safe_ACOC_205157.5108	18	0Safe_safe_ACOC_205157.5108	269
0Safe_safe_ACOC_205175.5126	10	0Safe_safe_ACOC_205158.5109	118	0Safe_safe_ACOC_205163.5114	89	0Safe_safe_ACOC_205158.5109	154	0Safe_safe_ACOC_205162.5113	221	0Safe_safe_ACOC_205158.5109	109	0Safe_safe_ACOC_205158.5109	100
0Safe_safe_ACOC_205176.5127	247	0Safe_safe_ACOC_205159.5110	137	0Safe_safe_ACOC_205164.5115	245	0Safe_safe_ACOC_205159.5110	198	0Safe_safe_ACOC_205163.5114	192	0Safe_safe_ACOC_205159.5110	92	0Safe_safe_ACOC_205159.5110	253
0Safe_safe_ACOC_205177.5128	51	0Safe_safe_ACOC_205160.5111	213	0Safe_safe_ACOC_205165.5116	245	0Safe_safe_ACOC_205160.5111	210	0Safe_safe_ACOC_205164.5115	261	0Safe_safe_ACOC_205160.5111	195	0Safe_safe_ACOC_205160.5111	269
0Safe_safe_ACOC_205178.5129	16	0Safe_safe_ACOC_205161.5112	82	0Safe_safe_ACOC_205166.5117	136	0Safe_safe_ACOC_205161.5112	78	0Safe_safe_ACOC_205165.5116	87	0Safe_safe_ACOC_205161.5112	29	0Safe_safe_ACOC_205161.5112	126
0Safe_safe_ACOC_205179.5130	26	0Safe_safe_ACOC_205162.5113	148	0Safe_safe_ACOC_205167.5118	102	0Safe_safe_ACOC_205162.5113	176	0Safe_safe_ACOC_205166.5117	267	0Safe_safe_ACOC_205162.5113	35	0Safe_safe_ACOC_205162.5113	217
0Safe_safe_ACOC_205180.5131	117	0Safe_safe_ACOC_205163.5114	139	0Safe_safe_ACOC_205168.5119	208	0Safe_safe_ACOC_205163.5114	138	0Safe_safe_ACOC_205167.5118	72	0Safe_safe_ACOC_205163.5114	127	0Safe_safe_ACOC_205163.5114	137
0Safe_safe_ACOC_205181.5132	41	0Safe_safe_ACOC_205164.5115	249	0Safe_safe_ACOC_205169.5120	347	0Safe_safe_ACOC_205164.5115	228	0Safe_safe_ACOC_205168.5119	256	0Safe_safe_ACOC_205164.5115	174	0Safe_safe_ACOC_205164.5115	186
0Safe_safe_ACOC_205182.5133	177	0Safe_safe_ACOC_205165.5116	162	0Safe_safe_ACOC_205170.5121	133	0Safe_safe_ACOC_205165.5116	209	0Safe_safe_ACOC_205169.5120	180	0Safe_safe_ACOC_205165.5116	164	0Safe_safe_ACOC_205165.5116	205
0Safe_safe_ACOC_205183.5134	157	0Safe_safe_ACOC_205166.5117	174	0Safe_safe_ACOC_205171.5122	62	0Safe_safe_ACOC_205166.5117	265	0Safe_safe_ACOC_205170.5121	114	0Safe_safe_ACOC_205166.5117	130	0Safe_safe_ACOC_205166.5117	357
0Safe_safe_ACOC_205184.5135	315	0Safe_safe_ACOC_205167.5118	115	0Safe_safe_ACOC_205172.5123	124	0Safe_safe_ACOC_205167.5118	100	0Safe_safe_ACOC_205171.5122	58	0Safe_safe_ACOC_205167.5118	216	0Safe_safe_ACOC_205167.5118	93
0Safe_safe_ACOC_205185.5136	74	0Safe_safe_ACOC_205168.5119	204	0Safe_safe_ACOC_205173.5124	37	0Safe_safe_ACOC_205168.5119	186	0Safe_safe_ACOC_205172.5123	271	0Safe_safe_ACOC_205168.5119	81	0Safe_safe_ACOC_205168.5119	235
0Safe_safe_ACOC_205186.5137	85	0Safe_safe_ACOC_205169.5120	334	0Safe_safe_ACOC_205174.5125	167	0Safe_safe_ACOC_205169.5120	277	0Safe_safe_ACOC_205173.5124	37	0Safe_safe_ACOC_205169.5120	354	0Safe_safe_ACOC_205169.5120	208
0Safe_safe_ACOC_205187.5138	175	0Safe_safe_ACOC_205170.5121	119	0Safe_safe_ACOC_205175.5126	12	0Safe_safe_ACOC_205170.5121	102	0Safe_safe_ACOC_205174.5125	166	0Safe_safe_ACOC_205170.5121	72	0Safe_safe_ACOC_205170.5121	66
0Safe_safe_ACOC_205188.5139	89	0Safe_safe_ACOC_205171.5122	105	0Safe_safe_ACOC_205176.5127	170	0Safe_safe_ACOC_205171.5122	104	0Safe_safe_ACOC_205175.5126	48	0Safe_safe_ACOC_205171.5122	110	0Safe_safe_ACOC_205171.5122	242
0Safe_safe_ACOC_205189.5140	126	0Safe_safe_ACOC_205172.5123	163	0Safe_safe_ACOC_205177.5128	152	0Safe_safe_ACOC_205172.5123	228	0Safe_safe_ACOC_205176.5127	416	0Safe_safe_ACOC_205172.5123	85	0Safe_safe_ACOC_205172.5123	427
0Safe_safe_ACOC_205190.5141	12	0Safe_safe_ACOC_205173.5124	40	0Safe_safe_ACOC_205178.5129	86	0Safe_safe_ACOC_205173.5124	64	0Safe_safe_ACOC_205177.5128	112	0Safe_safe_ACOC_205173.5124	20	0Safe_safe_ACOC_205173.5124	67
0Safe_safe_ACOC_205191.5142	18	0Safe_safe_ACOC_205174.5125	121	0Safe_safe_ACOC_205179.5130	70	0Safe_safe_ACOC_205174.5125	136	0Safe_safe_ACOC_205178.5129	176	0Safe_safe_ACOC_205174.5125	123	0Safe_safe_ACOC_205174.5125	237
0Safe_safe_ACOC_205192.5143	63	0Safe_safe_ACOC_205175.5126	25	0Safe_safe_ACOC_205180.5131	196	0Safe_safe_ACOC_205175.5126	24	0Safe_safe_ACOC_205179.5130	128	0Safe_safe_ACOC_205175.5126	18	0Safe_safe_ACOC_205175.5126	31
0Safe_safe_ACOC_205193.5144	57	0Safe_safe_ACOC_205176.5127	202	0Safe_safe_ACOC_205181.5132	89	0Safe_safe_ACOC_205176.5127	270	0Safe_safe_ACOC_205180.5131	232	0Safe_safe_ACOC_205176.5127	426	0Safe_safe_ACOC_205176.5127	260
0Safe_safe_ACOC_205194.5145	41	0Safe_safe_ACOC_205177.5128	222	0Safe_safe_ACOC_205182.5133	250	0Safe_safe_ACOC_205177.5128	173	0Safe_safe_ACOC_205181.5132	121	0Safe_safe_ACOC_205177.5128	723	0Safe_safe_ACOC_205177.5128	286
0Safe_safe_ACOC_205195.5146	103	0Safe_safe_ACOC_205178.5129	104	0Safe_safe_ACOC_205183.5134	201	0Safe_safe_ACOC_205178.5129	178	0Safe_safe_ACOC_205182.5133	425	0Safe_safe_ACOC_205178.5129	102	0Safe_safe_ACOC_205178.5129	178
0Safe_safe_ACOC_205196.5147	193	0Safe_safe_ACOC_205179.5130	81	0Safe_safe_ACOC_205184.5135	62	0Safe_safe_ACOC_205179.5130	84	0Safe_safe_ACOC_205183.5134	337	0Safe_safe_ACOC_205179.5130	44	0Safe_safe_ACOC_205179.5130	58
0Safe_safe_ACOC_205197.5148	139	0Safe_safe_ACOC_205180.5131	175	0Safe_safe_ACOC_205185.5136	82	0Safe_safe_ACOC_205180.5131	229	0Safe_safe_ACOC_205184.5135	192	0Safe_safe_ACOC_205180.5131	183	0Safe_safe_ACOC_205180.5131	327
0Safe_safe_ACOC_205198.5149	21	0Safe_safe_ACOC_205181.5132	40	0Safe_safe_ACOC_205186.5137	196	0Safe_safe_ACOC_205181.5132	68	0Safe_safe_ACOC_205185.5136	64	0Safe_safe_ACOC_205181.5132	37	0Safe_safe_ACOC_205181.5132	169
0Safe_safe_ACOC_205199.5150	8	0Safe_safe_ACOC_205182.5133	194	0Safe_safe_ACOC_205187.5138	148	0Safe_safe_ACOC_205182.5133	245	0Safe_safe_ACOC_205186.5137	82	0Safe_safe_ACOC_205182.5133	154	0Safe_safe_ACOC_205182.5133	393
0Safe_safe_ACOC_205200.5151	232	0Safe_safe_ACOC_205183.5134	193	0Safe_safe_ACOC_205188.5139	78	0Safe_safe_ACOC_205183.5134	295	0Safe_safe_ACOC_205187.5138	140	0Safe_safe_ACOC_205183.5134	143	0Safe_safe_ACOC_205183.5134	252
0Safe_safe_ACOC_205201.5152	16	0Safe_safe_ACOC_205184.5135	101	0Safe_safe_ACOC_205189.5140	86	0Safe_safe_ACOC_205184.5135	118	0Safe_safe_ACOC_205188.5139	342	0Safe_safe_ACOC_205184.5135	32	0Safe_safe_ACOC_205184.5135	228
0Safe_safe_ACOC_205202.5153	28	0Safe_safe_ACOC_205185.5136	65	0Safe_safe_ACOC_205190.5141	46	0Safe_safe_ACOC_205185.5136	69	0Safe_safe_ACOC_205189.5140	100	0Safe_safe_ACOC_205185.5136	23	0Safe_safe_ACOC_205185.5136	56
0Safe_safe_ACOC_205203.5154	172	0Safe_safe_ACOC_205186.5137	174	0Safe_safe_ACOC_205191.5142	81	0Safe_safe_ACOC_205186.5137	164	0Safe_safe_ACOC_205190.5141	159	0Safe_safe_ACOC_205186.5137	90	0Safe_safe_ACOC_205186.5137	233
0Safe_safe_ACOC_205204.5155	96	0Safe_safe_ACOC_205187.5138	95	0Safe_safe_ACOC_205192.5143	229	0Safe_safe_ACOC_205187.5138	85	0Safe_safe_ACOC_205191.5142	66	0Safe_safe_ACOC_205187.5138	133	0Safe_safe_ACOC_205187.5138	132
0Safe_safe_ACOC_205205.5156	138	0Safe_safe_ACOC_205188.5139	208	0Safe_safe_ACOC_205193.5144	73	0Safe_safe_ACOC_205188.5139	335	0Safe_safe_ACOC_205192.5143	162	0Safe_safe_ACOC_205188.5139	210	0Safe_safe_ACOC_205188.5139	519
0Safe_safe_ACOC_205206.5157	265	0Safe_safe_ACOC_205189.5140	82	0Safe_safe_ACOC_205194.5145	106	0Safe_safe_ACOC_205189.5140	103	0Safe_safe_ACOC_205193.5144	72	0Safe_safe_ACOC_205189.5140	21	0Safe_safe_ACOC_205189.5140	38
0Safe_safe_ACOC_205207.5158	138	0Safe_safe_ACOC_205190.5141	76	0Safe_safe_ACOC_205195.5146	152	0Safe_safe_ACOC_205190.5141	79	0Safe_safe_ACOC_205194.5145	84	0Safe_safe_ACOC_205190.5141	34	0Safe_safe_ACOC_205190.5141	106
0Safe_safe_ACOC_205208.5159	6	0Safe_safe_ACOC_205191.5142	68	0Safe_safe_ACOC_205196.5147	76	0Safe_safe_ACOC_205191.5142	108	0Safe_safe_ACOC_205195.5146	321	0Safe_safe_ACOC_205191.5142	93	0Safe_safe_ACOC_205191.5142	154
0Safe_safe_ACOC_205209.5160	29	0Safe_safe_ACOC_205192.5143	132	0Safe_safe_ACOC_205197.5148	84	0Safe_safe_ACOC_205192.5143	138	0Safe_safe_ACOC_205196.5147	111	0Safe_safe_ACOC_205192.5143	60	0Safe_safe_ACOC_205192.5143	208
0Safe_safe_ACOC_205210.5161	12	0Safe_safe_ACOC_205193.5144	110	0Safe_safe_ACOC_205198.5149	15	0Safe_safe_ACOC_205193.5144	142	0Safe_safe_ACOC_205197.5148	130	0Safe_safe_ACOC_205193.5144	122	0Safe_safe_ACOC_205193.5144	168
0Safe_safe_ACOC_205211.5162	24	0Safe_safe_ACOC_205194.5145	78	0Safe_safe_ACOC_205199.5150	83	0Safe_safe_ACOC_205194.5145	142	0Safe_safe_ACOC_205198.5149	139	0Safe_safe_ACOC_205194.5145	153	0Safe_safe_ACOC_205194.5145	154
0Safe_safe_ACOC_205212.5163	476	0Safe_safe_ACOC_205195.5146	192	0Safe_safe_ACOC_205200.5151	272	0Safe_safe_ACOC_205195.5146	273	0Safe_safe_ACOC_205199.5150	152	0Safe_safe_ACOC_205195.5146	108	0Safe_safe_ACOC_205195.5146	276
0Safe_safe_ACOC_205213.5164	28	0Safe_safe_ACOC_205196.5147	100	0Safe_safe_ACOC_205201.5152	19	0Safe_safe_ACOC_205196.5147	138	0Safe_safe_ACOC_205200.5151	627	0Safe_safe_ACOC_205196.5147	186	0Safe_safe_ACOC_205196.5147	93
0Safe_safe_ACOC_205214.5165	105	0Safe_safe_ACOC_205197.5148	149	0Safe_safe_ACOC_205202.5153	99	0Safe_safe_ACOC_205197.5148	139	0Safe_safe_ACOC_205201.5152	51	0Safe_safe_ACOC_205197.5148	65	0Safe_safe_ACOC_205197.5148	151
0Safe_safe_ACOC_205215.5166	150	0Safe_safe_ACOC_205198.5149	30	0Safe_safe_ACOC_205203.5154	61	0Safe_safe_ACOC_205198.5149	40	0Safe_safe_ACOC_205202.5153	176	0Safe_safe_ACOC_205198.5149	21	0Safe_safe_ACOC_205198.5149	111
0Safe_safe_ACOC_205216.5167	503	0Safe_safe_ACOC_205199.5150	77	0Safe_safe_ACOC_205204.5155	153	0Safe_safe_ACOC_205199.5150	117	0Safe_safe_ACOC_205203.5154	68	0Safe_safe_ACOC_205199.5150	169	0Safe_safe_ACOC_205199.5150	157
0Safe_safe_ACOC_205217.5168	570	0Safe_safe_ACOC_205200.5151	322	0Safe_safe_ACOC_205205.5156	86	0Safe_safe_ACOC_205200.5151	421	0Safe_safe_ACOC_205204.5155	273	0Safe_safe_ACOC_205200.5151	180	0Safe_safe_ACOC_205200.5151	724
0Safe_safe_ACOC_205218.5169	6	0Safe_safe_ACOC_205201.5152	94	0Safe_safe_ACOC_205206.5157	168	0Safe_safe_ACOC_205201.5152	105	0Safe_safe_ACOC_205205.5156	350	0Safe_safe_ACOC_205201.5152	39	0Safe_safe_ACOC_205201.5152	71
0Safe_safe_ACOC_205219.5170	235	0Safe_safe_ACOC_205202.5153	158	0Safe_safe_ACOC_205207.5158	137	0Safe_safe_ACOC_205202.5153	178	0Safe_safe_ACOC_205206.5157	70	0Safe_safe_ACOC_205202.5153	159	0Safe_safe_ACOC_205202.5153	246
0Safe_safe_ACOC_205220.5171	764	0Safe_safe_ACOC_205203.5154	73	0Safe_safe_ACOC_205208.5159	32	0Safe_safe_ACOC_205203.5154	85	0Safe_safe_ACOC_205207.5158	120	0Safe_safe_ACOC_205203.5154	77	0Safe_safe_ACOC_205203.5154	136
0Safe_safe_ACOC_205221.5172	46	0Safe_safe_ACOC_205204.5155	208	0Safe_safe_ACOC_205209.5160	156	0Safe_safe_ACOC_205204.5155	276	0Safe_safe_ACOC_205208.5159	100	0Safe_safe_ACOC_205204.5155	325	0Safe_safe_ACOC_205204.5155	314
0Safe_safe_ACOC_205222.5173	5	0Safe_safe_ACOC_205205.5156	167	0Safe_safe_ACOC_205210.5161	48	0Safe_safe_ACOC_205205.5156	219	0Safe_safe_ACOC_205209.5160	137	0Safe_safe_ACOC_205205.5156	200	0Safe_safe_ACOC_205205.5156	248
0Safe_safe_ACOC_205223.5174	421	0Safe_safe_ACOC_205206.5157	160	0Safe_safe_ACOC_205211.5162	31	0Safe_safe_ACOC_205206.5157	152	0Safe_safe_ACOC_205210.5161	68	0Safe_safe_ACOC_205206.5157	88	0Safe_safe_ACOC_205206.5157	222
0Safe_safe_ACOC_205224.5175	15	0Safe_safe_ACOC_205207.5158	152	0Safe_safe_ACOC_205212.5163	83	0Safe_safe_ACOC_205207.5158	214	0Safe_safe_ACOC_205211.5162	77	0Safe_safe_ACOC_205207.5158	497	0Safe_safe_ACOC_205207.5158	272
0Safe_safe_ACOC_205225.5176	156	0Safe_safe_ACOC_205208.5159	70	0Safe_safe_ACOC_205213.5164	282	0Safe_safe_ACOC_205208.5159	87	0Safe_safe_ACOC_205212.5163	205	0Safe_safe_ACOC_205208.5159	65	0Safe_safe_ACOC_205208.5159	122
0Safe_safe_ACOC_205226.5177	195	0Safe_safe_ACOC_205209.5160	102	0Safe_safe_ACOC_205214.5165	172	0Safe_safe_ACOC_205209.5160	119	0Safe_safe_ACOC_205213.5164	84	0Safe_safe_ACOC_205209.5160	45	0Safe_safe_ACOC_205209.5160	76
0Safe_safe_ACOC_205227.5178	155	0Safe_safe_ACOC_205210.5161	61	0Safe_safe_ACOC_205215.5166	157	0Safe_safe_ACOC_205210.5161	30	0Safe_safe_ACOC_205214.5165	221	0Safe_safe_ACOC_205210.5161	6	0Safe_safe_ACOC_205210.5161	133
0Safe_safe_ACOC_205228.5179	11	0Safe_safe_ACOC_205211.5162	38	0Safe_safe_ACOC_205216.5167	144	0Safe_safe_ACOC_205211.5162	60	0Safe_safe_ACOC_205215.5166	89	0Safe_safe_ACOC_205211.5162	11	0Safe_safe_ACOC_205211.5162	36
0Safe_safe_ACOC_205229.5180	63	0Safe_safe_ACOC_205212.5163	156	0Safe_safe_ACOC_205217.5168	184	0Safe_safe_ACOC_205212.5163	210	0Safe_safe_ACOC_205216.5167	82	0Safe_safe_ACOC_205212.5163	115	0Safe_safe_ACOC_205212.5163	227
0Safe_safe_ACOC_205230.5181	7	0Safe_safe_ACOC_205213.5164	116	0Safe_safe_ACOC_205218.5169	35	0Safe_safe_ACOC_205213.5164	119	0Safe_safe_ACOC_205217.5168	121	0Safe_safe_ACOC_205213.5164	241	0Safe_safe_ACOC_205213.5164	104
0Safe_safe_ACOC_205231.5182	1	0Safe_safe_ACOC_205214.5165	250	0Safe_safe_ACOC_205219.5170	171	0Safe_safe_ACOC_205214.5165	292	0Safe_safe_ACOC_205218.5169	92	0Safe_safe_ACOC_205214.5165	159	0Safe_safe_ACOC_205214.5165	285
0Safe_safe_ACOC_205232.5183	52	0Safe_safe_ACOC_205215.5166	181	0Safe_safe_ACOC_205220.5171	262	0Safe_safe_ACOC_205215.5166	196	0Safe_safe_ACOC_205219.5170	222	0Safe_safe_ACOC_205215.5166	125	0Safe_safe_ACOC_205215.5166	240
0Safe_safe_ACOC_205233.5184	98	0Safe_safe_ACOC_205216.5167	266	0Safe_safe_ACOC_205221.5172	172	0Safe_safe_ACOC_205216.5167	211	0Safe_safe_ACOC_205220.5171	236	0Safe_safe_ACOC_205216.5167	93	0Safe_safe_ACOC_205216.5167	256
0Safe_safe_ACOC_205234.5185	192	0Safe_safe_ACOC_205217.5168	158	0Safe_safe_ACOC_205222.5173	15	0Safe_safe_ACOC_205217.5168	171	0Safe_safe_ACOC_205221.5172	274	0Safe_safe_ACOC_205217.5168	127	0Safe_safe_ACOC_205217.5168	190
0Safe_safe_ACOC_205235.5186	313	0Safe_safe_ACOC_205218.5169	63	0Safe_safe_ACOC_205223.5174	144	0Safe_safe_ACOC_205218.5169	107	0Safe_safe_ACOC_205222.5173	14	0Safe_safe_ACOC_205218.5169	27	0Safe_safe_ACOC_205218.5169	126
0Safe_safe_ACOC_205236.5187	338	0Safe_safe_ACOC_205219.5170	156	0Safe_safe_ACOC_205224.5175	14	0Safe_safe_ACOC_205219.5170	136	0Safe_safe_ACOC_205223.5174	173	0Safe_safe_ACOC_205219.5170	49	0Safe_safe_ACOC_205219.5170	105
0Safe_safe_ACOC_205237.5188	114	0Safe_safe_ACOC_205220.5171	161	0Safe_safe_ACOC_205225.5176	99	0Safe_safe_ACOC_205220.5171	252	0Safe_safe_ACOC_205224.5175	16	0Safe_safe_ACOC_205220.5171	180	0Safe_safe_ACOC_205220.5171	314
0Safe_safe_ACOC_205238.5189	280	0Safe_safe_ACOC_205221.5172	92	0Safe_safe_ACOC_205226.5177	182	0Safe_safe_ACOC_205221.5172	139	0Safe_safe_ACOC_205225.5176	132	0Safe_safe_ACOC_205221.5172	93	0Safe_safe_ACOC_205221.5172	79
0Safe_safe_ACOC_205239.5190	52	0Safe_safe_ACOC_205222.5173	101	0Safe_safe_ACOC_205227.5178	212	0Safe_safe_ACOC_205222.5173	41	0Safe_safe_ACOC_205226.5177	429	0Safe_safe_ACOC_205222.5173	22	0Safe_safe_ACOC_205222.5173	115
0Safe_safe_ACOC_205240.5191	180	0Safe_safe_ACOC_205223.5174	95	0Safe_safe_ACOC_205228.5179	44	0Safe_safe_ACOC_205223.5174	143	0Safe_safe_ACOC_205227.5178	209	0Safe_safe_ACOC_205223.5174	49	0Safe_safe_ACOC_205223.5174	167
0Safe_safe_ACOC_205241.5192	594	0Safe_safe_ACOC_205224.5175	27	0Safe_safe_ACOC_205229.5180	90	0Safe_safe_ACOC_205224.5175	37	0Safe_safe_ACOC_205228.5179	10	0Safe_safe_ACOC_205224.5175	20	0Safe_safe_ACOC_205224.5175	25
0Safe_safe_ACOC_205242.5193	99	0Safe_safe_ACOC_205225.5176	115	0Safe_safe_ACOC_205230.5181	12	0Safe_safe_ACOC_205225.5176	124	0Safe_safe_ACOC_205229.5180	96	0Safe_safe_ACOC_205225.5176	444	0Safe_safe_ACOC_205225.5176	130
0Safe_safe_ACOC_205243.5194	111	0Safe_safe_ACOC_205226.5177	247	0Safe_safe_ACOC_205231.5182	26	0Safe_safe_ACOC_205226.5177	291	0Safe_safe_ACOC_205230.5181	14	0Safe_safe_ACOC_205226.5177	206	0Safe_safe_ACOC_205226.5177	574
0Safe_safe_ACOC_205244.5195	20	0Safe_safe_ACOC_205227.5178	242	0Safe_safe_ACOC_205232.5183	69	0Safe_safe_ACOC_205227.5178	289	0Safe_safe_ACOC_205231.5182	12	0Safe_safe_ACOC_205227.5178	328	0Safe_safe_ACOC_205227.5178	337
0Safe_safe_ACOC_205245.5196	75	0Safe_safe_ACOC_205228.5179	30	0Safe_safe_ACOC_205233.5184	129	0Safe_safe_ACOC_205228.5179	48	0Safe_safe_ACOC_205232.5183	96	0Safe_safe_ACOC_205228.5179	10	0Safe_safe_ACOC_205228.5179	25
0Safe_safe_ACOC_205246.5197	190	0Safe_safe_ACOC_205229.5180	106	0Safe_safe_ACOC_205234.5185	242	0Safe_safe_ACOC_205229.5180	169	0Safe_safe_ACOC_205233.5184	436	0Safe_safe_ACOC_205229.5180	35	0Safe_safe_ACOC_205229.5180	102
0Safe_safe_ACOC_205247.5198	34	0Safe_safe_ACOC_205230.5181	36	0Safe_safe_ACOC_205235.5186	269	0Safe_safe_ACOC_205230.5181	41	0Safe_safe_ACOC_205234.5185	167	0Safe_safe_ACOC_205230.5181	19	0Safe_safe_ACOC_205230.5181	35
0Safe_safe_ACOC_205248.5199	10	0Safe_safe_ACOC_205231.5182	32	0Safe_safe_ACOC_205236.5187	249	0Safe_safe_ACOC_205231.5182	47	0Safe_safe_ACOC_205235.5186	245	0Safe_safe_ACOC_205231.5182	20	0Safe_safe_ACOC_205231.5182	25
0Safe_safe_ACOC_205249.5200	45	0Safe_safe_ACOC_205232.5183	87	0Safe_safe_ACOC_205237.5188	120	0Safe_safe_ACOC_205232.5183	79	0Safe_safe_ACOC_205236.5187	113	0Safe_safe_ACOC_205232.5183	50	0Safe_safe_ACOC_205232.5183	113
0Safe_safe_ACOC_205250.5201	1262	0Safe_safe_ACOC_205233.5184	255	0Safe_safe_ACOC_205238.5189	151	0Safe_safe_ACOC_205233.5184	265	0Safe_safe_ACOC_205237.5188	82	0Safe_safe_ACOC_205233.5184	141	0Safe_safe_ACOC_205233.5184	312
0Safe_safe_ACOC_205251.5202	976	0Safe_safe_ACOC_205234.5185	261	0Safe_safe_ACOC_205239.5190	87	0Safe_safe_ACOC_205234.5185	250	0Safe_safe_ACOC_205238.5189	107	0Safe_safe_ACOC_205234.5185	69	0Safe_safe_ACOC_205234.5185	368
0Safe_safe_ACOC_205252.5203	93	0Safe_safe_ACOC_205235.5186	303	0Safe_safe_ACOC_205240.5191	125	0Safe_safe_ACOC_205235.5186	251	0Safe_safe_ACOC_205239.5190	60	0Safe_safe_ACOC_205235.5186	166	0Safe_safe_ACOC_205235.5186	446
0Safe_safe_ACOC_205253.5204	107	0Safe_safe_ACOC_205236.5187	183	0Safe_safe_ACOC_205241.5192	337	0Safe_safe_ACOC_205236.5187	167	0Safe_safe_ACOC_205240.5191	88	0Safe_safe_ACOC_205236.5187	51	0Safe_safe_ACOC_205236.5187	177
0Safe_safe_ACOC_205254.5205	40	0Safe_safe_ACOC_205237.5188	194	0Safe_safe_ACOC_205242.5193	170	0Safe_safe_ACOC_205237.5188	178	0Safe_safe_ACOC_205241.5192	124	0Safe_safe_ACOC_205237.5188	186	0Safe_safe_ACOC_205237.5188	117
0Safe_safe_ACOC_205255.5206	119	0Safe_safe_ACOC_205238.5189	158	0Safe_safe_ACOC_205243.5194	35	0Safe_safe_ACOC_205238.5189	197	0Safe_safe_ACOC_205242.5193	192	0Safe_safe_ACOC_205238.5189	109	0Safe_safe_ACOC_205238.5189	359
0Safe_safe_ACOC_205256.5207	22	0Safe_safe_ACOC_205239.5190	111	0Safe_safe_ACOC_205244.5195	39	0Safe_safe_ACOC_205239.5190	88	0Safe_safe_ACOC_205243.5194	214	0Safe_safe_ACOC_205239.5190	103	0Safe_safe_ACOC_205239.5190	46
0Safe_safe_ACOC_205257.5208	35	0Safe_safe_ACOC_205240.5191	201	0Safe_safe_ACOC_205245.5196	107	0Safe_safe_ACOC_205240.5191	150	0Safe_safe_ACOC_205244.5195	258	0Safe_safe_ACOC_205240.5191	179	0Safe_safe_ACOC_205240.5191	180
0Safe_safe_ACOC_205258.5209	106	0Safe_safe_ACOC_205241.5192	243	0Safe_safe_ACOC_205246.5197	100	0Safe_safe_ACOC_205241.5192	149	0Safe_safe_ACOC_205245.5196	79	0Safe_safe_ACOC_205241.5192	268	0Safe_safe_ACOC_205241.5192	136
0Safe_safe_ACOC_205259.5210	14	0Safe_safe_ACOC_205242.5193	220	0Safe_safe_ACOC_205247.5198	198	0Safe_safe_ACOC_205242.5193	217	0Safe_safe_ACOC_205246.5197	195	0Safe_safe_ACOC_205242.5193	177	0Safe_safe_ACOC_205242.5193	350
0Safe_safe_ACOC_205260.5211	175	0Safe_safe_ACOC_205243.5194	73	0Safe_safe_ACOC_205248.5199	23	0Safe_safe_ACOC_205243.5194	75	0Safe_safe_ACOC_205247.5198	216	0Safe_safe_ACOC_205243.5194	49	0Safe_safe_ACOC_205243.5194	42
0Safe_safe_ACOC_205261.5212	205	0Safe_safe_ACOC_205244.5195	86	0Safe_safe_ACOC_205249.5200	190	0Safe_safe_ACOC_205244.5195	122	0Safe_safe_ACOC_205248.5199	89	0Safe_safe_ACOC_205244.5195	355	0Safe_safe_ACOC_205244.5195	183
0Safe_safe_ACOC_205262.5213	406	0Safe_safe_ACOC_205245.5196	150	0Safe_safe_ACOC_205250.5201	335	0Safe_safe_ACOC_205245.5196	99	0Safe_safe_ACOC_205249.5200	163	0Safe_safe_ACOC_205245.5196	132	0Safe_safe_ACOC_205245.5196	168
0Safe_safe_ACOC_205263.5214	143	0Safe_safe_ACOC_205246.5197	127	0Safe_safe_ACOC_205251.5202	338	0Safe_safe_ACOC_205246.5197	203	0Safe_safe_ACOC_205250.5201	301	0Safe_safe_ACOC_205246.5197	173	0Safe_safe_ACOC_205246.5197	301
0Safe_safe_ACOC_205264.5215	64	0Safe_safe_ACOC_205247.5198	151	0Safe_safe_ACOC_205252.5203	44	0Safe_safe_ACOC_205247.5198	163	0Safe_safe_ACOC_205251.5202	307	0Safe_safe_ACOC_205247.5198	51	0Safe_safe_ACOC_205247.5198	193
0Safe_safe_ACOC_205265.5216	167	0Safe_safe_ACOC_205248.5199	41	0Safe_safe_ACOC_205253.5204	61	0Safe_safe_ACOC_205248.5199	84	0Safe_safe_ACOC_205252.5203	140	0Safe_safe_ACOC_205248.5199	79	0Safe_safe_ACOC_205248.5199	43
0Safe_safe_ACOC_205266.5217	17	0Safe_safe_ACOC_205249.5200	155	0Safe_safe_ACOC_205254.5205	121	0Safe_safe_ACOC_205249.5200	198	0Safe_safe_ACOC_205253.5204	48	0Safe_safe_ACOC_205249.5200	49	0Safe_safe_ACOC_205249.5200	287
0Safe_safe_ACOC_205267.5218	70	0Safe_safe_ACOC_205250.5201	241	0Safe_safe_ACOC_205255.5206	288	0Safe_safe_ACOC_205250.5201	297	0Safe_safe_ACOC_205254.5205	138	0Safe_safe_ACOC_205250.5201	320	0Safe_safe_ACOC_205250.5201	346
0Safe_safe_ACOC_205268.5219	109	0Safe_safe_ACOC_205251.5202	276	0Safe_safe_ACOC_205256.5207	134	0Safe_safe_ACOC_205251.5202	237	0Safe_safe_ACOC_205255.5206	125	0Safe_safe_ACOC_205251.5202	1014	0Safe_safe_ACOC_205251.5202	203
0Safe_safe_ACOC_205269.5220	389	0Safe_safe_ACOC_205252.5203	106	0Safe_safe_ACOC_205257.5208	66	0Safe_safe_ACOC_205252.5203	109	0Safe_safe_ACOC_205256.5207	117	0Safe_safe_ACOC_205252.5203	26	0Safe_safe_ACOC_205252.5203	77
0Safe_safe_ACOC_205270.5221	166	0Safe_safe_ACOC_205253.5204	106	0Safe_safe_ACOC_205258.5209	130	0Safe_safe_ACOC_205253.5204	154	0Safe_safe_ACOC_205257.5208	220	0Safe_safe_ACOC_205253.5204	63	0Safe_safe_ACOC_205253.5204	250
0Safe_safe_ACOC_205271.5222	109	0Safe_safe_ACOC_205254.5205	140	0Safe_safe_ACOC_205259.5210	121	0Safe_safe_ACOC_205254.5205	122	0Safe_safe_ACOC_205258.5209	228	0Safe_safe_ACOC_205254.5205	105	0Safe_safe_ACOC_205254.5205	81
0Safe_safe_ACOC_205272.5223	125	0Safe_safe_ACOC_205255.5206	181	0Safe_safe_ACOC_205260.5211	156	0Safe_safe_ACOC_205255.5206	165	0Safe_safe_ACOC_205259.5210	40	0Safe_safe_ACOC_205255.5206	80	0Safe_safe_ACOC_205255.5206	153
0Safe_safe_ACOC_205273.5224	226	0Safe_safe_ACOC_205256.5207	122	0Safe_safe_ACOC_205261.5212	207	0Safe_safe_ACOC_205256.5207	207	0Safe_safe_ACOC_205260.5211	195	0Safe_safe_ACOC_205256.5207	411	0Safe_safe_ACOC_205256.5207	275
0Safe_safe_ACOC_205274.5225	259	0Safe_safe_ACOC_205257.5208	91	0Safe_safe_ACOC_205262.5213	246	0Safe_safe_ACOC_205257.5208	130	0Safe_safe_ACOC_205261.5212	232	0Safe_safe_ACOC_205257.5208	86	0Safe_safe_ACOC_205257.5208	225
0Safe_safe_ACOC_205275.5226	375	0Safe_safe_ACOC_205258.5209	134	0Safe_safe_ACOC_205263.5214	141	0Safe_safe_ACOC_205258.5209	148	0Safe_safe_ACOC_205262.5213	344	0Safe_safe_ACOC_205258.5209	140	0Safe_safe_ACOC_205258.5209	174
0Safe_safe_ACOC_205276.5227	68	0Safe_safe_ACOC_205259.5210	77	0Safe_safe_ACOC_205264.5215	94	0Safe_safe_ACOC_205259.5210	64	0Safe_safe_ACOC_205263.5214	302	0Safe_safe_ACOC_205259.5210	17	0Safe_safe_ACOC_205259.5210	42
0Safe_safe_ACOC_205277.5228	195	0Safe_safe_ACOC_205260.5211	236	0Safe_safe_ACOC_205265.5216	138	0Safe_safe_ACOC_205260.5211	198	0Safe_safe_ACOC_205264.5215	107	0Safe_safe_ACOC_205260.5211	155	0Safe_safe_ACOC_205260.5211	326
0Safe_safe_ACOC_205278.5229	11	0Safe_safe_ACOC_205261.5212	261	0Safe_safe_ACOC_205266.5217	37	0Safe_safe_ACOC_205261.5212	308	0Safe_safe_ACOC_205265.5216	90	0Safe_safe_ACOC_205261.5212	416	0Safe_safe_ACOC_205261.5212	507
0Safe_safe_ACOC_205279.5230	70	0Safe_safe_ACOC_205262.5213	186	0Safe_safe_ACOC_205267.5218	182	0Safe_safe_ACOC_205262.5213	241	0Safe_safe_ACOC_205266.5217	132	0Safe_safe_ACOC_205262.5213	97	0Safe_safe_ACOC_205262.5213	193
0Safe_safe_ACOC_205280.5231	230	0Safe_safe_ACOC_205263.5214	216	0Safe_safe_ACOC_205268.5219	212	0Safe_safe_ACOC_205263.5214	145	0Safe_safe_ACOC_205267.5218	93	0Safe_safe_ACOC_205263.5214	271	0Safe_safe_ACOC_205263.5214	174
0Safe_safe_ACOC_205281.5232	375	0Safe_safe_ACOC_205264.5215	81	0Safe_safe_ACOC_205269.5220	268	0Safe_safe_ACOC_205264.5215	107	0Safe_safe_ACOC_205268.5219	283	0Safe_safe_ACOC_205264.5215	99	0Safe_safe_ACOC_205264.5215	198
0Safe_safe_ACOC_205282.5233	64	0Safe_safe_ACOC_205265.5216	185	0Safe_safe_ACOC_205270.5221	149	0Safe_safe_ACOC_205265.5216	151	0Safe_safe_ACOC_205269.5220	314	0Safe_safe_ACOC_205265.5216	201	0Safe_safe_ACOC_205265.5216	163
0Safe_safe_ACOC_205283.5234	232	0Safe_safe_ACOC_205266.5217	70	0Safe_safe_ACOC_205271.5222	261	0Safe_safe_ACOC_205266.5217	101	0Safe_safe_ACOC_205270.5221	100	0Safe_safe_ACOC_205266.5217	249	0Safe_safe_ACOC_205266.5217	148
0Safe_safe_ACOC_205284.5235	13	0Safe_safe_ACOC_205267.5218	149	0Safe_safe_ACOC_205272.5223	106	0Safe_safe_ACOC_205267.5218	188	0Safe_safe_ACOC_205271.5222	234	0Safe_safe_ACOC_205267.5218	238	0Safe_safe_ACOC_205267.5218	303
0Safe_safe_ACOC_205285.5236	71	0Safe_safe_ACOC_205268.5219	173	0Safe_safe_ACOC_205273.5224	169	0Safe_safe_ACOC_205268.5219	291	0Safe_safe_ACOC_205272.5223	159	0Safe_safe_ACOC_205268.5219	419	0Safe_safe_ACOC_205268.5219	403
0Safe_safe_ACOC_205286.5237	111	0Safe_safe_ACOC_205269.5220	324	0Safe_safe_ACOC_205274.5225	225	0Safe_safe_ACOC_205269.5220	304	0Safe_safe_ACOC_205273.5224	219	0Safe_safe_ACOC_205269.5220	235	0Safe_safe_ACOC_205269.5220	320
0Safe_safe_ACOC_205287.5238	26	0Safe_safe_ACOC_205270.5221	69	0Safe_safe_ACOC_205275.5226	169	0Safe_safe_ACOC_205270.5221	130	0Safe_safe_ACOC_205274.5225	184	0Safe_safe_ACOC_205270.5221	53	0Safe_safe_ACOC_205270.5221	223
0Safe_safe_ACOC_205288.5239	36	0Safe_safe_ACOC_205271.5222	161	0Safe_safe_ACOC_205276.5227	71	0Safe_safe_ACOC_205271.5222	213	0Safe_safe_ACOC_205275.5226	439	0Safe_safe_ACOC_205271.5222	167	0Safe_safe_ACOC_205271.5222	235
0Safe_safe_ACOC_205289.5240	179	0Safe_safe_ACOC_205272.5223	111	0Safe_safe_ACOC_205277.5228	188	0Safe_safe_ACOC_205272.5223	192	0Safe_safe_ACOC_205276.5227	138	0Safe_safe_ACOC_205272.5223	61	0Safe_safe_ACOC_205272.5223	219
0Safe_safe_ACOC_205290.5241	9	0Safe_safe_ACOC_205273.5224	186	0Safe_safe_ACOC_205278.5229	48	0Safe_safe_ACOC_205273.5224	212	0Safe_safe_ACOC_205277.5228	207	0Safe_safe_ACOC_205273.5224	158	0Safe_safe_ACOC_205273.5224	164
0Safe_safe_ACOC_205291.5242	91	0Safe_safe_ACOC_205274.5225	204	0Safe_safe_ACOC_205279.5230	166	0Safe_safe_ACOC_205274.5225	157	0Safe_safe_ACOC_205278.5229	93	0Safe_safe_ACOC_205274.5225	124	0Safe_safe_ACOC_205274.5225	197
0Safe_safe_ACOC_205292.5243	70	0Safe_safe_ACOC_205275.5226	236	0Safe_safe_ACOC_205280.5231	148	0Safe_safe_ACOC_205275.5226	303	0Safe_safe_ACOC_205279.5230	158	0Safe_safe_ACOC_205275.5226	195	0Safe_safe_ACOC_205275.5226	304
0Safe_safe_ACOC_205293.5244	403	0Safe_safe_ACOC_205276.5227	93	0Safe_safe_ACOC_205281.5232	276	0Safe_safe_ACOC_205276.5227	138	0Safe_safe_ACOC_205280.5231	110	0Safe_safe_ACOC_205276.5227	38	0Safe_safe_ACOC_205276.5227	240
0Safe_safe_ACOC_205294.5245	84	0Safe_safe_ACOC_205277.5228	186	0Safe_safe_ACOC_205282.5233	185	0Safe_safe_ACOC_205277.5228	218	0Safe_safe_ACOC_205281.5232	148	0Safe_safe_ACOC_205277.5228	367	0Safe_safe_ACOC_205277.5228	335
0Safe_safe_ACOC_205295.5246	232	0Safe_safe_ACOC_205278.5229	87	0Safe_safe_ACOC_205283.5234	137	0Safe_safe_ACOC_205278.5229	113	0Safe_safe_ACOC_205282.5233	182	0Safe_safe_ACOC_205278.5229	49	0Safe_safe_ACOC_205278.5229	125
0Safe_safe_ACOC_205296.5247	199	0Safe_safe_ACOC_205279.5230	199	0Safe_safe_ACOC_205284.5235	82	0Safe_safe_ACOC_205279.5230	234	0Safe_safe_ACOC_205283.5234	68	0Safe_safe_ACOC_205279.5230	320	0Safe_safe_ACOC_205279.5230	273
0Safe_safe_ACOC_205297.5248	105	0Safe_safe_ACOC_205280.5231	192	0Safe_safe_ACOC_205285.5236	156	0Safe_safe_ACOC_205280.5231	222	0Safe_safe_ACOC_205284.5235	87	0Safe_safe_ACOC_205280.5231	160	0Safe_safe_ACOC_205280.5231	281
0Safe_safe_ACOC_205298.5249	224	0Safe_safe_ACOC_205281.5232	198	0Safe_safe_ACOC_205286.5237	128	0Safe_safe_ACOC_205281.5232	273	0Safe_safe_ACOC_205285.5236	282	0Safe_safe_ACOC_205281.5232	706	0Safe_safe_ACOC_205281.5232	235
0Safe_safe_ACOC_205299.5250	179	0Safe_safe_ACOC_205282.5233	209	0Safe_safe_ACOC_205287.5238	61	0Safe_safe_ACOC_205282.5233	227	0Safe_safe_ACOC_205286.5237	75	0Safe_safe_ACOC_205282.5233	569	0Safe_safe_ACOC_205282.5233	223
0Safe_safe_DTKP_205300.5251	134	0Safe_safe_ACOC_205283.5234	190	0Safe_safe_ACOC_205288.5239	66	0Safe_safe_ACOC_205283.5234	159	0Safe_safe_ACOC_205287.5238	77	0Safe_safe_ACOC_205283.5234	391	0Safe_safe_ACOC_205283.5234	197
0Safe_safe_DTKP_205301.5252	36	0Safe_safe_ACOC_205284.5235	131	0Safe_safe_ACOC_205289.5240	206	0Safe_safe_ACOC_205284.5235	119	0Safe_safe_ACOC_205288.5239	28	0Safe_safe_ACOC_205284.5235	141	0Safe_safe_ACOC_205284.5235	119
0Safe_safe_DTKP_205302.5253	122	0Safe_safe_ACOC_205285.5236	104	0Safe_safe_ACOC_205290.5241	59	0Safe_safe_ACOC_205285.5236	163	0Safe_safe_ACOC_205289.5240	157	0Safe_safe_ACOC_205285.5236	270	0Safe_safe_ACOC_205285.5236	228
0Safe_safe_DTKP_205303.5254	48	0Safe_safe_ACOC_205286.5237	186	0Safe_safe_ACOC_205291.5242	137	0Safe_safe_ACOC_205286.5237	133	0Safe_safe_ACOC_205290.5241	140	0Safe_safe_ACOC_205286.5237	86	0Safe_safe_ACOC_205286.5237	90
0Safe_safe_DTKP_205304.5255	81	0Safe_safe_ACOC_205287.5238	57	0Safe_safe_ACOC_205292.5243	67	0Safe_safe_ACOC_205287.5238	75	0Safe_safe_ACOC_205291.5242	99	0Safe_safe_ACOC_205287.5238	46	0Safe_safe_ACOC_205287.5238	113
0Safe_safe_DTKP_205305.5256	131	0Safe_safe_ACOC_205288.5239	67	0Safe_safe_ACOC_205293.5244	99	0Safe_safe_ACOC_205288.5239	108	0Safe_safe_ACOC_205292.5243	145	0Safe_safe_ACOC_205288.5239	191	0Safe_safe_ACOC_205288.5239	109
0Safe_safe_DTKP_205306.5257	45	0Safe_safe_ACOC_205289.5240	119	0Safe_safe_ACOC_205294.5245	217	0Safe_safe_ACOC_205289.5240	98	0Safe_safe_ACOC_205293.5244	162	0Safe_safe_ACOC_205289.5240	28	0Safe_safe_ACOC_205289.5240	92
0Safe_safe_DTKP_205307.5258	48	0Safe_safe_ACOC_205290.5241	178	0Safe_safe_ACOC_205295.5246	332	0Safe_safe_ACOC_205290.5241	171	0Safe_safe_ACOC_205294.5245	163	0Safe_safe_ACOC_205290.5241	310	0Safe_safe_ACOC_205290.5241	161
0Safe_safe_DTKP_205308.5259	27	0Safe_safe_ACOC_205291.5242	131	0Safe_safe_ACOC_205296.5247	144	0Safe_safe_ACOC_205291.5242	211	0Safe_safe_ACOC_205295.5246	300	0Safe_safe_ACOC_205291.5242	128	0Safe_safe_ACOC_205291.5242	193
0Safe_safe_DTKP_205309.5260	40	0Safe_safe_ACOC_205292.5243	95	0Safe_safe_ACOC_205297.5248	195	0Safe_safe_ACOC_205292.5243	172	0Safe_safe_ACOC_205296.5247	151	0Safe_safe_ACOC_205292.5243	70	0Safe_safe_ACOC_205292.5243	146
0Safe_safe_DTKP_205310.5261	111	0Safe_safe_ACOC_205293.5244	222	0Safe_safe_ACOC_205298.5249	114	0Safe_safe_ACOC_205293.5244	182	0Safe_safe_ACOC_205297.5248	186	0Safe_safe_ACOC_205293.5244	244	0Safe_safe_ACOC_205293.5244	134
0Safe_safe_DTKP_205311.5262	757	0Safe_safe_ACOC_205294.5245	137	0Safe_safe_ACOC_205299.5250	59	0Safe_safe_ACOC_205294.5245	179	0Safe_safe_ACOC_205298.5249	128	0Safe_safe_ACOC_205294.5245	280	0Safe_safe_ACOC_205294.5245	152
0Safe_safe_DTKP_205312.5263	24	0Safe_safe_ACOC_205295.5246	401	0Safe_safe_DTKP_205300.5251	141	0Safe_safe_ACOC_205295.5246	337	0Safe_safe_ACOC_205299.5250	54	0Safe_safe_ACOC_205295.5246	206	0Safe_safe_ACOC_205295.5246	310
0Safe_safe_DTKP_205313.5264	295	0Safe_safe_ACOC_205296.5247	139	0Safe_safe_DTKP_205301.5252	248	0Safe_safe_ACOC_205296.5247	195	0Safe_safe_DTKP_205300.5251	148	0Safe_safe_ACOC_205296.5247	187	0Safe_safe_ACOC_205296.5247	201
0Safe_safe_DTKP_205314.5265	139	0Safe_safe_ACOC_205297.5248	147	0Safe_safe_DTKP_205302.5253	144	0Safe_safe_ACOC_205297.5248	188	0Safe_safe_DTKP_205301.5252	187	0Safe_safe_ACOC_205297.5248	82	0Safe_safe_ACOC_205297.5248	153
0Safe_safe_DTKP_205315.5266	126	0Safe_safe_ACOC_205298.5249	165	0Safe_safe_DTKP_205303.5254	149	0Safe_safe_ACOC_205298.5249	175	0Safe_safe_DTKP_205302.5253	262	0Safe_safe_ACOC_205298.5249	162	0Safe_safe_ACOC_205298.5249	202
0Safe_safe_DTKP_205316.5267	74	0Safe_safe_ACOC_205299.5250	111	0Safe_safe_DTKP_205304.5255	152	0Safe_safe_ACOC_205299.5250	176	0Safe_safe_DTKP_205303.5254	164	0Safe_safe_ACOC_205299.5250	78	0Safe_safe_ACOC_205299.5250	109
0Safe_safe_DTKP_205317.5268	98	0Safe_safe_DTKP_205300.5251	216	0Safe_safe_DTKP_205305.5256	136	0Safe_safe_DTKP_205300.5251	106	0Safe_safe_DTKP_205304.5255	166	0Safe_safe_DTKP_205300.5251	30	0Safe_safe_DTKP_205300.5251	232
0Safe_safe_DTKP_205318.5269	97	0Safe_safe_DTKP_205301.5252	135	0Safe_safe_DTKP_205306.5257	82	0Safe_safe_DTKP_205301.5252	180	0Safe_safe_DTKP_205305.5256	151	0Safe_safe_DTKP_205301.5252	445	0Safe_safe_DTKP_205301.5252	259
0Safe_safe_DTKP_205319.5270	15	0Safe_safe_DTKP_205302.5253	129	0Safe_safe_DTKP_205307.5258	97	0Safe_safe_DTKP_205302.5253	137	0Safe_safe_DTKP_205306.5257	55	0Safe_safe_DTKP_205302.5253	62	0Safe_safe_DTKP_205302.5253	131
0Safe_safe_DTKP_205320.5271	44	0Safe_safe_DTKP_205303.5254	192	0Safe_safe_DTKP_205308.5259	44	0Safe_safe_DTKP_205303.5254	167	0Safe_safe_DTKP_205307.5258	132	0Safe_safe_DTKP_205303.5254	172	0Safe_safe_DTKP_205303.5254	160
0Safe_safe_DTKP_205321.5272	317	0Safe_safe_DTKP_205304.5255	177	0Safe_safe_DTKP_205309.5260	63	0Safe_safe_DTKP_205304.5255	158	0Safe_safe_DTKP_205308.5259	107	0Safe_safe_DTKP_205304.5255	75	0Safe_safe_DTKP_205304.5255	257
0Safe_safe_DTKP_205322.5273	35	0Safe_safe_DTKP_205305.5256	177	0Safe_safe_DTKP_205310.5261	125	0Safe_safe_DTKP_205305.5256	198	0Safe_safe_DTKP_205309.5260	79	0Safe_safe_DTKP_205305.5256	80	0Safe_safe_DTKP_205305.5256	292
0Safe_safe_DTKP_205323.5274	57	0Safe_safe_DTKP_205306.5257	87	0Safe_safe_DTKP_205311.5262	148	0Safe_safe_DTKP_205306.5257	101	0Safe_safe_DTKP_205310.5261	209	0Safe_safe_DTKP_205306.5257	61	0Safe_safe_DTKP_205306.5257	111
0Safe_safe_DTKP_205324.5275	191	0Safe_safe_DTKP_205307.5258	169	0Safe_safe_DTKP_205312.5263	79	0Safe_safe_DTKP_205307.5258	132	0Safe_safe_DTKP_205311.5262	288	0Safe_safe_DTKP_205307.5258	103	0Safe_safe_DTKP_205307.5258	145
0Safe_safe_DTKP_205325.5276	130	0Safe_safe_DTKP_205308.5259	69	0Safe_safe_DTKP_205313.5264	311	0Safe_safe_DTKP_205308.5259	130	0Safe_safe_DTKP_205312.5263	165	0Safe_safe_DTKP_205308.5259	48	0Safe_safe_DTKP_205308.5259	110
0Safe_safe_DTKP_205327.5278	428	0Safe_safe_DTKP_205309.5260	81	0Safe_safe_DTKP_205314.5265	192	0Safe_safe_DTKP_205309.5260	141	0Safe_safe_DTKP_205313.5264	325	0Safe_safe_DTKP_205309.5260	88	0Safe_safe_DTKP_205309.5260	200
0Safe_safe_DTKP_205328.5279	79	0Safe_safe_DTKP_205310.5261	134	0Safe_safe_DTKP_205315.5266	137	0Safe_safe_DTKP_205310.5261	126	0Safe_safe_DTKP_205314.5265	145	0Safe_safe_DTKP_205310.5261	51	0Safe_safe_DTKP_205310.5261	207
0Safe_safe_DTKP_205329.5280	5	0Safe_safe_DTKP_205311.5262	117	0Safe_safe_DTKP_205316.5267	93	0Safe_safe_DTKP_205311.5262	224	0Safe_safe_DTKP_205315.5266	133	0Safe_safe_DTKP_205311.5262	43	0Safe_safe_DTKP_205311.5262	344
0Safe_safe_DTKP_205330.5281	316	0Safe_safe_DTKP_205312.5263	96	0Safe_safe_DTKP_205317.5268	188	0Safe_safe_DTKP_205312.5263	123	0Safe_safe_DTKP_205316.5267	71	0Safe_safe_DTKP_205312.5263	135	0Safe_safe_DTKP_205312.5263	228
0Safe_safe_DTKP_205331.5282	76	0Safe_safe_DTKP_205313.5264	296	0Safe_safe_DTKP_205318.5269	287	0Safe_safe_DTKP_205313.5264	309	0Safe_safe_DTKP_205317.5268	297	0Safe_safe_DTKP_205313.5264	315	0Safe_safe_DTKP_205313.5264	271
0Safe_safe_DTKP_205332.5283	34	0Safe_safe_DTKP_205314.5265	222	0Safe_safe_DTKP_205319.5270	23	0Safe_safe_DTKP_205314.5265	179	0Safe_safe_DTKP_205318.5269	197	0Safe_safe_DTKP_205314.5265	121	0Safe_safe_DTKP_205314.5265	136
0Safe_safe_DTKP_205333.5284	1318	0Safe_safe_DTKP_205315.5266	163	0Safe_safe_DTKP_205320.5271	121	0Safe_safe_DTKP_205315.5266	182	0Safe_safe_DTKP_205319.5270	24	0Safe_safe_DTKP_205315.5266	222	0Safe_safe_DTKP_205315.5266	229
0Safe_safe_DTKP_205334.5285	75	0Safe_safe_DTKP_205316.5267	123	0Safe_safe_DTKP_205321.5272	333	0Safe_safe_DTKP_205316.5267	155	0Safe_safe_DTKP_205320.5271	178	0Safe_safe_DTKP_205316.5267	188	0Safe_safe_DTKP_205316.5267	160
0Safe_safe_DTKP_205335.5286	51	0Safe_safe_DTKP_205317.5268	277	0Safe_safe_DTKP_205322.5273	71	0Safe_safe_DTKP_205317.5268	249	0Safe_safe_DTKP_205321.5272	105	0Safe_safe_DTKP_205317.5268	135	0Safe_safe_DTKP_205317.5268	623
0Safe_safe_DTKP_205336.5287	5	0Safe_safe_DTKP_205318.5269	234	0Safe_safe_DTKP_205323.5274	40	0Safe_safe_DTKP_205318.5269	213	0Safe_safe_DTKP_205322.5273	117	0Safe_safe_DTKP_205318.5269	123	0Safe_safe_DTKP_205318.5269	292
0Safe_safe_DTKP_205337.5288	210	0Safe_safe_DTKP_205319.5270	40	0Safe_safe_DTKP_205324.5275	139	0Safe_safe_DTKP_205319.5270	71	0Safe_safe_DTKP_205323.5274	51	0Safe_safe_DTKP_205319.5270	49	0Safe_safe_DTKP_205319.5270	74
0Safe_safe_DTKP_205338.5289	80	0Safe_safe_DTKP_205320.5271	148	0Safe_safe_DTKP_205325.5276	143	0Safe_safe_DTKP_205320.5271	162	0Safe_safe_DTKP_205324.5275	190	0Safe_safe_DTKP_205320.5271	79	0Safe_safe_DTKP_205320.5271	133
0Safe_safe_DTKP_205339.5290	157	0Safe_safe_DTKP_205321.5272	153	0Safe_safe_DTKP_205326.5277	39	0Safe_safe_DTKP_205321.5272	189	0Safe_safe_DTKP_205325.5276	327	0Safe_safe_DTKP_205321.5272	113	0Safe_safe_DTKP_205321.5272	258
0Safe_safe_DTKP_205340.5291	72	0Safe_safe_DTKP_205322.5273	117	0Safe_safe_DTKP_205327.5278	177	0Safe_safe_DTKP_205322.5273	167	0Safe_safe_DTKP_205326.5277	50	0Safe_safe_DTKP_205322.5273	62	0Safe_safe_DTKP_205322.5273	193
0Safe_safe_DTKP_205341.5292	211	0Safe_safe_DTKP_205323.5274	104	0Safe_safe_DTKP_205328.5279	186	0Safe_safe_DTKP_205323.5274	81	0Safe_safe_DTKP_205327.5278	77	0Safe_safe_DTKP_205323.5274	514	0Safe_safe_DTKP_205323.5274	54
0Safe_safe_DTKP_205342.5293	398	0Safe_safe_DTKP_205324.5275	124	0Safe_safe_DTKP_205329.5280	23	0Safe_safe_DTKP_205324.5275	211	0Safe_safe_DTKP_205328.5279	249	0Safe_safe_DTKP_205324.5275	52	0Safe_safe_DTKP_205324.5275	209
0Safe_safe_DTKP_205343.5294	58	0Safe_safe_DTKP_205325.5276	142	0Safe_safe_DTKP_205330.5281	318	0Safe_safe_DTKP_205325.5276	185	0Safe_safe_DTKP_205329.5280	22	0Safe_safe_DTKP_205325.5276	92	0Safe_safe_DTKP_205325.5276	157
0Safe_safe_DTKP_205345.5296	32	0Safe_safe_DTKP_205326.5277	73	0Safe_safe_DTKP_205331.5282	60	0Safe_safe_DTKP_205326.5277	85	0Safe_safe_DTKP_205330.5281	342	0Safe_safe_DTKP_205326.5277	61	0Safe_safe_DTKP_205326.5277	139
0Safe_safe_DTKP_205346.5297	37	0Safe_safe_DTKP_205327.5278	161	0Safe_safe_DTKP_205332.5283	61	0Safe_safe_DTKP_205327.5278	117	0Safe_safe_DTKP_205331.5282	61	0Safe_safe_DTKP_205327.5278	87	0Safe_safe_DTKP_205327.5278	53
0Safe_safe_DTKP_205347.5298	26	0Safe_safe_DTKP_205328.5279	223	0Safe_safe_DTKP_205333.5284	92	0Safe_safe_DTKP_205328.5279	254	0Safe_safe_DTKP_205332.5283	156	0Safe_safe_DTKP_205328.5279	255	0Safe_safe_DTKP_205328.5279	411
0Safe_safe_DTKP_205348.5299	20	0Safe_safe_DTKP_205329.5280	24	0Safe_safe_DTKP_205334.5285	73	0Safe_safe_DTKP_205329.5280	37	0Safe_safe_DTKP_205333.5284	221	0Safe_safe_DTKP_205329.5280	16	0Safe_safe_DTKP_205329.5280	52
0Safe_safe_DTKP_205349.5300	291	0Safe_safe_DTKP_205330.5281	283	0Safe_safe_DTKP_205335.5286	127	0Safe_safe_DTKP_205330.5281	309	0Safe_safe_DTKP_205334.5285	128	0Safe_safe_DTKP_205330.5281	135	0Safe_safe_DTKP_205330.5281	254
0Safe_safe_DTKP_205350.5301	563	0Safe_safe_DTKP_205331.5282	30	0Safe_safe_DTKP_205336.5287	77	0Safe_safe_DTKP_205331.5282	66	0Safe_safe_DTKP_205335.5286	123	0Safe_safe_DTKP_205331.5282	229	0Safe_safe_DTKP_205331.5282	93
0Safe_safe_DTKP_205351.5302	81	0Safe_safe_DTKP_205332.5283	113	0Safe_safe_DTKP_205337.5288	375	0Safe_safe_DTKP_205332.5283	115	0Safe_safe_DTKP_205336.5287	115	0Safe_safe_DTKP_205332.5283	35	0Safe_safe_DTKP_205332.5283	172
0Safe_safe_DTKP_205352.5303	62	0Safe_safe_DTKP_205333.5284	148	0Safe_safe_DTKP_205338.5289	153	0Safe_safe_DTKP_205333.5284	198	0Safe_safe_DTKP_205337.5288	797	0Safe_safe_DTKP_205333.5284	77	0Safe_safe_DTKP_205333.5284	241
0Safe_safe_DTKP_205353.5304	152	0Safe_safe_DTKP_205334.5285	125	0Safe_safe_DTKP_205339.5290	95	0Safe_safe_DTKP_205334.5285	134	0Safe_safe_DTKP_205338.5289	420	0Safe_safe_DTKP_205334.5285	28	0Safe_safe_DTKP_205334.5285	91
0Safe_safe_DTKP_205354.5305	87	0Safe_safe_DTKP_205335.5286	156	0Safe_safe_DTKP_205340.5291	87	0Safe_safe_DTKP_205335.5286	117	0Safe_safe_DTKP_205339.5290	118	0Safe_safe_DTKP_205335.5286	57	0Safe_safe_DTKP_205335.5286	209
0Safe_safe_DTKP_205355.5306	191	0Safe_safe_DTKP_205336.5287	47	0Safe_safe_DTKP_205341.5292	216	0Safe_safe_DTKP_205336.5287	76	0Safe_safe_DTKP_205340.5291	82	0Safe_safe_DTKP_205336.5287	54	0Safe_safe_DTKP_205336.5287	109
0Safe_safe_DTKP_205356.5307	313	0Safe_safe_DTKP_205337.5288	260	0Safe_safe_DTKP_205342.5293	133	0Safe_safe_DTKP_205337.5288	302	0Safe_safe_DTKP_205341.5292	145	0Safe_safe_DTKP_205337.5288	516	0Safe_safe_DTKP_205337.5288	637
0Safe_safe_DTKP_205357.5308	38	0Safe_safe_DTKP_205338.5289	238	0Safe_safe_DTKP_205343.5294	116	0Safe_safe_DTKP_205338.5289	213	0Safe_safe_DTKP_205342.5293	196	0Safe_safe_DTKP_205338.5289	109	0Safe_safe_DTKP_205338.5289	131
0Safe_safe_DTKP_205358.5309	86	0Safe_safe_DTKP_205339.5290	170	0Safe_safe_DTKP_205344.5295	5	0Safe_safe_DTKP_205339.5290	169	0Safe_safe_DTKP_205343.5294	102	0Safe_safe_DTKP_205339.5290	234	0Safe_safe_DTKP_205339.5290	217
0Safe_safe_DTKP_205359.5310	70	0Safe_safe_DTKP_205340.5291	113	0Safe_safe_DTKP_205345.5296	51	0Safe_safe_DTKP_205340.5291	145	0Safe_safe_DTKP_205345.5296	39	0Safe_safe_DTKP_205340.5291	75	0Safe_safe_DTKP_205340.5291	97
0Safe_safe_DTKP_205360.5311	33	0Safe_safe_DTKP_205341.5292	243	0Safe_safe_DTKP_205346.5297	25	0Safe_safe_DTKP_205341.5292	186	0Safe_safe_DTKP_205346.5297	146	0Safe_safe_DTKP_205341.5292	160	0Safe_safe_DTKP_205341.5292	235
0Safe_safe_DTKP_205361.5312	207	0Safe_safe_DTKP_205342.5293	176	0Safe_safe_DTKP_205347.5298	223	0Safe_safe_DTKP_205342.5293	183	0Safe_safe_DTKP_205347.5298	63	0Safe_safe_DTKP_205342.5293	177	0Safe_safe_DTKP_205342.5293	199
0Safe_safe_DTKP_205362.5313	7	0Safe_safe_DTKP_205343.5294	223	0Safe_safe_DTKP_205348.5299	86	0Safe_safe_DTKP_205343.5294	166	0Safe_safe_DTKP_205348.5299	184	0Safe_safe_DTKP_205343.5294	53	0Safe_safe_DTKP_205343.5294	125
0Safe_safe_DTKP_205363.5314	57	0Safe_safe_DTKP_205344.5295	4	0Safe_safe_DTKP_205349.5300	193	0Safe_safe_DTKP_205344.5295	9	0Safe_safe_DTKP_205349.5300	201	0Safe_safe_DTKP_205344.5295	5	0Safe_safe_DTKP_205344.5295	9
0Safe_safe_DTKP_205364.5315	157	0Safe_safe_DTKP_205345.5296	59	0Safe_safe_DTKP_205350.5301	282	0Safe_safe_DTKP_205345.5296	54	0Safe_safe_DTKP_205350.5301	139	0Safe_safe_DTKP_205345.5296	158	0Safe_safe_DTKP_205345.5296	95
0Safe_safe_DTKP_205365.5316	97	0Safe_safe_DTKP_205346.5297	24	0Safe_safe_DTKP_205351.5302	106	0Safe_safe_DTKP_205346.5297	74	0Safe_safe_DTKP_205351.5302	163	0Safe_safe_DTKP_205346.5297	53	0Safe_safe_DTKP_205346.5297	83
0Safe_safe_DTKP_205366.5317	97	0Safe_safe_DTKP_205347.5298	92	0Safe_safe_DTKP_205352.5303	85	0Safe_safe_DTKP_205347.5298	92	0Safe_safe_DTKP_205352.5303	134	0Safe_safe_DTKP_205347.5298	45	0Safe_safe_DTKP_205347.5298	109
0Safe_safe_DTKP_205367.5318	153	0Safe_safe_DTKP_205348.5299	213	0Safe_safe_DTKP_205353.5304	168	0Safe_safe_DTKP_205348.5299	177	0Safe_safe_DTKP_205353.5304	151	0Safe_safe_DTKP_205348.5299	169	0Safe_safe_DTKP_205348.5299	176
0Safe_safe_DTKP_205368.5319	11	0Safe_safe_DTKP_205349.5300	233	0Safe_safe_DTKP_205354.5305	136	0Safe_safe_DTKP_205349.5300	175	0Safe_safe_DTKP_205354.5305	231	0Safe_safe_DTKP_205349.5300	48	0Safe_safe_DTKP_205349.5300	279
0Safe_safe_DTKP_205369.5320	52	0Safe_safe_DTKP_205350.5301	146	0Safe_safe_DTKP_205355.5306	147	0Safe_safe_DTKP_205350.5301	109	0Safe_safe_DTKP_205355.5306	100	0Safe_safe_DTKP_205350.5301	49	0Safe_safe_DTKP_205350.5301	114
0Safe_safe_DTKP_205370.5321	101	0Safe_safe_DTKP_205351.5302	140	0Safe_safe_DTKP_205356.5307	159	0Safe_safe_DTKP_205351.5302	216	0Safe_safe_DTKP_205356.5307	142	0Safe_safe_DTKP_205351.5302	96	0Safe_safe_DTKP_205351.5302	256
0Safe_safe_DTKP_205371.5322	77	0Safe_safe_DTKP_205352.5303	203	0Safe_safe_DTKP_205357.5308	34	0Safe_safe_DTKP_205352.5303	146	0Safe_safe_DTKP_205357.5308	101	0Safe_safe_DTKP_205352.5303	90	0Safe_safe_DTKP_205352.5303	140
0Safe_safe_DTKP_205372.5323	245	0Safe_safe_DTKP_205353.5304	145	0Safe_safe_DTKP_205358.5309	186	0Safe_safe_DTKP_205353.5304	201	0Safe_safe_DTKP_205358.5309	131	0Safe_safe_DTKP_205353.5304	66	0Safe_safe_DTKP_205353.5304	187
0Safe_safe_DTKP_205373.5324	77	0Safe_safe_DTKP_205354.5305	141	0Safe_safe_DTKP_205359.5310	91	0Safe_safe_DTKP_205354.5305	192	0Safe_safe_DTKP_205359.5310	44	0Safe_safe_DTKP_205354.5305	94	0Safe_safe_DTKP_205354.5305	245
0Safe_safe_DTKP_205374.5325	179	0Safe_safe_DTKP_205355.5306	119	0Safe_safe_DTKP_205360.5311	122	0Safe_safe_DTKP_205355.5306	98	0Safe_safe_DTKP_205360.5311	121	0Safe_safe_DTKP_205355.5306	95	0Safe_safe_DTKP_205355.5306	183
0Safe_safe_DTKP_205375.5326	300	0Safe_safe_DTKP_205356.5307	195	0Safe_safe_DTKP_205361.5312	133	0Safe_safe_DTKP_205356.5307	139	0Safe_safe_DTKP_205361.5312	167	0Safe_safe_DTKP_205356.5307	50	0Safe_safe_DTKP_205356.5307	289
0Safe_safe_DTKP_205376.5327	39	0Safe_safe_DTKP_205357.5308	33	0Safe_safe_DTKP_205362.5313	22	0Safe_safe_DTKP_205357.5308	57	0Safe_safe_DTKP_205362.5313	111	0Safe_safe_DTKP_205357.5308	63	0Safe_safe_DTKP_205357.5308	152
0Safe_safe_DTKP_205378.5329	123	0Safe_safe_DTKP_205358.5309	169	0Safe_safe_DTKP_205363.5314	58	0Safe_safe_DTKP_205358.5309	142	0Safe_safe_DTKP_205363.5314	173	0Safe_safe_DTKP_205358.5309	94	0Safe_safe_DTKP_205358.5309	241
0Safe_safe_DTKP_205379.5330	25	0Safe_safe_DTKP_205359.5310	51	0Safe_safe_DTKP_205364.5315	137	0Safe_safe_DTKP_205359.5310	77	0Safe_safe_DTKP_205364.5315	130	0Safe_safe_DTKP_205359.5310	17	0Safe_safe_DTKP_205359.5310	129
0Safe_safe_DTKP_205380.5331	133	0Safe_safe_DTKP_205360.5311	80	0Safe_safe_DTKP_205365.5316	217	0Safe_safe_DTKP_205360.5311	148	0Safe_safe_DTKP_205365.5316	172	0Safe_safe_DTKP_205360.5311	61	0Safe_safe_DTKP_205360.5311	154
0Safe_safe_DTKP_205381.5332	138	0Safe_safe_DTKP_205361.5312	185	0Safe_safe_DTKP_205366.5317	73	0Safe_safe_DTKP_205361.5312	238	0Safe_safe_DTKP_205366.5317	101	0Safe_safe_DTKP_205361.5312	166	0Safe_safe_DTKP_205361.5312	353
0Safe_safe_DTKP_205382.5333	219	0Safe_safe_DTKP_205362.5313	40	0Safe_safe_DTKP_205367.5318	159	0Safe_safe_DTKP_205362.5313	97	0Safe_safe_DTKP_205367.5318	314	0Safe_safe_DTKP_205362.5313	43	0Safe_safe_DTKP_205362.5313	119
0Safe_safe_DTKP_205383.5334	294	0Safe_safe_DTKP_205363.5314	111	0Safe_safe_DTKP_205368.5319	43	0Safe_safe_DTKP_205363.5314	147	0Safe_safe_DTKP_205368.5319	240	0Safe_safe_DTKP_205363.5314	50	0Safe_safe_DTKP_205363.5314	202
0Safe_safe_DTKP_205384.5335	11	0Safe_safe_DTKP_205364.5315	142	0Safe_safe_DTKP_205369.5320	115	0Safe_safe_DTKP_205364.5315	102	0Safe_safe_DTKP_205369.5320	247	0Safe_safe_DTKP_205364.5315	62	0Safe_safe_DTKP_205364.5315	172
0Safe_safe_DTKP_205385.5336	8	0Safe_safe_DTKP_205365.5316	160	0Safe_safe_DTKP_205370.5321	169	0Safe_safe_DTKP_205365.5316	138	0Safe_safe_DTKP_205370.5321	283	0Safe_safe_DTKP_205365.5316	49	0Safe_safe_DTKP_205365.5316	165
0Safe_safe_DTKP_205386.5337	63	0Safe_safe_DTKP_205366.5317	164	0Safe_safe_DTKP_205371.5322	100	0Safe_safe_DTKP_205366.5317	135	0Safe_safe_DTKP_205371.5322	23	0Safe_safe_DTKP_205366.5317	92	0Safe_safe_DTKP_205366.5317	186
0Safe_safe_DTKP_205387.5338	111	0Safe_safe_DTKP_205367.5318	186	0Safe_safe_DTKP_205372.5323	458	0Safe_safe_DTKP_205367.5318	196	0Safe_safe_DTKP_205372.5323	200	0Safe_safe_DTKP_205367.5318	135	0Safe_safe_DTKP_205367.5318	289
0Safe_safe_DTKP_205388.5339	1190	0Safe_safe_DTKP_205368.5319	101	0Safe_safe_DTKP_205373.5324	190	0Safe_safe_DTKP_205368.5319	100	0Safe_safe_DTKP_205373.5324	372	0Safe_safe_DTKP_205368.5319	26	0Safe_safe_DTKP_205368.5319	199
0Safe_safe_DTKP_205389.5340	163	0Safe_safe_DTKP_205369.5320	126	0Safe_safe_DTKP_205374.5325	128	0Safe_safe_DTKP_205369.5320	191	0Safe_safe_DTKP_205374.5325	453	0Safe_safe_DTKP_205369.5320	64	0Safe_safe_DTKP_205369.5320	348
0Safe_safe_DTKP_205390.5341	556	0Safe_safe_DTKP_205370.5321	210	0Safe_safe_DTKP_205375.5326	146	0Safe_safe_DTKP_205370.5321	264	0Safe_safe_DTKP_205375.5326	462	0Safe_safe_DTKP_205370.5321	137	0Safe_safe_DTKP_205370.5321	308
0Safe_safe_DTKP_205391.5342	1657	0Safe_safe_DTKP_205371.5322	104	0Safe_safe_DTKP_205376.5327	25	0Safe_safe_DTKP_205371.5322	86	0Safe_safe_DTKP_205376.5327	182	0Safe_safe_DTKP_205371.5322	26	0Safe_safe_DTKP_205371.5322	68
0Safe_safe_DTKP_205392.5343	225	0Safe_safe_DTKP_205372.5323	304	0Safe_safe_DTKP_205377.5328	7	0Safe_safe_DTKP_205372.5323	275	0Safe_safe_DTKP_205377.5328	27	0Safe_safe_DTKP_205372.5323	481	0Safe_safe_DTKP_205372.5323	243
0Safe_safe_DTKP_205393.5344	745	0Safe_safe_DTKP_205373.5324	239	0Safe_safe_DTKP_205378.5329	237	0Safe_safe_DTKP_205373.5324	240	0Safe_safe_DTKP_205378.5329	266	0Safe_safe_DTKP_205373.5324	122	0Safe_safe_DTKP_205373.5324	356
0Safe_safe_DTKP_205395.5346	236	0Safe_safe_DTKP_205374.5325	227	0Safe_safe_DTKP_205379.5330	121	0Safe_safe_DTKP_205374.5325	283	0Safe_safe_DTKP_205379.5330	276	0Safe_safe_DTKP_205374.5325	202	0Safe_safe_DTKP_205374.5325	168
0Safe_safe_DTKP_205396.5347	905	0Safe_safe_DTKP_205375.5326	164	0Safe_safe_DTKP_205380.5331	219	0Safe_safe_DTKP_205375.5326	184	0Safe_safe_DTKP_205380.5331	396	0Safe_safe_DTKP_205375.5326	468	0Safe_safe_DTKP_205375.5326	362
0Safe_safe_DTKP_205397.5348	169	0Safe_safe_DTKP_205376.5327	34	0Safe_safe_DTKP_205381.5332	173	0Safe_safe_DTKP_205376.5327	96	0Safe_safe_DTKP_205381.5332	305	0Safe_safe_DTKP_205376.5327	251	0Safe_safe_DTKP_205376.5327	156
0Safe_safe_DTKP_205398.5349	187	0Safe_safe_DTKP_205377.5328	16	0Safe_safe_DTKP_205382.5333	153	0Safe_safe_DTKP_205377.5328	42	0Safe_safe_DTKP_205382.5333	168	0Safe_safe_DTKP_205377.5328	33	0Safe_safe_DTKP_205377.5328	48
0Safe_safe_DTKP_205399.5350	143	0Safe_safe_DTKP_205378.5329	211	0Safe_safe_DTKP_205383.5334	277	0Safe_safe_DTKP_205378.5329	265	0Safe_safe_DTKP_205383.5334	199	0Safe_safe_DTKP_205378.5329	119	0Safe_safe_DTKP_205378.5329	301
0Safe_safe_DTKP_205400.5351	39	0Safe_safe_DTKP_205379.5330	113	0Safe_safe_DTKP_205384.5335	66	0Safe_safe_DTKP_205379.5330	111	0Safe_safe_DTKP_205384.5335	53	0Safe_safe_DTKP_205379.5330	57	0Safe_safe_DTKP_205379.5330	76
0Safe_safe_DTKP_205402.5353	98	0Safe_safe_DTKP_205380.5331	211	0Safe_safe_DTKP_205385.5336	47	0Safe_safe_DTKP_205380.5331	269	0Safe_safe_DTKP_205385.5336	58	0Safe_safe_DTKP_205380.5331	180	0Safe_safe_DTKP_205380.5331	335
0Safe_safe_DTKP_205403.5354	87	0Safe_safe_DTKP_205381.5332	183	0Safe_safe_DTKP_205386.5337	76	0Safe_safe_DTKP_205381.5332	165	0Safe_safe_DTKP_205386.5337	16	0Safe_safe_DTKP_205381.5332	104	0Safe_safe_DTKP_205381.5332	112
0Safe_safe_DTKP_205404.5355	53	0Safe_safe_DTKP_205382.5333	126	0Safe_safe_DTKP_205387.5338	178	0Safe_safe_DTKP_205382.5333	166	0Safe_safe_DTKP_205387.5338	68	0Safe_safe_DTKP_205382.5333	66	0Safe_safe_DTKP_205382.5333	375
0Safe_safe_DTKP_205405.5356	58	0Safe_safe_DTKP_205383.5334	282	0Safe_safe_DTKP_205388.5339	245	0Safe_safe_DTKP_205383.5334	281	0Safe_safe_DTKP_205388.5339	317	0Safe_safe_DTKP_205383.5334	116	0Safe_safe_DTKP_205383.5334	223
0Safe_safe_DTKP_205406.5357	56	0Safe_safe_DTKP_205384.5335	121	0Safe_safe_DTKP_205389.5340	124	0Safe_safe_DTKP_205384.5335	133	0Safe_safe_DTKP_205389.5340	89	0Safe_safe_DTKP_205384.5335	145	0Safe_safe_DTKP_205384.5335	116
0Safe_safe_DTKP_205407.5358	27	0Safe_safe_DTKP_205385.5336	35	0Safe_safe_DTKP_205390.5341	213	0Safe_safe_DTKP_205385.5336	52	0Safe_safe_DTKP_205390.5341	188	0Safe_safe_DTKP_205385.5336	18	0Safe_safe_DTKP_205385.5336	71
0Safe_safe_DTKP_205408.5359	90	0Safe_safe_DTKP_205386.5337	37	0Safe_safe_DTKP_205391.5342	43	0Safe_safe_DTKP_205386.5337	58	0Safe_safe_DTKP_205391.5342	138	0Safe_safe_DTKP_205386.5337	72	0Safe_safe_DTKP_205386.5337	28
0Safe_safe_DTKP_205409.5360	58	0Safe_safe_DTKP_205387.5338	98	0Safe_safe_DTKP_205392.5343	175	0Safe_safe_DTKP_205387.5338	93	0Safe_safe_DTKP_205392.5343	366	0Safe_safe_DTKP_205387.5338	124	0Safe_safe_DTKP_205387.5338	123
0Safe_safe_DTKP_205410.5361	40	0Safe_safe_DTKP_205388.5339	340	0Safe_safe_DTKP_205393.5344	105	0Safe_safe_DTKP_205388.5339	293	0Safe_safe_DTKP_205393.5344	81	0Safe_safe_DTKP_205388.5339	152	0Safe_safe_DTKP_205388.5339	406
0Safe_safe_DTKP_205411.5362	4	0Safe_safe_DTKP_205389.5340	160	0Safe_safe_DTKP_205395.5346	237	0Safe_safe_DTKP_205389.5340	160	0Safe_safe_DTKP_205395.5346	425	0Safe_safe_DTKP_205389.5340	110	0Safe_safe_DTKP_205389.5340	170
0Safe_safe_DTKP_205412.5363	247	0Safe_safe_DTKP_205390.5341	259	0Safe_safe_DTKP_205396.5347	466	0Safe_safe_DTKP_205390.5341	252	0Safe_safe_DTKP_205396.5347	233	0Safe_safe_DTKP_205390.5341	63	0Safe_safe_DTKP_205390.5341	199
0Safe_safe_DTKP_205413.5364	109	0Safe_safe_DTKP_205391.5342	89	0Safe_safe_DTKP_205397.5348	77	0Safe_safe_DTKP_205391.5342	142	0Safe_safe_DTKP_205397.5348	251	0Safe_safe_DTKP_205391.5342	139	0Safe_safe_DTKP_205391.5342	237
0Safe_safe_DTKP_205414.5365	271	0Safe_safe_DTKP_205392.5343	318	0Safe_safe_DTKP_205398.5349	146	0Safe_safe_DTKP_205392.5343	274	0Safe_safe_DTKP_205398.5349	289	0Safe_safe_DTKP_205392.5343	237	0Safe_safe_DTKP_205392.5343	295
0Safe_safe_DTKP_205415.5366	558	0Safe_safe_DTKP_205393.5344	98	0Safe_safe_DTKP_205399.5350	165	0Safe_safe_DTKP_205393.5344	114	0Safe_safe_DTKP_205399.5350	60	0Safe_safe_DTKP_205393.5344	85	0Safe_safe_DTKP_205393.5344	88
0Safe_safe_DTKP_205416.5367	166	0Safe_safe_DTKP_205394.5345	7	0Safe_safe_DTKP_205400.5351	120	0Safe_safe_DTKP_205394.5345	14	0Safe_safe_DTKP_205400.5351	94	0Safe_safe_DTKP_205394.5345	2	0Safe_safe_DTKP_205394.5345	9
0Safe_safe_DTKP_205417.5368	4	0Safe_safe_DTKP_205395.5346	168	0Safe_safe_DTKP_205401.5352	22	0Safe_safe_DTKP_205395.5346	215	0Safe_safe_DTKP_205401.5352	41	0Safe_safe_DTKP_205395.5346	182	0Safe_safe_DTKP_205395.5346	371
0Safe_safe_DTKP_205418.5369	37	0Safe_safe_DTKP_205396.5347	219	0Safe_safe_DTKP_205402.5353	181	0Safe_safe_DTKP_205396.5347	239	0Safe_safe_DTKP_205402.5353	303	0Safe_safe_DTKP_205396.5347	265	0Safe_safe_DTKP_205396.5347	453
0Safe_safe_DTKP_205419.5370	287	0Safe_safe_DTKP_205397.5348	204	0Safe_safe_DTKP_205403.5354	66	0Safe_safe_DTKP_205397.5348	243	0Safe_safe_DTKP_205403.5354	92	0Safe_safe_DTKP_205397.5348	489	0Safe_safe_DTKP_205397.5348	406
0Safe_safe_DTKP_205420.5371	611	0Safe_safe_DTKP_205398.5349	190	0Safe_safe_DTKP_205404.5355	136	0Safe_safe_DTKP_205398.5349	305	0Safe_safe_DTKP_205404.5355	169	0Safe_safe_DTKP_205398.5349	590	0Safe_safe_DTKP_205398.5349	322
0Safe_safe_DTKP_205421.5372	38	0Safe_safe_DTKP_205399.5350	143	0Safe_safe_DTKP_205405.5356	78	0Safe_safe_DTKP_205399.5350	165	0Safe_safe_DTKP_205405.5356	149	0Safe_safe_DTKP_205399.5350	2383	0Safe_safe_DTKP_205399.5350	1156
0Safe_safe_DTKP_205422.5373	229	0Safe_safe_DTKP_205400.5351	127	0Safe_safe_DTKP_205406.5357	134	0Safe_safe_DTKP_205400.5351	107	0Safe_safe_DTKP_205406.5357	109	0Safe_safe_DTKP_205400.5351	39	0Safe_safe_DTKP_205400.5351	50
0Safe_safe_DTKP_205423.5374	18	0Safe_safe_DTKP_205401.5352	14	0Safe_safe_DTKP_205407.5358	40	0Safe_safe_DTKP_205401.5352	44	0Safe_safe_DTKP_205407.5358	94	0Safe_safe_DTKP_205401.5352	125	0Safe_safe_DTKP_205401.5352	151
0Safe_safe_DTKP_205424.5375	2	0Safe_safe_DTKP_205402.5353	209	0Safe_safe_DTKP_205408.5359	150	0Safe_safe_DTKP_205402.5353	298	0Safe_safe_DTKP_205408.5359	24	0Safe_safe_DTKP_205402.5353	329	0Safe_safe_DTKP_205402.5353	307
0Safe_safe_DTKP_205425.5376	221	0Safe_safe_DTKP_205403.5354	133	0Safe_safe_DTKP_205409.5360	126	0Safe_safe_DTKP_205403.5354	84	0Safe_safe_DTKP_205409.5360	231	0Safe_safe_DTKP_205403.5354	70	0Safe_safe_DTKP_205403.5354	103
0Safe_safe_DTKP_205426.5377	377	0Safe_safe_DTKP_205404.5355	130	0Safe_safe_DTKP_205410.5361	115	0Safe_safe_DTKP_205404.5355	133	0Safe_safe_DTKP_205410.5361	444	0Safe_safe_DTKP_205404.5355	80	0Safe_safe_DTKP_205404.5355	148
0Safe_safe_DTKP_205427.5378	25	0Safe_safe_DTKP_205405.5356	68	0Safe_safe_DTKP_205411.5362	50	0Safe_safe_DTKP_205405.5356	85	0Safe_safe_DTKP_205411.5362	58	0Safe_safe_DTKP_205405.5356	17	0Safe_safe_DTKP_205405.5356	81
0Safe_safe_DTKP_205428.5379	114	0Safe_safe_DTKP_205406.5357	137	0Safe_safe_DTKP_205412.5363	173	0Safe_safe_DTKP_205406.5357	129	0Safe_safe_DTKP_205412.5363	85	0Safe_safe_DTKP_205406.5357	217	0Safe_safe_DTKP_205406.5357	144
0Safe_safe_DTKP_205429.5380	358	0Safe_safe_DTKP_205407.5358	45	0Safe_safe_DTKP_205413.5364	105	0Safe_safe_DTKP_205407.5358	84	0Safe_safe_DTKP_205413.5364	163	0Safe_safe_DTKP_205407.5358	100	0Safe_safe_DTKP_205407.5358	71
0Safe_safe_DTKP_205430.5381	7	0Safe_safe_DTKP_205408.5359	109	0Safe_safe_DTKP_205414.5365	184	0Safe_safe_DTKP_205408.5359	145	0Safe_safe_DTKP_205414.5365	118	0Safe_safe_DTKP_205408.5359	88	0Safe_safe_DTKP_205408.5359	101
0Safe_safe_DTKP_205431.5382	101	0Safe_safe_DTKP_205409.5360	124	0Safe_safe_DTKP_205415.5366	241	0Safe_safe_DTKP_205409.5360	213	0Safe_safe_DTKP_205415.5366	148	0Safe_safe_DTKP_205409.5360	80	0Safe_safe_DTKP_205409.5360	252
0Safe_safe_DTKP_205432.5383	84	0Safe_safe_DTKP_205410.5361	196	0Safe_safe_DTKP_205416.5367	233	0Safe_safe_DTKP_205410.5361	263	0Safe_safe_DTKP_205416.5367	229	0Safe_safe_DTKP_205410.5361	132	0Safe_safe_DTKP_205410.5361	261
0Safe_safe_DTKP_205433.5384	43	0Safe_safe_DTKP_205411.5362	43	0Safe_safe_DTKP_205417.5368	28	0Safe_safe_DTKP_205411.5362	82	0Safe_safe_DTKP_205417.5368	18	0Safe_safe_DTKP_205411.5362	25	0Safe_safe_DTKP_205411.5362	100
0Safe_safe_DTKP_205434.5385	75	0Safe_safe_DTKP_205412.5363	100	0Safe_safe_DTKP_205418.5369	59	0Safe_safe_DTKP_205412.5363	107	0Safe_safe_DTKP_205418.5369	120	0Safe_safe_DTKP_205412.5363	30	0Safe_safe_DTKP_205412.5363	196
0Safe_safe_DTKP_205435.5386	9	0Safe_safe_DTKP_205413.5364	188	0Safe_safe_DTKP_205419.5370	109	0Safe_safe_DTKP_205413.5364	186	0Safe_safe_DTKP_205419.5370	193	0Safe_safe_DTKP_205413.5364	130	0Safe_safe_DTKP_205413.5364	233
0Safe_safe_DTKP_205436.5387	11	0Safe_safe_DTKP_205414.5365	250	0Safe_safe_DTKP_205420.5371	469	0Safe_safe_DTKP_205414.5365	173	0Safe_safe_DTKP_205420.5371	86	0Safe_safe_DTKP_205414.5365	72	0Safe_safe_DTKP_205414.5365	166
0Safe_safe_DTKP_205437.5388	70	0Safe_safe_DTKP_205415.5366	272	0Safe_safe_DTKP_205421.5372	178	0Safe_safe_DTKP_205415.5366	248	0Safe_safe_DTKP_205421.5372	114	0Safe_safe_DTKP_205415.5366	833	0Safe_safe_DTKP_205415.5366	295
0Safe_safe_DTKP_205438.5389	29	0Safe_safe_DTKP_205416.5367	179	0Safe_safe_DTKP_205422.5373	94	0Safe_safe_DTKP_205416.5367	210	0Safe_safe_DTKP_205422.5373	128	0Safe_safe_DTKP_205416.5367	89	0Safe_safe_DTKP_205416.5367	293
0Safe_safe_DTKP_205439.5390	11	0Safe_safe_DTKP_205417.5368	87	0Safe_safe_DTKP_205423.5374	87	0Safe_safe_DTKP_205417.5368	120	0Safe_safe_DTKP_205423.5374	200	0Safe_safe_DTKP_205417.5368	419	0Safe_safe_DTKP_205417.5368	124
0Safe_safe_DTKP_205440.5391	177	0Safe_safe_DTKP_205418.5369	117	0Safe_safe_DTKP_205424.5375	29	0Safe_safe_DTKP_205418.5369	120	0Safe_safe_DTKP_205424.5375	132	0Safe_safe_DTKP_205418.5369	21	0Safe_safe_DTKP_205418.5369	150
0Safe_safe_DTKP_205441.5392	100	0Safe_safe_DTKP_205419.5370	215	0Safe_safe_DTKP_205425.5376	178	0Safe_safe_DTKP_205419.5370	233	0Safe_safe_DTKP_205425.5376	274	0Safe_safe_DTKP_205419.5370	67	0Safe_safe_DTKP_205419.5370	293
0Safe_safe_DTKP_205442.5393	120	0Safe_safe_DTKP_205420.5371	143	0Safe_safe_DTKP_205426.5377	315	0Safe_safe_DTKP_205420.5371	152	0Safe_safe_DTKP_205426.5377	158	0Safe_safe_DTKP_205420.5371	816	0Safe_safe_DTKP_205420.5371	201
0Safe_safe_DTKP_205443.5394	141	0Safe_safe_DTKP_205421.5372	155	0Safe_safe_DTKP_205427.5378	76	0Safe_safe_DTKP_205421.5372	216	0Safe_safe_DTKP_205427.5378	114	0Safe_safe_DTKP_205421.5372	100	0Safe_safe_DTKP_205421.5372	192
0Safe_safe_DTKP_205444.5395	224	0Safe_safe_DTKP_205422.5373	232	0Safe_safe_DTKP_205428.5379	248	0Safe_safe_DTKP_205422.5373	193	0Safe_safe_DTKP_205428.5379	286	0Safe_safe_DTKP_205422.5373	235	0Safe_safe_DTKP_205422.5373	275
0Safe_safe_DTKP_205445.5396	186	0Safe_safe_DTKP_205423.5374	62	0Safe_safe_DTKP_205429.5380	204	0Safe_safe_DTKP_205423.5374	110	0Safe_safe_DTKP_205429.5380	358	0Safe_safe_DTKP_205423.5374	385	0Safe_safe_DTKP_205423.5374	102
0Safe_safe_DTKP_205446.5397	152	0Safe_safe_DTKP_205424.5375	48	0Safe_safe_DTKP_205430.5381	50	0Safe_safe_DTKP_205424.5375	104	0Safe_safe_DTKP_205430.5381	54	0Safe_safe_DTKP_205424.5375	44	0Safe_safe_DTKP_205424.5375	49
0Safe_safe_DTKP_205447.5398	131	0Safe_safe_DTKP_205425.5376	244	0Safe_safe_DTKP_205431.5382	146	0Safe_safe_DTKP_205425.5376	270	0Safe_safe_DTKP_205431.5382	293	0Safe_safe_DTKP_205425.5376	109	0Safe_safe_DTKP_205425.5376	243
0Safe_safe_DTKP_205448.5399	97	0Safe_safe_DTKP_205426.5377	292	0Safe_safe_DTKP_205432.5383	151	0Safe_safe_DTKP_205426.5377	220	0Safe_safe_DTKP_205432.5383	165	0Safe_safe_DTKP_205426.5377	296	0Safe_safe_DTKP_205426.5377	278
0Safe_safe_DTKP_205449.5400	79	0Safe_safe_DTKP_205427.5378	34	0Safe_safe_DTKP_205433.5384	110	0Safe_safe_DTKP_205427.5378	70	0Safe_safe_DTKP_205433.5384	131	0Safe_safe_DTKP_205427.5378	11	0Safe_safe_DTKP_205427.5378	169
0Safe_safe_DTKP_205450.5401	65	0Safe_safe_DTKP_205428.5379	254	0Safe_safe_DTKP_205434.5385	17	0Safe_safe_DTKP_205428.5379	221	0Safe_safe_DTKP_205434.5385	47	0Safe_safe_DTKP_205428.5379	289	0Safe_safe_DTKP_205428.5379	448
0Safe_safe_DTKP_205451.5402	47	0Safe_safe_DTKP_205429.5380	302	0Safe_safe_DTKP_205435.5386	97	0Safe_safe_DTKP_205429.5380	228	0Safe_safe_DTKP_205435.5386	24	0Safe_safe_DTKP_205429.5380	101	0Safe_safe_DTKP_205429.5380	269
0Safe_safe_DTKP_205452.5403	594	0Safe_safe_DTKP_205430.5381	86	0Safe_safe_DTKP_205436.5387	52	0Safe_safe_DTKP_205430.5381	79	0Safe_safe_DTKP_205436.5387	73	0Safe_safe_DTKP_205430.5381	13	0Safe_safe_DTKP_205430.5381	136
0Safe_safe_DTKP_205453.5404	115	0Safe_safe_DTKP_205431.5382	139	0Safe_safe_DTKP_205437.5388	43	0Safe_safe_DTKP_205431.5382	174	0Safe_safe_DTKP_205437.5388	286	0Safe_safe_DTKP_205431.5382	85	0Safe_safe_DTKP_205431.5382	161
0Safe_safe_DTKP_205454.5405	36	0Safe_safe_DTKP_205432.5383	176	0Safe_safe_DTKP_205438.5389	114	0Safe_safe_DTKP_205432.5383	186	0Safe_safe_DTKP_205438.5389	295	0Safe_safe_DTKP_205432.5383	557	0Safe_safe_DTKP_205432.5383	219
0Safe_safe_DTKP_205455.5406	26	0Safe_safe_DTKP_205433.5384	101	0Safe_safe_DTKP_205439.5390	8	0Safe_safe_DTKP_205433.5384	93	0Safe_safe_DTKP_205439.5390	138	0Safe_safe_DTKP_205433.5384	145	0Safe_safe_DTKP_205433.5384	92
0Safe_safe_DTKP_205456.5407	41	0Safe_safe_DTKP_205434.5385	85	0Safe_safe_DTKP_205440.5391	95	0Safe_safe_DTKP_205434.5385	53	0Safe_safe_DTKP_205440.5391	13	0Safe_safe_DTKP_205434.5385	16	0Safe_safe_DTKP_205434.5385	32
0Safe_safe_DTKP_205457.5408	220	0Safe_safe_DTKP_205435.5386	71	0Safe_safe_DTKP_205441.5392	92	0Safe_safe_DTKP_205435.5386	69	0Safe_safe_DTKP_205441.5392	203	0Safe_safe_DTKP_205435.5386	12	0Safe_safe_DTKP_205435.5386	40
0Safe_safe_DTKP_205458.5409	39	0Safe_safe_DTKP_205436.5387	108	0Safe_safe_DTKP_205442.5393	185	0Safe_safe_DTKP_205436.5387	121	0Safe_safe_DTKP_205442.5393	137	0Safe_safe_DTKP_205436.5387	64	0Safe_safe_DTKP_205436.5387	86
0Safe_safe_DTKP_205459.5410	614	0Safe_safe_DTKP_205437.5388	36	0Safe_safe_DTKP_205443.5394	160	0Safe_safe_DTKP_205437.5388	88	0Safe_safe_DTKP_205443.5394	296	0Safe_safe_DTKP_205437.5388	30	0Safe_safe_DTKP_205437.5388	86
0Safe_safe_DTKP_205460.5411	123	0Safe_safe_DTKP_205438.5389	137	0Safe_safe_DTKP_205444.5395	97	0Safe_safe_DTKP_205438.5389	222	0Safe_safe_DTKP_205444.5395	223	0Safe_safe_DTKP_205438.5389	244	0Safe_safe_DTKP_205438.5389	259
0Safe_safe_DTKP_205461.5412	112	0Safe_safe_DTKP_205439.5390	18	0Safe_safe_DTKP_205445.5396	186	0Safe_safe_DTKP_205439.5390	53	0Safe_safe_DTKP_205445.5396	121	0Safe_safe_DTKP_205439.5390	52	0Safe_safe_DTKP_205439.5390	47
0Safe_safe_DTKP_205462.5413	227	0Safe_safe_DTKP_205440.5391	246	0Safe_safe_DTKP_205446.5397	219	0Safe_safe_DTKP_205440.5391	87	0Safe_safe_DTKP_205446.5397	169	0Safe_safe_DTKP_205440.5391	20	0Safe_safe_DTKP_205440.5391	57
0Safe_safe_DTKP_205463.5414	42	0Safe_safe_DTKP_205441.5392	109	0Safe_safe_DTKP_205447.5398	192	0Safe_safe_DTKP_205441.5392	93	0Safe_safe_DTKP_205447.5398	365	0Safe_safe_DTKP_205441.5392	175	0Safe_safe_DTKP_205441.5392	171
0Safe_safe_DTKP_205464.5415	89	0Safe_safe_DTKP_205442.5393	211	0Safe_safe_DTKP_205448.5399	99	0Safe_safe_DTKP_205442.5393	142	0Safe_safe_DTKP_205448.5399	87	0Safe_safe_DTKP_205442.5393	249	0Safe_safe_DTKP_205442.5393	155
0Safe_safe_DTKP_205465.5416	127	0Safe_safe_DTKP_205443.5394	132	0Safe_safe_DTKP_205449.5400	66	0Safe_safe_DTKP_205443.5394	187	0Safe_safe_DTKP_205449.5400	155	0Safe_safe_DTKP_205443.5394	158	0Safe_safe_DTKP_205443.5394	329
0Safe_safe_DTKP_205466.5417	232	0Safe_safe_DTKP_205444.5395	172	0Safe_safe_DTKP_205450.5401	204	0Safe_safe_DTKP_205444.5395	239	0Safe_safe_DTKP_205450.5401	251	0Safe_safe_DTKP_205444.5395	107	0Safe_safe_DTKP_205444.5395	326
0Safe_safe_DTKP_205467.5418	325	0Safe_safe_DTKP_205445.5396	244	0Safe_safe_DTKP_205451.5402	168	0Safe_safe_DTKP_205445.5396	226	0Safe_safe_DTKP_205451.5402	195	0Safe_safe_DTKP_205445.5396	256	0Safe_safe_DTKP_205445.5396	246
0Safe_safe_DTKP_205468.5419	39	0Safe_safe_DTKP_205446.5397	306	0Safe_safe_DTKP_205452.5403	281	0Safe_safe_DTKP_205446.5397	230	0Safe_safe_DTKP_205452.5403	225	0Safe_safe_DTKP_205446.5397	321	0Safe_safe_DTKP_205446.5397	215
0Safe_safe_DTKP_205469.5420	13	0Safe_safe_DTKP_205447.5398	121	0Safe_safe_DTKP_205453.5404	186	0Safe_safe_DTKP_205447.5398	248	0Safe_safe_DTKP_205453.5404	358	0Safe_safe_DTKP_205447.5398	94	0Safe_safe_DTKP_205447.5398	263
0Safe_safe_DTKP_205470.5421	83	0Safe_safe_DTKP_205448.5399	166	0Safe_safe_DTKP_205454.5405	82	0Safe_safe_DTKP_205448.5399	253	0Safe_safe_DTKP_205454.5405	124	0Safe_safe_DTKP_205448.5399	113	0Safe_safe_DTKP_205448.5399	282
0Safe_safe_DTKP_205471.5422	174	0Safe_safe_DTKP_205449.5400	167	0Safe_safe_DTKP_205455.5406	14	0Safe_safe_DTKP_205449.5400	180	0Safe_safe_DTKP_205455.5406	14	0Safe_safe_DTKP_205449.5400	148	0Safe_safe_DTKP_205449.5400	136
0Safe_safe_DTKP_205472.5423	111	0Safe_safe_DTKP_205450.5401	138	0Safe_safe_DTKP_205456.5407	108	0Safe_safe_DTKP_205450.5401	223	0Safe_safe_DTKP_205456.5407	156	0Safe_safe_DTKP_205450.5401	122	0Safe_safe_DTKP_205450.5401	269
0Safe_safe_DTKP_205473.5424	105	0Safe_safe_DTKP_205451.5402	185	0Safe_safe_DTKP_205457.5408	190	0Safe_safe_DTKP_205451.5402	176	0Safe_safe_DTKP_205457.5408	583	0Safe_safe_DTKP_205451.5402	104	0Safe_safe_DTKP_205451.5402	178
0Safe_safe_DTKP_205474.5425	156	0Safe_safe_DTKP_205452.5403	182	0Safe_safe_DTKP_205458.5409	12	0Safe_safe_DTKP_205452.5403	219	0Safe_safe_DTKP_205458.5409	35	0Safe_safe_DTKP_205452.5403	101	0Safe_safe_DTKP_205452.5403	363
0Safe_safe_DTKP_205475.5426	45	0Safe_safe_DTKP_205453.5404	181	0Safe_safe_DTKP_205459.5410	225	0Safe_safe_DTKP_205453.5404	224	0Safe_safe_DTKP_205459.5410	107	0Safe_safe_DTKP_205453.5404	1121	0Safe_safe_DTKP_205453.5404	567
0Safe_safe_DTKP_205476.5427	28	0Safe_safe_DTKP_205454.5405	112	0Safe_safe_DTKP_205460.5411	96	0Safe_safe_DTKP_205454.5405	125	0Safe_safe_DTKP_205460.5411	170	0Safe_safe_DTKP_205454.5405	137	0Safe_safe_DTKP_205454.5405	91
0Safe_safe_DTKP_205477.5428	250	0Safe_safe_DTKP_205455.5406	42	0Safe_safe_DTKP_205461.5412	113	0Safe_safe_DTKP_205455.5406	80	0Safe_safe_DTKP_205461.5412	115	0Safe_safe_DTKP_205455.5406	26	0Safe_safe_DTKP_205455.5406	49
[truncated: 9,094 more rows]

## Sheet: WT_Basal_casTLE (NormToT0)
#GeneID	Symbol	GeneInfo	Localization	Process	Function	Element #	casTLE Effect	casTLE Score	casTLE p-value	Minimum Effect Estimate	Maximum Effect Estimate	Individual Elements
[truncated: 2,073 more rows]

[truncated: 5 more sheets: WT_CF_casTLE (NormToBasal), WT_Rotenone_casTLE (NormToBasal, OE_Basal_casTLE (NormToT0), OE_CF_casTLE  (NormToBasal), OE_Rotenone_casTLE  (NormToBasa]
