# Supplementary material for: The extracellular matrix integrates mitochondrial homeostasis
Source: Cell. Author manuscript; Available in PMC 2025 Aug 15. (PMC12352124; doi:10.1016/j.cell.2024.05.057)
Supplement: Supplementary Table 3 [file NIHMS2092591-supplement-Supplementary_Table_3.xlsx]

## Sheet: TGFb vs Veh
Gene Name	GeneID	Base mean	log2(FC)	StdErr	Wald-Stats	P-value	P-adj
PTX3	ENSG00000163661	2088.68	-6.24455	0.195099	-32.0071	8.6855e-225	7.61124e-222
CPA4	ENSG00000128510	1007.46	-5.36433	0.146242	-36.6813	1.45106e-294	3.02002e-291
HSD17B2	ENSG00000086696	545.233	-5.24894	0.186665	-28.1196	5.63496e-174	2.84309e-171
C10orf105	ENSG00000214688	63.6349	-5.11863	0.390372	-13.1122	2.80395e-39	1.33388e-37
ACKR4	ENSG00000129048	996.174	-4.97376	0.157421	-31.5953	4.28644e-219	3.39853e-216
ADH1B	ENSG00000196616	100.855	-4.75549	0.320264	-14.8487	7.09623e-50	4.7642e-48
KCNN2	ENSG00000080709	204.033	-4.73122	0.253703	-18.6487	1.29474e-77	1.62086e-75
EVI2B	ENSG00000185862	47.5483	-4.6402	0.420934	-11.0236	2.9413e-28	9.0189e-27
EVI2A	ENSG00000126860	63.3264	-4.56234	0.358727	-12.7181	4.68938e-37	2.09325e-35
HGF	ENSG00000019991	373.43	-4.47266	0.240312	-18.6119	2.5745e-77	3.17522e-75
RGCC	ENSG00000102760	79.5955	-4.41967	0.326655	-13.5301	1.03865e-41	5.4042e-40
SLC38A11	ENSG00000169507	1701	-4.27233	0.106263	-40.2052	0	0
SECTM1	ENSG00000141574	487.6	-4.23627	0.242524	-17.4674	2.53702e-68	2.72525e-66
TENT5C	ENSG00000183508	603.638	-4.23084	0.154242	-27.43	1.20472e-165	5.27857e-163
TMTC1	ENSG00000133687	1114.24	-4.22359	0.112255	-37.625	0	0
SIPA1L2	ENSG00000116991	417.869	-4.2173	0.198886	-21.2046	8.65807e-100	1.61974e-97
CHRM2	ENSG00000181072	982.364	-4.2047	0.135504	-31.0302	2.1126e-211	1.46562e-208
FAM20A	ENSG00000108950	457.997	-4.15587	0.214521	-19.3728	1.30915e-83	1.84724e-81
CCN3	ENSG00000136999	1079.43	-4.15049	0.127495	-32.5542	1.82546e-232	1.89962e-229
PPARGC1A	ENSG00000109819	31.5687	-3.98299	0.45107	-8.83009	1.0459e-18	2.00164e-17
HTR2B	ENSG00000135914	58.6124	-3.92052	0.339138	-11.5603	6.5501e-31	2.25795e-29
PTGIS	ENSG00000124212	349.811	-3.88916	0.21868	-17.7847	9.28531e-71	1.02384e-68
TM4SF1	ENSG00000169908	477.358	-3.8428	0.226503	-16.9658	1.47109e-64	1.44081e-62
LY6K	ENSG00000160886	218.386	-3.80887	0.205132	-18.5679	5.84608e-77	7.1049e-75
MAP2K6	ENSG00000108984	237.478	-3.77656	0.259042	-14.579	3.8232e-48	2.43894e-46
ARHGAP6	ENSG00000047648	26.1478	-3.68239	0.450198	-8.17949	2.85038e-16	4.66656e-15
MEST	ENSG00000106484	712.568	-3.66728	0.129926	-28.2258	2.8186e-175	1.46655e-172
SPRY1	ENSG00000164056	111.504	-3.63524	0.286775	-12.6763	8.00378e-37	3.54423e-35
C11orf87	ENSG00000185742	104.659	-3.62824	0.263689	-13.7595	4.46426e-43	2.44506e-41
ANO3	ENSG00000134343	860.22	-3.62589	0.165626	-21.892	3.0938e-106	6.28193e-104
OPRL1	ENSG00000125510	17.2826	-3.53308	0.47156	-7.49232	6.76658e-14	9.08871e-13
KIT	ENSG00000157404	150.827	-3.49255	0.242117	-14.425	3.60054e-47	2.204e-45
PTPRQ	ENSG00000139304	354.438	-3.39884	0.21237	-16.0043	1.19193e-57	1.0023e-55
BATF2	ENSG00000168062	110.97	-3.34534	0.269862	-12.3965	2.73092e-35	1.13109e-33
PDE3A	ENSG00000172572	156.014	-3.33557	0.223419	-14.9296	2.11379e-50	1.46644e-48
LRRN4CL	ENSG00000177363	43.6208	-3.33413	0.364715	-9.14174	6.14569e-20	1.28067e-18
CCDC102B	ENSG00000150636	544.714	-3.23617	0.141291	-22.9042	4.21524e-116	1.03211e-113
SPHKAP	ENSG00000153820	651.205	-3.22882	0.191633	-16.849	1.06773e-63	1.01587e-61
MYZAP	ENSG00000263155	35.5879	-3.21845	0.396959	-8.10776	5.156e-16	8.31854e-15
KCNH5	ENSG00000140015	138.749	-3.21103	0.247245	-12.9872	1.44574e-38	6.68655e-37
CEMIP	ENSG00000103888	824.16	-3.18223	0.423181	-7.5198	5.48618e-14	7.43246e-13
DUSP4	ENSG00000120875	668.25	-3.15413	0.19922	-15.8324	1.85953e-56	1.50297e-54
DLL4	ENSG00000128917	35.727	-3.1371	0.438684	-7.15117	8.60444e-13	1.05109e-11
METTL7A	ENSG00000185432	96.9479	-3.13063	0.267066	-11.7223	9.79659e-32	3.46313e-30
GBP2	ENSG00000162645	599.006	-3.04909	0.139148	-21.9126	1.97157e-106	4.05267e-104
SH3GL2	ENSG00000107295	125.699	-3.0487	0.228576	-13.3378	1.39535e-40	6.99774e-39
GDF5	ENSG00000125965	15.3899	-3.04137	0.461861	-6.58504	4.54776e-11	4.74735e-10
APCDD1	ENSG00000154856	1576.26	-3.02695	0.135821	-22.2863	5.01721e-110	1.09916e-107
IL1B	ENSG00000125538	30.1441	-3.01548	0.467154	-6.455	1.0822e-10	1.0894e-09
ENPP2	ENSG00000136960	1050.8	-3.01528	0.119817	-25.1657	9.52384e-140	2.88313e-137
TLR3	ENSG00000164342	223.785	-3.00674	0.189818	-15.8401	1.64495e-56	1.33602e-54
COLEC10	ENSG00000184374	34.6933	-2.99255	0.357248	-8.37667	5.44462e-17	9.37466e-16
PTCHD4	ENSG00000244694	44.6086	-2.99126	0.344737	-8.67695	4.0652e-18	7.52898e-17
PLAAT4	ENSG00000133321	32.2994	-2.98251	0.411715	-7.24411	4.3528e-13	5.4416e-12
GRIA4	ENSG00000152578	14.2358	-2.98045	0.474153	-6.28585	3.26072e-10	3.12376e-09
SOCS2	ENSG00000120833	499.471	-2.95576	0.142003	-20.8147	3.18275e-96	5.63753e-94
CPA3	ENSG00000163751	26.3971	-2.95386	0.400233	-7.38034	1.57881e-13	2.05529e-12
NR4A3	ENSG00000119508	229.937	-2.94022	0.227028	-12.9509	2.32101e-38	1.06753e-36
SYPL2	ENSG00000143028	5338.11	-2.92145	0.0937109	-31.1751	2.31827e-213	1.67822e-210
CAVIN2	ENSG00000168497	56.83	-2.90783	0.339228	-8.5719	1.01788e-17	1.83814e-16
MCTP1	ENSG00000175471	90.3902	-2.90735	0.246248	-11.8066	3.60988e-32	1.30662e-30
VSIR	ENSG00000107738	666.37	-2.86621	0.147164	-19.4763	1.7439e-84	2.48171e-82
AKNAD1	ENSG00000162641	26.0118	-2.84859	0.404013	-7.05074	1.77972e-12	2.10458e-11
ETV7	ENSG00000010030	24.5271	-2.84473	0.401178	-7.09095	1.33198e-12	1.5978e-11
CNKSR3	ENSG00000153721	275.63	-2.81177	0.175265	-16.0429	6.40607e-58	5.41427e-56
LINC01085	ENSG00000248698	321.284	-2.80215	0.156013	-17.961	3.93971e-72	4.43218e-70
SDR42E1	ENSG00000184860	24.7033	-2.80027	0.464592	-6.02736	1.66657e-09	1.49506e-08
TMEM26	ENSG00000196932	46.8252	-2.78693	0.352989	-7.89522	2.89806e-15	4.38661e-14
TGFBR3	ENSG00000069702	628.157	-2.7766	0.144518	-19.2128	2.89211e-82	3.91493e-80
AKR1C1	ENSG00000187134	65.089	-2.76466	0.335715	-8.23514	1.79355e-16	2.97436e-15
AKR1C3	ENSG00000196139	24.1431	-2.74707	0.416023	-6.60317	4.02446e-11	4.2196e-10
ATXN7L2	ENSG00000162650	878.689	-2.73973	0.152312	-17.9876	2.43526e-72	2.77719e-70
CASP1	ENSG00000137752	695.924	-2.73962	0.178427	-15.3543	3.31572e-53	2.52085e-51
KRTAP2-3	ENSG00000212724	24.346	-2.73114	0.40414	-6.7579	1.40002e-11	1.54271e-10
GIMAP2	ENSG00000106560	72.1792	-2.7015	0.28075	-9.62245	6.42846e-22	1.48865e-20
TNFRSF11B	ENSG00000164761	13183.4	-2.68673	0.082375	-32.6158	2.44865e-233	2.718e-230
CLDN11	ENSG00000013297	83.418	-2.67397	0.271647	-9.84356	7.30761e-23	1.77623e-21
ARMC9	ENSG00000135931	4622.7	-2.67341	0.0780705	-34.2435	5.44701e-257	7.55772e-254
SIX2	ENSG00000170577	13.9914	-2.67242	0.456297	-5.85675	4.72019e-09	3.99955e-08
SCN1A	ENSG00000144285	33.6018	-2.66574	0.404715	-6.58669	4.49739e-11	4.69772e-10
ROBO2	ENSG00000185008	1753.93	-2.65466	0.10404	-25.5157	1.32102e-143	4.22982e-141
STAMBPL1	ENSG00000138134	489.068	-2.64886	0.135234	-19.5872	1.98735e-85	2.85253e-83
LRRC20	ENSG00000172731	73.7636	-2.64288	0.290628	-9.09369	9.57375e-20	1.95108e-18
RAB38	ENSG00000123892	131.718	-2.61972	0.259738	-10.086	6.36994e-24	1.62171e-22
CDKN1C	ENSG00000129757	14.4469	-2.60394	0.490627	-5.30737	1.11219e-07	7.98879e-07
PKD1L2	ENSG00000166473	95.2033	-2.6002	0.296188	-8.77888	1.65117e-18	3.12055e-17
ABCC9	ENSG00000069431	1502.5	-2.59751	0.11452	-22.6817	6.79503e-114	1.57135e-111
PTGFR	ENSG00000122420	675.581	-2.59587	0.134594	-19.2866	6.95465e-83	9.64958e-81
VIT	ENSG00000205221	881.617	-2.59545	0.0967126	-26.8368	1.20391e-158	4.66166e-156
KITLG	ENSG00000049130	1302.32	-2.5703	0.104547	-24.5851	1.82386e-133	5.42272e-131
PPARG	ENSG00000132170	110.296	-2.55129	0.290447	-8.78402	1.57734e-18	2.99462e-17
CRYBG1	ENSG00000112297	1359.33	-2.54868	0.149521	-17.0456	3.7685e-65	3.80276e-63
TMEM158	ENSG00000249992	453.042	-2.54394	0.211763	-12.0131	3.03143e-33	1.13423e-31
DENND2A	ENSG00000146966	435.568	-2.51477	0.243637	-10.3218	5.61707e-25	1.51089e-23
CCL2	ENSG00000108691	384.835	-2.5142	0.253731	-9.90891	3.80796e-23	9.4069e-22
PLA2G4B	ENSG00000243708	41.6185	-2.50951	0.348928	-7.19206	6.38226e-13	7.88314e-12
CD7	ENSG00000173762	7.83256	-2.50915	0.489715	-5.12368	2.99623e-07	2.0454e-06
CTSC	ENSG00000109861	3472.76	-2.49916	0.0943524	-26.4875	1.35141e-154	5.11387e-152
TRPV2	ENSG00000187688	14.1939	-2.49715	0.479042	-5.2128	1.86007e-07	1.29854e-06
TOX	ENSG00000198846	573.759	-2.48329	0.117078	-21.2105	7.63726e-100	1.445e-97
SH2D5	ENSG00000189410	127.735	-2.47379	0.228684	-10.8175	2.84407e-27	8.50158e-26
VAT1L	ENSG00000171724	375.731	-2.46409	0.187266	-13.1582	1.52661e-39	7.36757e-38
MALL	ENSG00000144063	104.402	-2.4468	0.249532	-9.80556	1.06557e-22	2.54544e-21
SEMA6D	ENSG00000137872	223.083	-2.44086	0.179721	-13.5813	5.16766e-42	2.70571e-40
KCNMB2	ENSG00000197584	14.9077	-2.42737	0.481151	-5.04493	4.53684e-07	3.041e-06
IL1RAPL1	ENSG00000169306	10.6289	-2.42667	0.472824	-5.13228	2.86251e-07	1.95732e-06
GBP4	ENSG00000162654	428.685	-2.4198	0.164169	-14.7397	3.582e-49	2.33883e-47
CDH18	ENSG00000145526	48.5607	-2.41256	0.4194	-5.75242	8.79775e-09	7.22966e-08
LIN7A	ENSG00000111052	890.126	-2.40108	0.14053	-17.0858	1.89193e-65	1.92077e-63
SFRP1	ENSG00000104332	1902.63	-2.38592	0.164603	-14.495	1.30374e-47	8.13004e-46
BEX1	ENSG00000133169	83.9796	-2.37697	0.256506	-9.26673	1.91932e-20	4.10755e-19
GPAT3	ENSG00000138678	33.6531	-2.37395	0.393022	-6.04024	1.53884e-09	1.38721e-08
ALDH1A1	ENSG00000165092	12.9938	-2.34923	0.482461	-4.86927	1.1201e-06	7.15645e-06
SEMA3F	ENSG00000001617	44.6967	-2.33718	0.322419	-7.24887	4.20262e-13	5.27307e-12
DUSP6	ENSG00000139318	990.502	-2.33661	0.118336	-19.7456	8.76042e-87	1.27948e-84
CARD16	ENSG00000204397	31.9914	-2.32766	0.400309	-5.81467	6.07548e-09	5.08837e-08
SHANK2	ENSG00000162105	38.3754	-2.32102	0.42534	-5.45685	4.84649e-08	3.65793e-07
PLPP3	ENSG00000162407	1280.25	-2.31969	0.0810498	-28.6205	3.73397e-180	2.07384e-177
MUSK	ENSG00000030304	11.5923	-2.30686	0.473548	-4.87144	1.10788e-06	7.0811e-06
RAB27B	ENSG00000041353	290.71	-2.30567	0.173885	-13.2598	3.96206e-40	1.94024e-38
SLIT2	ENSG00000145147	5108.41	-2.27982	0.100836	-22.6092	3.51735e-113	8.02246e-111
DPP4	ENSG00000197635	1413.43	-2.27393	0.11034	-20.6084	2.30715e-94	3.88021e-92
CELF2	ENSG00000048740	55.9481	-2.26081	0.356863	-6.33523	2.36989e-10	2.30348e-09
LCE2A	ENSG00000187173	6.59567	-2.26008	0.490801	-4.60489	4.12682e-06	2.43313e-05
GMPR	ENSG00000137198	150.642	-2.25154	0.203112	-11.0852	1.47989e-28	4.60564e-27
STK32B	ENSG00000152953	395.311	-2.2494	0.141765	-15.8672	1.06977e-56	8.73123e-55
SLCO4A1	ENSG00000101187	20.3132	-2.23459	0.438029	-5.10146	3.37042e-07	2.28678e-06
ADAMTS15	ENSG00000166106	352.133	-2.23168	0.13162	-16.9555	1.75123e-64	1.70515e-62
FMO4	ENSG00000076258	127.543	-2.23165	0.248676	-8.97413	2.85603e-19	5.63423e-18
CLEC3B	ENSG00000163815	257.333	-2.23087	0.200847	-11.1073	1.15606e-28	3.61134e-27
CD83	ENSG00000112149	89.0524	-2.22264	0.224205	-9.91341	3.64004e-23	9.01884e-22
KIAA1217	ENSG00000120549	448.887	-2.21723	0.197458	-11.2289	2.94118e-29	9.36342e-28
SERPINB2	ENSG00000197632	183.562	-2.21143	0.250432	-8.83047	1.04238e-18	1.99719e-17
PSD3	ENSG00000156011	377.795	-2.20592	0.191958	-11.4917	1.4523e-30	4.94495e-29
ETV1	ENSG00000006468	222.631	-2.20048	0.281509	-7.81671	5.42227e-15	8.0321e-14
SH3RF2	ENSG00000156463	72.4393	-2.2	0.315022	-6.98362	2.87675e-12	3.3495e-11
TMEM171	ENSG00000157111	33.7265	-2.19656	0.386819	-5.67852	1.35863e-08	1.09071e-07
GPR37	ENSG00000170775	189.104	-2.19238	0.172269	-12.7265	4.21206e-37	1.89032e-35
SOD2	ENSG00000291237	5517.49	-2.19184	0.325002	-6.74408	1.53998e-11	1.69022e-10
SYNE3	ENSG00000176438	704.52	-2.19136	0.11597	-18.896	1.23131e-79	1.58925e-77
DDO	ENSG00000203797	51.6311	-2.18491	0.279811	-7.80853	5.78595e-15	8.52531e-14
CD36	ENSG00000135218	58.5697	-2.18427	0.334418	-6.53155	6.50908e-11	6.69402e-10
PTPRH	ENSG00000080031	35.7877	-2.17964	0.382236	-5.70235	1.18168e-08	9.54167e-08
DIRAS3	ENSG00000162595	6.16977	-2.17849	0.490664	-4.43987	9.00131e-06	5.03432e-05
SEMA3D	ENSG00000153993	1175.12	-2.1503	0.132416	-16.2389	2.67577e-59	2.3204e-57
HPSE	ENSG00000173083	85.8464	-2.14616	0.336494	-6.37801	1.79401e-10	1.76642e-09
FRMPD4	ENSG00000169933	65.6477	-2.13486	0.304188	-7.01823	2.24701e-12	2.63284e-11
GUCY1A2	ENSG00000152402	132.574	-2.11594	0.276864	-7.64253	2.12993e-14	3.00029e-13
IGFBP4	ENSG00000141753	13549.1	-2.11448	0.0913221	-23.1541	1.32255e-118	3.33643e-116
TFPI	ENSG00000003436	1749.85	-2.11169	0.081984	-25.7573	2.66912e-146	8.7139e-144
CRHBP	ENSG00000145708	7.01439	-2.11031	0.489925	-4.30742	1.65172e-05	8.81165e-05
RAB7B	ENSG00000276600	183.778	-2.10548	0.214562	-9.81291	9.90714e-23	2.38718e-21
SLC6A6	ENSG00000131389	4571.6	-2.09888	0.11076	-18.9499	4.42752e-80	5.80458e-78
KCNJ8	ENSG00000121361	243.776	-2.09529	0.187627	-11.1674	5.8905e-29	1.86104e-27
MYPN	ENSG00000138347	716.879	-2.0883	0.152191	-13.7216	7.54019e-43	4.04981e-41
TXLNB	ENSG00000164440	24.5183	-2.08547	0.380791	-5.47669	4.33366e-08	3.29477e-07
FCGR2A	ENSG00000143226	29.8165	-2.08204	0.41796	-4.98144	6.31119e-07	4.16824e-06
AOX1	ENSG00000138356	600.723	-2.08041	0.149526	-13.9133	5.2593e-44	2.92868e-42
RPL13AP20	ENSG00000234498	8.71024	-2.06626	0.475308	-4.34721	1.3788e-05	7.47297e-05
PTGES	ENSG00000148344	183.726	-2.06548	0.210616	-9.80682	1.05234e-22	2.51984e-21
PLA2G4A	ENSG00000116711	41.4183	-2.06273	0.39126	-5.27201	1.34941e-07	9.57296e-07
SAMD5	ENSG00000203727	1182.07	-2.03339	0.141619	-14.3582	9.46473e-47	5.66862e-45
TENT5B	ENSG00000158246	43.4436	-2.03084	0.330285	-6.14874	7.81018e-10	7.2124e-09
EPHA5	ENSG00000145242	345.736	-2.03011	0.17195	-11.8064	3.61832e-32	1.30683e-30
OTULINL	ENSG00000145569	121.474	-2.02544	0.340868	-5.94201	2.8155e-09	2.46079e-08
IFIT2	ENSG00000119922	1182.85	-2.02448	0.159878	-12.6627	9.52159e-37	4.18297e-35
RTP4	ENSG00000136514	38.2401	-2.01317	0.364711	-5.51991	3.39175e-08	2.6169e-07
ADAMTS1	ENSG00000154734	4872.1	-2.01239	0.070353	-28.6041	5.97094e-180	3.20697e-177
PREX1	ENSG00000124126	55.0502	-2.01126	0.359314	-5.59749	2.17474e-08	1.71365e-07
DOCK4	ENSG00000128512	166.892	-2.00512	0.249741	-8.02879	9.84417e-16	1.56398e-14
TBC1D8	ENSG00000204634	271.291	-2.00008	0.173153	-11.5509	7.30317e-31	2.51235e-29
RASL11A	ENSG00000122035	31.6244	-1.99657	0.343179	-5.81786	5.96043e-09	4.99704e-08
SLC9A9	ENSG00000181804	125.152	-1.9953	0.288597	-6.9138	4.71837e-12	5.39196e-11
GPRC5A	ENSG00000013588	1322.28	-1.99193	0.137849	-14.4501	2.50335e-47	1.54373e-45
ANKRD33B	ENSG00000164236	164.96	-1.98868	0.19169	-10.3745	3.23987e-25	8.77134e-24
NEURL1	ENSG00000107954	12.5042	-1.98632	0.464669	-4.27469	1.914e-05	0.000101008
DBP	ENSG00000105516	151.289	-1.98319	0.203726	-9.73461	2.14646e-22	5.06929e-21
QPRT	ENSG00000103485	90.9042	-1.97217	0.23454	-8.40867	4.14674e-17	7.18452e-16
CDHR3	ENSG00000128536	51.1148	-1.96648	0.300338	-6.54754	5.84937e-11	6.04169e-10
ANK1	ENSG00000029534	1737.04	-1.95996	0.136012	-14.4102	4.46536e-47	2.72338e-45
COBLL1	ENSG00000082438	2788.68	-1.95922	0.0951108	-20.5994	2.7793e-94	4.62753e-92
DNALI1	ENSG00000163879	51.9914	-1.95693	0.366205	-5.34381	9.10119e-08	6.59421e-07
CACNA2D3	ENSG00000157445	214.054	-1.9534	0.266618	-7.32658	2.36097e-13	3.02852e-12
FAM111B	ENSG00000189057	369.827	-1.94959	0.128198	-15.2077	3.14628e-52	2.32825e-50
FAM43A	ENSG00000185112	191.626	-1.94196	0.181217	-10.7162	8.54136e-27	2.49498e-25
EFNB2	ENSG00000125266	1729.61	-1.94034	0.0832092	-23.3188	2.8549e-120	7.4272e-118
ARNT2	ENSG00000172379	344.756	-1.93982	0.175548	-11.05	2.19147e-28	6.76957e-27
ARRDC4	ENSG00000140450	3137.77	-1.93611	0.0747706	-25.894	7.78798e-148	2.5934e-145
SIM1	ENSG00000112246	3137.97	-1.91285	0.0876026	-21.8356	1.06624e-105	2.1389e-103
PID1	ENSG00000153823	336.599	-1.91264	0.127131	-15.0446	3.74392e-51	2.67537e-49
PRELP	ENSG00000188783	73.0607	-1.90307	0.250126	-7.60843	2.7744e-14	3.8527e-13
NTN4	ENSG00000074527	19872	-1.89925	0.069119	-27.478	3.21578e-166	1.4471e-163
ANKRD29	ENSG00000154065	28.4635	-1.89541	0.402604	-4.70787	2.50314e-06	1.52274e-05
P2RX7	ENSG00000089041	40.068	-1.89246	0.323826	-5.84406	5.09429e-09	4.29686e-08
DTNA	ENSG00000134769	75.5848	-1.88662	0.244614	-7.71264	1.23238e-14	1.76737e-13
NSG1	ENSG00000168824	13.2735	-1.87882	0.477501	-3.9347	8.3302e-05	0.000395151
KIF17	ENSG00000117245	48.4074	-1.87769	0.348384	-5.38972	7.05665e-08	5.19881e-07
GDF7	ENSG00000143869	24.33	-1.87642	0.395233	-4.74763	2.05816e-06	1.26592e-05
CSF1	ENSG00000184371	948.774	-1.86956	0.128374	-14.5634	4.80422e-48	3.05307e-46
JAKMIP3	ENSG00000188385	37.9691	-1.85436	0.357235	-5.19088	2.09306e-07	1.45206e-06
CASP4LP	ENSG00000235505	5.31003	-1.85261	0.490482	-3.77713	0.000158645	0.000711211
TNFRSF1B	ENSG00000028137	11.6697	-1.85022	0.455878	-4.05858	4.93718e-05	0.000242776
APOBEC3D	ENSG00000243811	117.318	-1.84765	0.237596	-7.77641	7.46113e-15	1.08876e-13
VWA5A	ENSG00000110002	20.2384	-1.8467	0.448202	-4.12025	3.78466e-05	0.000190319
RIPK4	ENSG00000183421	5.62511	-1.84297	0.490203	-3.75962	0.000170173	0.000758197
C1QTNF1	ENSG00000173918	291.173	-1.84133	0.234424	-7.8547	4.00734e-15	6.00019e-14
ATP8B4	ENSG00000104043	6.14615	-1.839	0.490396	-3.75002	0.000176818	0.000785492
ZNF367	ENSG00000165244	263.247	-1.83714	0.175866	-10.4462	1.52513e-25	4.18342e-24
CD14	ENSG00000170458	12.8861	-1.83709	0.477917	-3.84395	0.000121071	0.000557474
PLCD4	ENSG00000115556	71.2711	-1.83163	0.297014	-6.16682	6.96786e-10	6.45244e-09
GAS1	ENSG00000180447	1503.97	-1.83021	0.0897332	-20.3961	1.81083e-92	2.87146e-90
KCNAB2	ENSG00000069424	408.654	-1.82846	0.156224	-11.7041	1.21447e-31	4.26604e-30
TMEM71	ENSG00000165071	61.0921	-1.82808	0.338149	-5.40614	6.43975e-08	4.76754e-07
IL7R	ENSG00000168685	1519.13	-1.82251	0.121402	-15.0123	6.10311e-51	4.28763e-49
SLC40A1	ENSG00000138449	114.264	-1.8172	0.329431	-5.51618	3.46439e-08	2.668e-07
SPATA13	ENSG00000182957	703.55	-1.81501	0.192016	-9.45238	3.31215e-21	7.46241e-20
FAM167A	ENSG00000154319	304.946	-1.81217	0.159472	-11.3636	6.35019e-30	2.102e-28
MBNL3	ENSG00000076770	126.856	-1.81092	0.212562	-8.51948	1.60265e-17	2.85698e-16
DENND3	ENSG00000105339	933.898	-1.80802	0.170662	-10.5941	3.17342e-26	9.03205e-25
ADGRE1	ENSG00000174837	113.65	-1.80778	0.249396	-7.24865	4.2095e-13	5.27737e-12
EPHB6	ENSG00000106123	22.2767	-1.80772	0.487013	-3.71185	0.000205748	0.000901046
SYCE1L	ENSG00000205078	20.4281	-1.80551	0.489868	-3.68571	0.000228064	0.000990174
MTUS1	ENSG00000129422	76.5799	-1.80469	0.489457	-3.68712	0.000226803	0.000985459
FOSL1	ENSG00000175592	1177.8	-1.80408	0.117202	-15.3929	1.8267e-53	1.41463e-51
BIRC3	ENSG00000023445	143.734	-1.80269	0.286533	-6.29139	3.1464e-10	3.0212e-09
OLFM4	ENSG00000102837	246.981	-1.802	0.169169	-10.6521	1.70496e-26	4.91986e-25
TCEA3	ENSG00000204219	32.001	-1.80193	0.321792	-5.59968	2.14744e-08	1.69294e-07
NRP1	ENSG00000099250	9282.58	-1.79748	0.0867028	-20.7316	1.79806e-95	3.05487e-93
FIBIN	ENSG00000176971	369.137	-1.79452	0.133747	-13.4173	4.78937e-41	2.44611e-39
ANKRD35	ENSG00000198483	58.7801	-1.78908	0.251616	-7.11035	1.15752e-12	1.39456e-11
GALNT12	ENSG00000119514	44.8927	-1.78831	0.320253	-5.58407	2.3495e-08	1.84786e-07
SEMA4B	ENSG00000185033	310.043	-1.78509	0.151237	-11.8033	3.75464e-32	1.35313e-30
TMCO4	ENSG00000162542	411.716	-1.78018	0.167141	-10.6507	1.72989e-26	4.98317e-25
BMP4	ENSG00000125378	428.654	-1.7797	0.139007	-12.803	1.57831e-37	7.18003e-36
NR2F1	ENSG00000175745	514.023	-1.77587	0.116671	-15.2212	2.55801e-52	1.9099e-50
FAM72D	ENSG00000215784	52.0448	-1.77545	0.331051	-5.36307	8.18215e-08	5.96988e-07
SLC39A8	ENSG00000138821	448.895	-1.77367	0.222967	-7.95488	1.79304e-15	2.76427e-14
IL15RA	ENSG00000134470	106.94	-1.7736	0.266038	-6.6667	2.61628e-11	2.79955e-10
ENOX1	ENSG00000120658	216.162	-1.77147	0.15903	-11.1392	8.0856e-29	2.53055e-27
RPS6KA5	ENSG00000100784	101.504	-1.76725	0.294614	-5.99852	1.99126e-09	1.77297e-08
DAPK1	ENSG00000196730	169.035	-1.76437	0.243581	-7.24348	4.37302e-13	5.46218e-12
ALX4	ENSG00000052850	21.3209	-1.76055	0.379628	-4.63756	3.52538e-06	2.09634e-05
ANO4	ENSG00000151572	351.967	-1.75746	0.188734	-9.31186	1.2561e-20	2.71612e-19
PGA3	ENSG00000229859	5.32008	-1.75399	0.489889	-3.58038	0.00034309	0.00143477
CYP19A1	ENSG00000137869	5.06127	-1.752	0.483943	-3.62026	0.000294306	0.00124973
CPA5	ENSG00000158525	6.28093	-1.74484	0.486927	-3.58336	0.000339205	0.00142011
PSMB9	ENSG00000240065	91.7668	-1.74404	0.246384	-7.07855	1.45666e-12	1.73984e-11
TRPC6	ENSG00000137672	841.03	-1.74381	0.152664	-11.4225	3.22678e-30	1.08318e-28
IFIT3	ENSG00000119917	4396.91	-1.74302	0.13457	-12.9525	2.27527e-38	1.0494e-36
GRK5	ENSG00000198873	649.768	-1.7427	0.126662	-13.7587	4.51688e-43	2.46577e-41
SORCS1	ENSG00000108018	6.72864	-1.74161	0.480267	-3.62635	0.000287461	0.00122253
SYTL2	ENSG00000137501	795.144	-1.74116	0.103332	-16.8502	1.04562e-63	1.00055e-61
MMP1	ENSG00000196611	1368.18	-1.73954	0.388222	-4.48078	7.43702e-06	4.22039e-05
SPTSSB	ENSG00000196542	4.96995	-1.73937	0.489584	-3.55274	0.000381235	0.00158018
COLEC12	ENSG00000158270	85.0885	-1.73828	0.355464	-4.89017	1.00749e-06	6.47421e-06
RNASEL	ENSG00000135828	308.684	-1.73071	0.129501	-13.3645	9.752e-41	4.93528e-39
PDE1A	ENSG00000115252	9.58659	-1.73027	0.470664	-3.67622	0.000236714	0.00102398
PHLDA1	ENSG00000139289	1858.15	-1.7263	0.142169	-12.1426	6.2809e-34	2.44911e-32
MITF	ENSG00000187098	478.994	-1.72549	0.167475	-10.303	6.82979e-25	1.83118e-23
NTNG2	ENSG00000196358	43.5623	-1.71876	0.313601	-5.48074	4.2355e-08	3.22455e-07
MATN2	ENSG00000132561	223.173	-1.71601	0.210565	-8.14956	3.65248e-16	5.93885e-15
RCOR2	ENSG00000167771	35.2743	-1.71566	0.451677	-3.79842	0.000145623	0.000657973
LPAR6	ENSG00000139679	245.324	-1.70916	0.214995	-7.94976	1.8688e-15	2.87574e-14
PLD1	ENSG00000075651	484.54	-1.70696	0.195209	-8.74426	2.2448e-18	4.22804e-17
PTCH2	ENSG00000117425	56.7091	-1.70468	0.264082	-6.45512	1.08131e-10	1.08916e-09
DKK1	ENSG00000107984	8695.49	-1.70314	0.0819919	-20.7721	7.74141e-96	1.34265e-93
OSR1	ENSG00000143867	168.381	-1.70189	0.200368	-8.49382	1.9996e-17	3.53808e-16
CATSPER1	ENSG00000175294	23.588	-1.69215	0.42464	-3.98492	6.75039e-05	0.000325214
ADAMTSL1	ENSG00000178031	249.548	-1.69144	0.239334	-7.06729	1.57985e-12	1.87755e-11
ADRA1B	ENSG00000170214	10.8844	-1.69014	0.483934	-3.49251	0.000478512	0.00194512
C1QTNF2	ENSG00000145861	58.4036	-1.6895	0.283597	-5.9574	2.5628e-09	2.24938e-08
ADGRL2	ENSG00000117114	3225.34	-1.68251	0.126374	-13.3137	1.92683e-40	9.60529e-39
SLC8A1	ENSG00000183023	1943.27	-1.67513	0.0838329	-19.9818	7.93571e-89	1.20118e-86
NR4A2	ENSG00000153234	73.5689	-1.6742	0.358446	-4.6707	3.00169e-06	1.80315e-05
ADIRF	ENSG00000148671	158.296	-1.67188	0.255489	-6.54385	5.99555e-11	6.185e-10
TMTC2	ENSG00000179104	144.154	-1.66842	0.225026	-7.41436	1.22217e-13	1.60104e-12
UBA7	ENSG00000182179	935.78	-1.66112	0.18916	-8.78155	1.61242e-18	3.05078e-17
FST	ENSG00000134363	424.499	-1.65392	0.177349	-9.32576	1.1019e-20	2.392e-19
SMAD6	ENSG00000137834	124.451	-1.65284	0.273942	-6.03355	1.60396e-09	1.442e-08
ATP8A1	ENSG00000124406	8.50726	-1.65195	0.479813	-3.4429	0.00057552	0.00229299
RAB26	ENSG00000167964	11.6398	-1.6503	0.47586	-3.46803	0.000524279	0.00211413
GDA	ENSG00000119125	241.963	-1.6496	0.217542	-7.58288	3.37959e-14	4.66586e-13
#REF!	ENSG00000204556	6.73138	-1.64858	0.485306	-3.39699	0.000681304	0.00266097
PCDH12	ENSG00000113555	14.7408	-1.6467	0.467675	-3.52104	0.000429865	0.00176548
FOXL1	ENSG00000176678	1047.23	-1.64319	0.0905232	-18.1522	1.23378e-73	1.45691e-71
HSPB3	ENSG00000169271	104.351	-1.63962	0.219628	-7.46543	8.30304e-14	1.10685e-12
FOS	ENSG00000170345	147.271	-1.6379	0.194902	-8.40373	4.32518e-17	7.47811e-16
IGFBP5	ENSG00000115461	151450	-1.63749	0.0605664	-27.0362	5.54826e-161	2.25314e-158
E2F2	ENSG00000007968	28.0258	-1.63122	0.370154	-4.40687	1.04876e-05	5.81288e-05
C1orf115	ENSG00000162817	61.5993	-1.62875	0.258627	-6.29767	3.02147e-10	2.91132e-09
HHEX	ENSG00000152804	116.958	-1.6279	0.199632	-8.15448	3.50676e-16	5.71307e-15
RASSF5	ENSG00000266094	75.4304	-1.62698	0.293367	-5.54588	2.92486e-08	2.27459e-07
FRAT1	ENSG00000165879	28.2427	-1.62628	0.362287	-4.48893	7.15823e-06	4.07887e-05
#REF!	ENSG00000232926	14.2445	-1.62524	0.42725	-3.80394	0.000142412	0.000644511
MOXD1	ENSG00000079931	1237.4	-1.62076	0.135078	-11.9986	3.61154e-33	1.34524e-31
APOL1	ENSG00000100342	118.371	-1.62059	0.234452	-6.91224	4.77048e-12	5.44403e-11
BTG2	ENSG00000159388	189.388	-1.61721	0.160114	-10.1004	5.50355e-24	1.40759e-22
FAM167B	ENSG00000183615	50.218	-1.61425	0.304518	-5.30099	1.15179e-07	8.24828e-07
MXRA5	ENSG00000101825	13960.5	-1.61178	0.0672402	-23.9705	5.65411e-127	1.59561e-124
RND2	ENSG00000108830	39.6332	-1.60694	0.350757	-4.58134	4.61997e-06	2.70093e-05
SOCS1	ENSG00000185338	74.6186	-1.60238	0.29814	-5.37458	7.67617e-08	5.6328e-07
F2RL1	ENSG00000164251	24.6051	-1.60136	0.383418	-4.17654	2.95977e-05	0.000151725
SALL2	ENSG00000165821	53.6313	-1.59921	0.327247	-4.88687	1.02454e-06	6.57617e-06
DCLK1	ENSG00000133083	66.3183	-1.59794	0.285484	-5.59728	2.17737e-08	1.71491e-07
ARSL	ENSG00000157399	108.485	-1.59546	0.255043	-6.25563	3.95905e-10	3.7646e-09
GPSM2	ENSG00000121957	985.911	-1.59182	0.088004	-18.0881	3.95574e-73	4.54228e-71
MSR1	ENSG00000038945	1214.58	-1.591	0.119317	-13.3342	1.46385e-40	7.31926e-39
WLS	ENSG00000116729	1288.95	-1.591	0.0811817	-19.598	1.60733e-85	2.32714e-83
ADAMTSL4	ENSG00000143382	679.762	-1.59059	0.139301	-11.4184	3.3841e-30	1.13371e-28
GUCY1A1	ENSG00000164116	56.3229	-1.58913	0.297305	-5.34513	9.03527e-08	6.5493e-07
COL14A1	ENSG00000187955	282.875	-1.58604	0.216148	-7.33775	2.17221e-13	2.79932e-12
YPEL4	ENSG00000166793	53.8064	-1.58562	0.29532	-5.36917	7.90996e-08	5.78142e-07
PIFO	ENSG00000173947	5.77323	-1.58524	0.49066	-3.23084	0.00123429	0.00454565
MAP3K14	ENSG00000006062	180.897	-1.57957	0.190144	-8.30721	9.79812e-17	1.65791e-15
MAPRE2	ENSG00000166974	2015.46	-1.57905	0.123278	-12.8089	1.46227e-37	6.67035e-36
SLC5A2	ENSG00000140675	31.2844	-1.57314	0.484647	-3.24594	0.00117064	0.00434198
GPR162	ENSG00000250510	63.9969	-1.56802	0.366084	-4.28323	1.84197e-05	9.74221e-05
SLITRK1	ENSG00000178235	229.562	-1.56348	0.146486	-10.6733	1.35723e-26	3.92326e-25
MXRA5Y	ENSG00000235649	111.81	-1.55716	0.212322	-7.33397	2.23441e-13	2.87282e-12
SLC43A3	ENSG00000134802	477.731	-1.55357	0.142116	-10.9317	8.1317e-28	2.47519e-26
C1orf21	ENSG00000116667	321.817	-1.54864	0.195615	-7.91676	2.43787e-15	3.71708e-14
PITX1	ENSG00000069011	278.902	-1.54755	0.207542	-7.45657	8.88044e-14	1.18098e-12
BFSP1	ENSG00000125864	95.0352	-1.54709	0.215978	-7.16319	7.88205e-13	9.66393e-12
IFITM1	ENSG00000185885	5775.29	-1.54602	0.151707	-10.1908	2.17867e-24	5.67682e-23
C11orf52	ENSG00000149300	18.5257	-1.54466	0.404356	-3.82004	0.000133429	0.000608654
MELTF	ENSG00000163975	113.99	-1.5437	0.247757	-6.23071	4.6432e-10	4.38013e-09
THSD7B	ENSG00000144229	5.62777	-1.54158	0.475096	-3.24477	0.00117545	0.00435554
RMI2	ENSG00000175643	149.546	-1.54139	0.202403	-7.61543	2.62808e-14	3.66786e-13
MME	ENSG00000196549	5816.42	-1.53909	0.125229	-12.2902	1.02203e-34	4.16058e-33
ST6GALNAC6	ENSG00000257524	50.1216	-1.53785	0.402391	-3.82177	0.000132497	0.000604569
TM4SF19	ENSG00000145107	6.65988	-1.53669	0.485459	-3.16545	0.00154846	0.00554566
#REF!	ENSG00000188897	20.9497	-1.53292	0.48269	-3.17579	0.00149431	0.00537253
MYO5B	ENSG00000167306	12.2704	-1.53111	0.430955	-3.55283	0.000381106	0.00158003
MAP3K5	ENSG00000197442	324.761	-1.52846	0.155808	-9.80987	1.02098e-22	2.45051e-21
CITED2	ENSG00000164442	16550.2	-1.52675	0.0639962	-23.8569	8.58808e-126	2.38319e-123
ANGPTL2	ENSG00000136859	4937.8	-1.52592	0.0910502	-16.7591	4.85572e-63	4.54201e-61
ADRB2	ENSG00000169252	25.2318	-1.52393	0.398064	-3.82834	0.000129009	0.000590436
NEURL1B	ENSG00000214357	164.644	-1.5206	0.186369	-8.15908	3.37586e-16	5.5052e-15
GPR19	ENSG00000183150	9.22463	-1.51938	0.470523	-3.22912	0.00124171	0.00456894
CA11	ENSG00000063180	84.3284	-1.51922	0.329734	-4.6074	4.07734e-06	2.40651e-05
IKZF2	ENSG00000030419	334.022	-1.51875	0.169068	-8.98309	2.63271e-19	5.23087e-18
RAC2	ENSG00000128340	233.691	-1.51464	0.192518	-7.8675	3.61798e-15	5.45153e-14
KRT19	ENSG00000171345	90.0893	-1.51052	0.27074	-5.57925	2.41559e-08	1.89805e-07
DCN	ENSG00000011465	27691.9	-1.51042	0.0599136	-25.2099	3.11729e-140	9.61165e-138
TFAP4	ENSG00000090447	193.083	-1.50938	0.281582	-5.36037	8.30537e-08	6.05448e-07
RTN1	ENSG00000139970	4.89275	-1.50876	0.483514	-3.1204	0.00180607	0.00634678
MCM2	ENSG00000073111	570.527	-1.50746	0.147003	-10.2547	1.12781e-24	2.99489e-23
SLC2A12	ENSG00000146411	217.803	-1.50684	0.171949	-8.76329	1.8964e-18	3.57589e-17
CCDC103	ENSG00000167131	30.8605	-1.50632	0.408579	-3.68673	0.000227152	0.000986715
PLP1	ENSG00000123560	20.3172	-1.5061	0.449313	-3.352	0.000802306	0.00308579
C3	ENSG00000125730	227.7	-1.50418	0.43912	-3.42543	0.000613825	0.0024253
CEBPD	ENSG00000221869	397.47	-1.5035	0.166017	-9.05631	1.34935e-19	2.72986e-18
TSHZ1	ENSG00000179981	1998.21	-1.50314	0.0845528	-17.7775	1.05559e-70	1.15628e-68
HERC5	ENSG00000138646	312.763	-1.49951	0.189496	-7.91314	2.50975e-15	3.8162e-14
LYPD6	ENSG00000187123	554.57	-1.499	0.103204	-14.5246	8.45808e-48	5.31423e-46
DLL1	ENSG00000198719	15.5259	-1.49385	0.486559	-3.07024	0.00213884	0.00736998
HRH1	ENSG00000196639	575.613	-1.49318	0.103853	-14.3778	7.12887e-47	4.28504e-45
KRT15	ENSG00000171346	11.5973	-1.49265	0.483858	-3.08489	0.00203628	0.00705011
THSD7A	ENSG00000005108	5.8438	-1.49144	0.484046	-3.08119	0.00206176	0.00712796
CASP12	ENSG00000204403	4.31199	-1.49099	0.486137	-3.06702	0.00216206	0.00744073
GLRX	ENSG00000173221	1222.34	-1.48954	0.12704	-11.7249	9.49974e-32	3.36533e-30
CDC25B	ENSG00000101224	2237.07	-1.48849	0.120142	-12.3894	2.98161e-35	1.23185e-33
NFIA	ENSG00000162599	428.217	-1.48806	0.137771	-10.801	3.40579e-27	1.01261e-25
FOXRED2	ENSG00000100350	451.446	-1.48727	0.155248	-9.57997	9.70705e-22	2.23235e-20
RIBC2	ENSG00000128408	14.7969	-1.48715	0.419503	-3.54504	0.000392556	0.00162346
SMIM10	ENSG00000184785	115.331	-1.48574	0.231784	-6.41002	1.45496e-10	1.44714e-09
FAM153A	ENSG00000170074	21.5191	-1.48545	0.473347	-3.13817	0.00170004	0.00601482
TNXB	ENSG00000168477	14.0516	-1.48399	0.470041	-3.15716	0.00159316	0.00568742
SLC6A15	ENSG00000072041	19.5817	-1.48386	0.409225	-3.62603	0.000287812	0.00122372
MANSC1	ENSG00000111261	68.2128	-1.48282	0.290611	-5.10243	3.35325e-07	2.27698e-06
APOD	ENSG00000189058	80.5407	-1.4818	0.212908	-6.95982	3.40701e-12	3.94483e-11
PDE8B	ENSG00000113231	124.276	-1.48172	0.218233	-6.78963	1.1242e-11	1.24703e-10
CAMK1G	ENSG00000008118	6.32085	-1.48019	0.490769	-3.01606	0.00256083	0.00864338
PGAM1P5	ENSG00000257150	22.9125	-1.47782	0.391151	-3.77812	0.000158016	0.000708772
CYB5A	ENSG00000166347	441.971	-1.47562	0.129706	-11.3767	5.46568e-30	1.82007e-28
RPL23AP42	ENSG00000234851	11.9164	-1.47446	0.483461	-3.0498	0.00228997	0.00783883
ADM	ENSG00000148926	2631.05	-1.47225	0.103695	-14.1979	9.4367e-46	5.53243e-44
COL4A6	ENSG00000197565	178.992	-1.46945	0.202971	-7.23969	4.49716e-13	5.60881e-12
COQ8A	ENSG00000163050	119.01	-1.46854	0.21616	-6.79378	1.09232e-11	1.21491e-10
FAXDC2	ENSG00000170271	187.218	-1.46833	0.178535	-8.22433	1.96278e-16	3.24532e-15
KLF4	ENSG00000136826	928.225	-1.46792	0.0892669	-16.4441	9.24246e-61	8.31821e-59
APOL3	ENSG00000128284	152.367	-1.46748	0.489924	-2.99533	0.00274152	0.00919918
CXCL8	ENSG00000169429	53.9728	-1.46611	0.483032	-3.03522	NA	NA
CCDC154	ENSG00000197599	14.7615	-1.46409	0.480535	-3.04679	0.00231301	0.00790631
SHC2	ENSG00000129946	111.216	-1.46332	0.230217	-6.35625	2.06745e-10	2.02369e-09
DGKB	ENSG00000136267	39.1586	-1.46238	0.368679	-3.96655	7.29206e-05	0.000349691
NUSAP1	ENSG00000137804	757.091	-1.46168	0.122725	-11.9102	1.04672e-32	3.87285e-31
TWIST2	ENSG00000233608	1447.77	-1.45533	0.103072	-14.1196	2.87794e-45	1.66381e-43
RAP2B	ENSG00000181467	1074.23	-1.45058	0.116636	-12.4368	1.64968e-35	6.95371e-34
STRIP2	ENSG00000128578	161.109	-1.44966	0.212585	-6.81921	9.15408e-12	1.0243e-10
ADAM33	ENSG00000149451	3559.61	-1.44965	0.095624	-15.1599	6.51714e-52	4.78019e-50
OASL	ENSG00000135114	29.9733	-1.44903	0.375998	-3.85383	0.000116282	0.000538103
MYRIP	ENSG00000170011	7.72899	-1.44735	0.490801	-2.94895	0.0031886	0.0104984
TRIM22	ENSG00000132274	2148.47	-1.44626	0.101967	-14.1836	1.15764e-45	6.73943e-44
MASP1	ENSG00000127241	7982.92	-1.44622	0.115556	-12.5153	6.15733e-36	2.64225e-34
ABCA6	ENSG00000154262	55.1281	-1.44519	0.347546	-4.15826	3.20687e-05	0.000163385
#REF!	ENSG00000259316	105.492	-1.44107	0.361218	-3.98948	6.62194e-05	0.000319303
#REF!	ENSG00000251569	24.821	-1.43782	0.463013	-3.10537	0.00190044	0.00664213
LAYN	ENSG00000204381	1711.68	-1.43761	0.075965	-18.9246	7.15821e-80	9.31127e-78
SVEP1	ENSG00000165124	1463.06	-1.43436	0.0951904	-15.0684	2.6148e-51	1.88469e-49
SEMA3A	ENSG00000075213	1409.27	-1.43316	0.115467	-12.4119	2.25226e-35	9.37502e-34
CMBL	ENSG00000164237	490.444	-1.43296	0.117872	-12.1569	5.27123e-34	2.06508e-32
HOXA5	ENSG00000106004	33.582	-1.43139	0.407721	-3.51072	0.000446902	0.00182824
RIN1	ENSG00000174791	326.399	-1.43114	0.14494	-9.87403	5.39545e-23	1.32695e-21
GPR65	ENSG00000140030	25.1948	-1.42862	0.400196	-3.56979	0.000357273	0.00149088
LAMB3	ENSG00000196878	254.891	-1.42804	0.222463	-6.41924	1.36957e-10	1.36383e-09
MX2	ENSG00000183486	1707.08	-1.42742	0.125751	-11.3511	7.32156e-30	2.41394e-28
ACCS	ENSG00000110455	159.544	-1.42496	0.286734	-4.96963	6.70811e-07	4.41812e-06
#REF!	ENSG00000281348	3.25292	-1.42403	0.472522	-3.01367	0.00258105	0.00870456
GSTM2	ENSG00000213366	731.588	-1.42059	0.130915	-10.8512	1.96766e-27	5.91363e-26
GRIP2	ENSG00000144596	93.7032	-1.417	0.389494	-3.63806	0.000274698	0.00117395
THEM6	ENSG00000130193	81.682	-1.41394	0.256929	-5.50323	3.72902e-08	2.86121e-07
EPS15P1	ENSG00000242948	18.3519	-1.41268	0.486907	-2.90133	0.00371585	0.0120157
#REF!	ENSG00000228144	23.8505	-1.4117	0.479936	-2.94145	0.00326685	0.0107242
CXCL1	ENSG00000163739	7.57169	-1.40901	0.478391	-2.94531	NA	NA
RAET1G	ENSG00000203722	16.532	-1.40793	0.465685	-3.02335	0.00249996	0.00845678
MAP3K12	ENSG00000139625	1016.2	-1.40677	0.14995	-9.38158	6.4992e-21	1.44282e-19
NCKAP5	ENSG00000176771	294.264	-1.40438	0.372828	-3.76683	0.000165334	0.000738215
OSR2	ENSG00000164920	757.431	-1.40368	0.110926	-12.6543	1.05958e-36	4.64262e-35
CD82	ENSG00000085117	338.321	-1.40333	0.255005	-5.50314	3.73084e-08	2.86129e-07
MXD3	ENSG00000213347	102.391	-1.40248	0.225158	-6.22885	4.69869e-10	4.42918e-09
C5	ENSG00000106804	258.884	-1.40248	0.149387	-9.38818	6.1048e-21	1.35889e-19
HOXA7	ENSG00000122592	182.439	-1.39758	0.234175	-5.96808	2.40057e-09	2.11499e-08
AHRR	ENSG00000063438	1716.36	-1.39573	0.0931829	-14.9784	1.01663e-50	7.08237e-49
HS3ST5	ENSG00000249853	87.4472	-1.39501	0.257419	-5.41923	5.98578e-08	4.45522e-07
GALM	ENSG00000143891	223.341	-1.39482	0.149359	-9.33869	9.75316e-21	2.12553e-19
GYPC	ENSG00000136732	890.17	-1.39404	0.129845	-10.7362	6.88556e-27	2.02552e-25
RILPL2	ENSG00000150977	450.284	-1.39366	0.113928	-12.2328	2.07528e-34	8.32613e-33
PEX5L	ENSG00000114757	10.4102	-1.39209	0.490679	-2.83707	0.00455299	0.0144011
CSGALNACT1	ENSG00000147408	63.1831	-1.39152	0.288797	-4.81834	1.4476e-06	9.08504e-06
IGF2	ENSG00000167244	54.7818	-1.38961	0.277773	-5.00268	5.65395e-07	3.76102e-06
PIMREG	ENSG00000129195	187.337	-1.38604	0.178742	-7.75443	8.8741e-15	1.28258e-13
PKP3	ENSG00000184363	43.4607	-1.38481	0.378394	-3.65971	0.000252504	0.00108636
ASIC1	ENSG00000110881	188.749	-1.38371	0.186065	-7.43667	1.03254e-13	1.36769e-12
MANEAL	ENSG00000185090	300.741	-1.38305	0.176484	-7.8367	4.62558e-15	6.88872e-14
BST2	ENSG00000130303	488.923	-1.38206	0.212476	-6.50457	7.79175e-11	7.94443e-10
#REF!	ENSG00000219992	5.19472	-1.38138	0.489158	-2.824	0.00474279	0.0149418
#REF!	ENSG00000282988	9.73479	-1.38027	0.478126	-2.88683	0.0038914	0.0125347
IFI30	ENSG00000216490	89.4956	-1.37981	0.234679	-5.87955	4.11394e-09	3.51087e-08
IFI44L	ENSG00000137959	2338.46	-1.37921	0.263506	-5.23408	1.65805e-07	1.16336e-06
SLC12A8	ENSG00000221955	281.012	-1.37734	0.178106	-7.73326	1.0483e-14	1.50727e-13
TMEM140	ENSG00000146859	318.215	-1.37594	0.164961	-8.34099	7.36681e-17	1.25932e-15
FAM86EP	ENSG00000251669	7.35026	-1.37574	0.485286	-2.8349	0.00458394	0.0144852
USP53	ENSG00000145390	9515.71	-1.37475	0.114273	-12.0304	2.45958e-33	9.26517e-32
NTN1	ENSG00000065320	3.56573	-1.37315	0.481264	-2.85321	0.00432802	0.0137601
SMAD3	ENSG00000166949	2257.42	-1.37275	0.149081	-9.20807	3.32027e-20	7.01554e-19
MCM5	ENSG00000100297	595.555	-1.37014	0.184665	-7.41962	1.17458e-13	1.54355e-12
GSTM4	ENSG00000168765	253.295	-1.3699	0.176434	-7.76437	8.20507e-15	1.19106e-13
CDC42EP4	ENSG00000179604	728.989	-1.36987	0.122906	-11.1457	7.51901e-29	2.3621e-27
SEC1P	ENSG00000232871	18.0379	-1.36699	0.490744	-2.78555	0.00534366	0.0165961
CHRDL1	ENSG00000101938	14.5629	-1.36412	0.414311	-3.29251	0.000992973	0.00373458
DMC1	ENSG00000100206	12.3642	-1.36402	0.425798	-3.20344	0.00135796	0.00494425
#REF!	ENSG00000269469	4.94019	-1.36323	0.490453	-2.77952	0.00544386	0.0168602
CCDC85B	ENSG00000175602	398.009	-1.36283	0.175808	-7.75181	9.05888e-15	1.30816e-13
UGCG	ENSG00000148154	2048.76	-1.36069	0.127156	-10.701	1.00734e-26	2.93734e-25
GUCY1B1	ENSG00000061918	156.053	-1.35952	0.206236	-6.59202	4.33871e-11	4.53766e-10
SCN2A	ENSG00000136531	125.787	-1.35943	0.240894	-5.64326	1.66863e-08	1.33058e-07
PSCA	ENSG00000167653	8.68849	-1.35374	0.48442	-2.79455	0.00519714	0.0161985
PYROXD2	ENSG00000119943	260.693	-1.35327	0.237136	-5.70673	1.15167e-08	9.31288e-08
FOXA1	ENSG00000129514	37.4492	-1.35268	0.370427	-3.65168	0.000260526	0.0011174
THSD4	ENSG00000187720	2096.27	-1.34962	0.0822723	-16.4043	1.7828e-60	1.58736e-58
KIF18B	ENSG00000186185	264.804	-1.34931	0.161877	-8.33545	7.72037e-17	1.31302e-15
MUC20P1	ENSG00000224769	7.15224	-1.34779	0.489057	-2.75591	0.00585298	0.0179889
IMPA2	ENSG00000141401	162.051	-1.34735	0.254642	-5.29116	1.21543e-07	8.67051e-07
RIPOR3	ENSG00000042062	19.5229	-1.34623	0.410506	-3.27945	0.00104008	0.00390032
TNFRSF14	ENSG00000157873	104.889	-1.34595	0.295705	-4.55165	5.32263e-06	3.08357e-05
CSPG4P5	ENSG00000272887	17.4451	-1.34383	0.415113	-3.23725	0.00120687	0.00445748
SOD3	ENSG00000109610	220.659	-1.34313	0.191886	-6.99963	2.56635e-12	2.99647e-11
NLGN1	ENSG00000169760	1748.1	-1.34155	0.0984508	-13.6266	2.78092e-42	1.46064e-40
ABCA7	ENSG00000064687	46.4958	-1.33921	0.349747	-3.82908	0.000128623	0.000589154
#REF!	ENSG00000288684	77.7707	-1.33914	0.490681	-2.72914	0.00634997	0.0193038
GAS2L3	ENSG00000139354	792.89	-1.33891	0.130334	-10.2729	9.33839e-25	2.49173e-23
KCNK2	ENSG00000082482	1231.33	-1.33733	0.0899962	-14.8599	6.00334e-50	4.07982e-48
SLC35E2A	ENSG00000215790	19.5136	-1.33149	0.415324	-3.20591	0.00134637	0.00490418
STOM	ENSG00000148175	2202.7	-1.32975	0.11018	-12.0689	1.541e-33	5.8848e-32
TJP2	ENSG00000119139	551.072	-1.32785	0.176568	-7.52033	5.46384e-14	7.40821e-13
PYCARD	ENSG00000103490	56.3703	-1.32751	0.351997	-3.77136	0.000162358	0.00072688
FZD4	ENSG00000174804	1083.86	-1.32746	0.0901347	-14.7276	4.28968e-49	2.77911e-47
ITGB4	ENSG00000132470	32.0804	-1.32512	0.460135	-2.87986	0.00397853	0.0127832
GCOM1	ENSG00000137878	52.2606	-1.32426	0.347859	-3.8069	0.000140722	0.000637857
ZNF816-ZNF321P	ENSG00000221874	10.4054	-1.32178	0.490446	-2.69506	0.00703756	0.0211165
SGSH	ENSG00000181523	617.571	-1.32137	0.146352	-9.02874	1.73665e-19	3.50487e-18
GTF2IRD2	ENSG00000196275	170.09	-1.32089	0.284704	-4.63951	3.4923e-06	2.07823e-05
MRGPRF	ENSG00000172935	680.091	-1.32001	0.128757	-10.252	1.159e-24	3.07283e-23
STAT5A	ENSG00000126561	266.009	-1.31924	0.221482	-5.9564	2.57852e-09	2.26198e-08
NUDT6	ENSG00000170917	117.785	-1.31887	0.321314	-4.10462	4.04987e-05	0.000202981
SCARA3	ENSG00000168077	435.285	-1.3172	0.128849	-10.2228	1.56803e-24	4.11146e-23
#REF!	ENSG00000268643	67.8235	-1.31674	0.489281	-2.69118	0.00711994	0.0213406
CLCA2	ENSG00000137975	16.4373	-1.31602	0.471754	-2.78964	0.00527667	0.0164126
AGAP11	ENSG00000261011	30.579	-1.316	0.408601	-3.22075	0.00127857	0.00468594
IL7	ENSG00000104432	63.7809	-1.31341	0.31017	-4.23448	2.29078e-05	0.000119267
#REF!	ENSG00000273345	41.5063	-1.31253	0.379158	-3.4617	0.00053678	0.00215827
EDNRA	ENSG00000151617	209.589	-1.31201	0.257755	-5.09014	3.57801e-07	2.41385e-06
FOXE1	ENSG00000178919	933.591	-1.30979	0.122669	-10.6774	1.29805e-26	3.7587e-25
SCN3A	ENSG00000153253	13.7421	-1.30869	0.431778	-3.03094	0.00243794	0.00828065
ARHGAP18	ENSG00000146376	1872.94	-1.30512	0.117665	-11.0918	1.37419e-28	4.28471e-27
KCNQ5	ENSG00000185760	263.544	-1.30251	0.163473	-7.96771	1.61643e-15	2.50592e-14
JADE2	ENSG00000043143	647.754	-1.30119	0.146656	-8.87241	7.15793e-19	1.38259e-17
MAN1C1	ENSG00000117643	34.0217	-1.2996	0.376259	-3.454	0.000552344	0.00221283
ATF6B	ENSG00000213676	622.014	-1.29831	0.174541	-7.43842	1.01895e-13	1.35075e-12
IFITM2	ENSG00000185201	2098.79	-1.29761	0.155321	-8.3544	6.57665e-17	1.12772e-15
CDHR2	ENSG00000074276	5.22146	-1.29725	0.483579	-2.6826	0.00730534	0.0218412
VAMP5	ENSG00000168899	345.241	-1.29352	0.162723	-7.94922	1.87696e-15	2.88563e-14
GALNT5	ENSG00000136542	5866.77	-1.29338	0.092453	-13.9896	1.80538e-44	1.01897e-42
SPACDR	ENSG00000185955	5.4267	-1.2918	0.484978	-2.66364	0.00773011	0.02293
FGF20	ENSG00000078579	9.22497	-1.29089	0.488502	-2.64254	0.00822868	0.0242277
IFI27	ENSG00000165949	119.063	-1.28993	0.37153	-3.47193	0.000516729	0.00208722
FAM86B2	ENSG00000145002	78.5916	-1.28933	0.339018	-3.80312	0.000142884	0.000646295
LSS	ENSG00000160285	2071.91	-1.28665	0.103245	-12.4621	1.20175e-35	5.09137e-34
NFE2	ENSG00000123405	6.55816	-1.28657	0.488603	-2.63315	0.00845972	0.0247721
FBLN7	ENSG00000144152	70.7811	-1.28654	0.258137	-4.98393	6.23051e-07	4.11822e-06
CENPM	ENSG00000100162	36.0223	-1.28517	0.339539	-3.78503	0.000153691	0.000691609
JRK	ENSG00000234616	520.579	-1.28422	0.363058	-3.53723	0.000404348	0.00166974
CAPN5	ENSG00000149260	689.047	-1.28402	0.146214	-8.78182	1.6085e-18	3.04682e-17
PSMB8	ENSG00000204264	176.925	-1.28261	0.41973	-3.05579	0.00224468	0.00770436
KNDC1	ENSG00000171798	16.0885	-1.28233	0.457748	-2.80138	0.0050884	0.0158983
ARHGAP20	ENSG00000137727	391.837	-1.28211	0.122299	-10.4833	1.03033e-25	2.84494e-24
BDH1	ENSG00000161267	26.6574	-1.28117	0.411852	-3.11075	0.00186615	0.00653584
H3C6	ENSG00000274750	57.9987	-1.28003	0.269264	-4.75382	1.99613e-06	1.2314e-05
MEOX2	ENSG00000106511	6.49427	-1.27789	0.487374	-2.62199	0.0087419	0.0254953
ELFN2	ENSG00000166897	71.7851	-1.27703	0.301342	-4.23782	2.257e-05	0.000117729
LY6E	ENSG00000160932	2658.84	-1.27634	0.158472	-8.05405	8.0101e-16	1.28239e-14
FGF7	ENSG00000140285	191.115	-1.27429	0.298723	-4.26578	1.99201e-05	0.000104926
SPC24	ENSG00000161888	171.58	-1.27411	0.181227	-7.03042	2.05907e-12	2.42801e-11
LYPD6B	ENSG00000150556	165.219	-1.27108	0.205624	-6.18159	6.34607e-10	5.89691e-09
C4orf36	ENSG00000163633	13.2115	-1.27037	0.462357	-2.7476	0.00600329	0.0183943
PLCD3	ENSG00000161714	1150.27	-1.27011	0.132794	-9.56448	1.1277e-21	2.58269e-20
ISG20	ENSG00000172183	22.6786	-1.27009	0.406569	-3.12392	0.00178462	0.00628068
YPEL1	ENSG00000100027	21.1825	-1.26837	0.439073	-2.88875	0.00386782	0.012466
CNIH3	ENSG00000143786	69.3663	-1.26732	0.27109	-4.6749	2.94093e-06	1.76838e-05
CDCA3	ENSG00000111665	348.256	-1.26619	0.151875	-8.33703	7.61819e-17	1.29696e-15
MSLN	ENSG00000102854	60.4244	-1.26533	0.285075	-4.43857	9.05575e-06	5.05797e-05
CYP26B1	ENSG00000003137	11.963	-1.2651	0.464291	-2.72481	0.0064339	0.0195091
#REF!	ENSG00000255054	13.6008	-1.26318	0.483678	-2.61161	0.00901161	0.0261764
SRCIN1	ENSG00000277363	8.17557	-1.25968	0.476677	-2.64262	0.00822675	0.0242263
CMPK2	ENSG00000134326	45.7028	-1.25861	0.326012	-3.86064	0.000113091	0.000523919
LYPD3	ENSG00000124466	4.68306	-1.25693	0.488377	-2.57368	0.0100624	0.028901
IFIT1	ENSG00000185745	4624.46	-1.25683	0.135689	-9.26257	1.99577e-20	4.2602e-19
ZMYND10	ENSG00000004838	9.82134	-1.25624	0.468847	-2.67942	0.00737499	0.0220021
#REF!	ENSG00000281593	6.27854	-1.25375	0.490476	-2.55619	0.0105824	0.0301604
FMO1	ENSG00000010932	14.2334	-1.25326	0.479127	-2.61571	0.00890428	0.0258963
C1RL	ENSG00000139178	667.096	-1.2519	0.121218	-10.3277	5.28055e-25	1.42267e-23
GK	ENSG00000198814	237.001	-1.24903	0.235486	-5.30404	1.13269e-07	8.12551e-07
#REF!	ENSG00000284060	4.26385	-1.24794	0.486853	-2.56328	0.0103689	0.0296588
GLI3	ENSG00000106571	722.051	-1.24692	0.19333	-6.44968	1.12083e-10	1.12693e-09
SERPINF1	ENSG00000132386	64.0594	-1.24638	0.328721	-3.79162	0.000149668	0.000674783
LRRC45	ENSG00000169683	141.768	-1.24579	0.232901	-5.34898	8.84491e-08	6.42249e-07
CA13	ENSG00000185015	18.6573	-1.24405	0.419835	-2.96318	0.00304477	0.0100706
NOXA1	ENSG00000188747	11.5747	-1.2436	0.467524	-2.65997	0.00781484	0.0231484
IL22RA1	ENSG00000142677	11.012	-1.2436	0.450556	-2.76014	0.00577766	0.0177782
SYCE2	ENSG00000161860	10.4081	-1.24295	0.47414	-2.62149	0.00875464	0.025528
IQGAP3	ENSG00000183856	861.053	-1.24269	0.107587	-11.5506	7.33354e-31	2.5176e-29
HJURP	ENSG00000123485	502.092	-1.24266	0.154985	-8.01792	1.0755e-15	1.69896e-14
CAPSL	ENSG00000152611	7.31571	-1.24238	0.483996	-2.56691	0.0102609	0.0293798
E2F1	ENSG00000101412	152.365	-1.24139	0.166713	-7.44624	9.6038e-14	1.27515e-12
RTN4RL1	ENSG00000185924	73.7651	-1.24137	0.254399	-4.87963	1.06285e-06	6.80632e-06
CCDC74B	ENSG00000152076	49.1674	-1.23992	0.349227	-3.55047	0.000384547	0.00159232
CKB	ENSG00000166165	27.9493	-1.23613	0.340014	-3.63553	0.000277405	0.00118309
LAMA2	ENSG00000196569	4271.17	-1.23395	0.116499	-10.5919	3.2476e-26	9.22739e-25
TSPAN4	ENSG00000214063	920.084	-1.23387	0.117297	-10.5191	7.05138e-26	1.9732e-24
CDT1	ENSG00000167513	102.445	-1.23368	0.233401	-5.28567	1.25244e-07	8.91919e-07
S100A3	ENSG00000188015	76.8797	-1.23131	0.235353	-5.23174	1.67923e-07	1.17723e-06
TOP1P1	ENSG00000285665	6.82498	-1.23068	0.483251	-2.54666	0.0108758	0.0308509
PLAU	ENSG00000122861	426.303	-1.2282	0.211059	-5.81922	5.91219e-09	4.95909e-08
RGS2	ENSG00000116741	252.365	-1.22795	0.154254	-7.96061	1.712e-15	2.64915e-14
ORC1	ENSG00000085840	90.2495	-1.22787	0.217164	-5.65413	1.5664e-08	1.25027e-07
SIX1	ENSG00000126778	433.116	-1.22744	0.120983	-10.1455	3.46824e-24	8.9529e-23
CD68	ENSG00000129226	1198.18	-1.22621	0.152446	-8.04361	8.72281e-16	1.38981e-14
USP44	ENSG00000136014	90.686	-1.22592	0.261692	-4.68459	2.8052e-06	1.69288e-05
POLA2	ENSG00000014138	298.395	-1.22575	0.163075	-7.5165	5.62622e-14	7.6098e-13
TERT	ENSG00000164362	2294.83	-1.2255	0.135081	-9.07232	1.16508e-19	2.36568e-18
TTYH2	ENSG00000141540	13.7532	-1.22543	0.439967	-2.78527	0.00534839	0.0166077
PLSCR4	ENSG00000114698	985.026	-1.22484	0.0814748	-15.0334	4.43883e-51	3.1584e-49
ACP5	ENSG00000102575	94.102	-1.22202	0.329571	-3.7079	0.000208987	0.00091449
RRM2	ENSG00000171848	1642.26	-1.22137	0.108196	-11.2886	1.4947e-29	4.83802e-28
FAM110B	ENSG00000169122	265.784	-1.22108	0.147444	-8.28165	1.21481e-16	2.03282e-15
C3AR1	ENSG00000171860	13.6704	-1.21886	0.475802	-2.56169	0.0104164	0.0297586
LRRC71	ENSG00000160838	82.1222	-1.21741	0.213506	-5.70199	1.18415e-08	9.55699e-08
FLOT2	ENSG00000132589	1397.19	-1.21741	0.147278	-8.26608	1.3844e-16	2.30734e-15
TACR1	ENSG00000115353	9.38542	-1.21628	0.47281	-2.57245	0.0100982	0.0289888
BTN3A3	ENSG00000111801	630.887	-1.21586	0.142244	-8.54771	1.25557e-17	2.25514e-16
RHOBTB3	ENSG00000164292	6268.05	-1.21585	0.0768001	-15.8313	1.89273e-56	1.52242e-54
ASF1B	ENSG00000105011	80.1156	-1.21577	0.220102	-5.52367	3.31984e-08	2.56498e-07
SEPTIN4	ENSG00000108387	28.4766	-1.21484	0.364358	-3.3342	0.000855465	0.00326761
#REF!	ENSG00000275017	2.75878	-1.21447	0.473923	-2.5626	0.0103893	0.0296964
ATP6V0E2	ENSG00000171130	203.345	-1.21445	0.182568	-6.65205	2.89036e-11	3.07898e-10
SLC26A7	ENSG00000147606	2.8282	-1.21346	0.469391	-2.58518	0.00973268	0.0280313
ADAM22	ENSG00000008277	57.6912	-1.21323	0.401545	-3.02141	0.002516	0.0085007
EREG	ENSG00000124882	1840.9	-1.21301	0.125273	-9.68298	3.56167e-22	8.34062e-21
FSTL5	ENSG00000168843	4.13739	-1.2125	0.481019	-2.52069	0.0117123	0.0329577
GPX1	ENSG00000233276	1402.45	-1.21119	0.125296	-9.66662	4.17961e-22	9.76024e-21
GRB14	ENSG00000115290	3.96292	-1.20991	0.485789	-2.49061	0.0127525	0.0355243
GNAL	ENSG00000141404	37.4099	-1.20959	0.424821	-2.84729	0.00440938	0.013984
#REF!	ENSG00000254506	5.88293	-1.20944	0.489658	-2.46997	0.0135124	0.0373723
PROB1	ENSG00000228672	15.0912	-1.20909	0.464156	-2.60493	0.00918941	0.0266325
#REF!	ENSG00000277475	8.95329	-1.20884	0.464744	-2.60109	0.00929293	0.0269184
ITPKA	ENSG00000137825	25.8333	-1.20697	0.351143	-3.43725	0.000587662	0.00233533
ZBTB45P1	ENSG00000225108	8.16117	-1.20561	0.486786	-2.47666	0.0132617	0.0367584
FRAS1	ENSG00000138759	615.036	-1.20487	0.118387	-10.1774	2.50201e-24	6.48885e-23
EFHB	ENSG00000163576	14.5997	-1.20486	0.482669	-2.49624	0.0125519	0.0350301
EGR1	ENSG00000120738	5743.34	-1.2038	0.074519	-16.1542	1.06038e-58	9.1478e-57
#REF!	ENSG00000144785	13.3441	-1.20378	0.475298	-2.53269	0.0113191	0.0319484
#REF!	ENSG00000278275	15.9961	-1.20349	0.488978	-2.46124	0.013846	0.0381807
CUL4B	ENSG00000158290	8692.56	-1.20281	0.0981142	-12.2593	1.49742e-34	6.06619e-33
FIGN	ENSG00000182263	313.802	-1.20163	0.176525	-6.80718	9.95322e-12	1.11073e-10
NCAPH	ENSG00000121152	338.655	-1.20021	0.15495	-7.74575	9.50224e-15	1.3698e-13
CA12	ENSG00000074410	194.124	-1.19995	0.204531	-5.86685	4.44144e-09	3.77104e-08
TKT	ENSG00000163931	6697.23	-1.19897	0.0824528	-14.5413	6.63117e-48	4.18216e-46
IL1R1	ENSG00000115594	1768.57	-1.19838	0.134616	-8.90221	5.47445e-19	1.06483e-17
ALDH3B1	ENSG00000006534	807.092	-1.19809	0.126471	-9.47324	2.7129e-21	6.14556e-20
PIM3	ENSG00000198355	209.013	-1.19747	0.178577	-6.70561	2.00568e-11	2.17554e-10
DOC2A	ENSG00000149927	22.0216	-1.1971	0.416461	-2.87447	0.00404707	0.0129759
SNX29	ENSG00000048471	1190.81	-1.19658	0.115028	-10.4026	2.41275e-25	6.54272e-24
CTSL	ENSG00000135047	4924.77	-1.19619	0.0811759	-14.7358	3.79788e-49	2.4701e-47
NOSTRIN	ENSG00000163072	2.58599	-1.19583	0.453523	-2.63676	0.00837016	0.0245708
RAB43P1	ENSG00000259856	22.4275	-1.19543	0.442115	-2.70388	0.00685351	0.0206237
CD34	ENSG00000174059	44.0687	-1.19448	0.32549	-3.66981	0.000242734	0.00104813
GYG2	ENSG00000056998	6.99313	-1.19413	0.489981	-2.4371	0.0148055	0.0405137
PLEKHA4	ENSG00000105559	865.748	-1.19355	0.12684	-9.40991	4.96581e-21	1.10981e-19
ABHD17C	ENSG00000136379	282.262	-1.19351	0.245204	-4.86741	1.13073e-06	7.21604e-06
MID1	ENSG00000101871	1108.93	-1.19289	0.115006	-10.3725	3.30839e-25	8.94233e-24
NTNG1	ENSG00000162631	51.1558	-1.19286	0.410669	-2.90469	0.00367617	0.0119059
NQO1	ENSG00000181019	5609.51	-1.19162	0.060282	-19.7674	5.67752e-87	8.44024e-85
MCOLN2	ENSG00000153898	53.7982	-1.19124	0.312105	-3.8168	0.000135196	0.000616379
CFAP210	ENSG00000154479	10.2784	-1.19021	0.46785	-2.54399	0.0109594	0.0310436
APOBEC3G	ENSG00000239713	228.218	-1.1892	0.190057	-6.2571	3.92213e-10	3.73376e-09
FAIM2	ENSG00000135472	15.4856	-1.18647	0.437101	-2.7144	0.00663963	0.0200562
AKAP12	ENSG00000131016	4446.27	-1.18611	0.0987441	-12.012	3.07343e-33	1.14737e-31
KRT34	ENSG00000131737	285.107	-1.18564	0.197711	-5.99682	2.01216e-09	1.7887e-08
ANKRD45	ENSG00000183831	13.8205	-1.18514	0.41712	-2.84124	0.00449384	0.0142221
RGMB	ENSG00000174136	7162.6	-1.18502	0.0616502	-19.2217	2.43667e-82	3.32545e-80
GRIN3B	ENSG00000116032	12.5875	-1.18289	0.447142	-2.64544	0.00815846	0.024055
ZNF625-ZNF20	ENSG00000213297	92.1144	-1.18069	0.300878	-3.92416	8.70321e-05	0.000411438
EDA2R	ENSG00000131080	338.425	-1.18019	0.153891	-7.669	1.73342e-14	2.46048e-13
TRERF1	ENSG00000124496	965.135	-1.17985	0.0875056	-13.4832	1.96476e-41	1.01279e-39
ANGPT1	ENSG00000154188	1978.53	-1.17965	0.078217	-15.0817	2.13702e-51	1.54702e-49
ASPM	ENSG00000066279	2030.38	-1.17953	0.0976851	-12.0748	1.43495e-33	5.49241e-32
SP110	ENSG00000135899	1031.02	-1.17894	0.117061	-10.0712	7.40764e-24	1.87728e-22
PGPEP1	ENSG00000130517	621.888	-1.17874	0.172954	-6.81536	9.40293e-12	1.05073e-10
SLC16A6	ENSG00000108932	27.8144	-1.17613	0.368854	-3.18862	0.00142954	0.00517094
FABP5P7	ENSG00000234964	2.79326	-1.17461	0.455321	-2.57974	0.00988761	0.0284382
CIT	ENSG00000122966	599.439	-1.17417	0.137713	-8.52619	1.51251e-17	2.70208e-16
SEMA6A	ENSG00000092421	81.7491	-1.17113	0.364373	-3.21411	0.0013085	0.00478091
C1GALT1C1	ENSG00000171155	452.223	-1.17076	0.126318	-9.26834	1.89073e-20	4.05157e-19
ACBD4	ENSG00000181513	148.849	-1.17072	0.182961	-6.39875	1.56651e-10	1.55345e-09
WASH3P	ENSG00000185596	9.92668	-1.17034	0.487071	-2.40282	0.0162694	0.0439892
GET1-SH3BGR	ENSG00000285815	21.7384	-1.17001	0.480906	-2.43293	0.0149772	0.0409139
ESPL1	ENSG00000135476	219.623	-1.16993	0.197649	-5.91923	3.23454e-09	2.80788e-08
MYH7B	ENSG00000078814	29.0025	-1.16889	0.367079	-3.18429	0.00145108	0.00524429
PIK3R3	ENSG00000117461	159.665	-1.16844	0.261413	-4.46972	7.83204e-06	4.42496e-05
GUSBP4	ENSG00000239650	12.6391	-1.16613	0.472029	-2.47045	0.0134943	0.0373284
FAM171B	ENSG00000144369	495.96	-1.16601	0.135542	-8.60254	7.79703e-18	1.41263e-16
BTBD2	ENSG00000133243	1375.57	-1.16375	0.154733	-7.52104	5.4341e-14	7.3739e-13
ZWINT	ENSG00000122952	354.831	-1.16349	0.148415	-7.83942	4.52628e-15	6.74688e-14
TCN2	ENSG00000185339	159.954	-1.16279	0.170572	-6.81698	9.29739e-12	1.03963e-10
LRRC43	ENSG00000158113	8.41148	-1.16152	0.480829	-2.41567	0.0157064	0.0426609
PIANP	ENSG00000139200	231.911	-1.15965	0.267039	-4.34263	1.40786e-05	7.61317e-05
MYLIP	ENSG00000007944	61.8848	-1.15934	0.252165	-4.59756	4.27471e-06	2.51143e-05
HMSD	ENSG00000221887	23.9493	-1.15905	0.435929	-2.6588	0.00784199	0.0232116
NEIL3	ENSG00000109674	109.309	-1.15778	0.240639	-4.81126	1.49982e-06	9.388e-06
CDC42EP2	ENSG00000149798	452.029	-1.15774	0.14042	-8.24479	1.65453e-16	2.74655e-15
FBLN1	ENSG00000077942	19420.4	-1.15755	0.113507	-10.198	2.02318e-24	5.27994e-23
KHK	ENSG00000138030	10.5515	-1.15555	0.482515	-2.39486	0.0166269	0.0448175
PTGR3	ENSG00000180011	1581.19	-1.15505	0.0775217	-14.8997	3.31289e-50	2.26994e-48
RHBDL3	ENSG00000141314	4.82408	-1.15387	0.490143	-2.35415	0.0185653	0.0493316
H2AC6	ENSG00000180573	495.031	-1.15322	0.147661	-7.80996	5.72054e-15	8.4364e-14
LTBP3	ENSG00000168056	1779.11	-1.15241	0.139091	-8.28527	1.17838e-16	1.97384e-15
TRIM34	ENSG00000258659	336.218	-1.1524	0.179852	-6.4075	1.47928e-10	1.47011e-09
OAF	ENSG00000184232	479.513	-1.15215	0.151538	-7.60309	2.89153e-14	4.01199e-13
PDGFRL	ENSG00000104213	253.566	-1.15074	0.195645	-5.88176	4.05924e-09	3.47309e-08
HPCAL1	ENSG00000115756	677.141	-1.14899	0.171997	-6.68028	2.38493e-11	2.56022e-10
TMEFF2	ENSG00000144339	15.7355	-1.14886	0.415879	-2.76249	0.00573616	0.0176767
PRIM2	ENSG00000146143	613.545	-1.14749	0.160388	-7.15444	8.40131e-13	1.02779e-11
SASH1	ENSG00000111961	3461.21	-1.14656	0.124183	-9.23281	2.63615e-20	5.5842e-19
GSTM3	ENSG00000134202	116.474	-1.1462	0.257858	-4.44508	8.78582e-06	4.92373e-05
AVPI1	ENSG00000119986	288.692	-1.14471	0.164424	-6.96194	3.35617e-12	3.89139e-11
MARCHF10	ENSG00000173838	5.69363	-1.14391	0.489867	-2.33515	0.0195357	0.0514341
HMGA1P8	ENSG00000233155	4.12689	-1.14252	0.488952	-2.33667	0.0194565	0.0512768
UBE2L6	ENSG00000156587	1557.9	-1.14165	0.134956	-8.45937	2.6882e-17	4.69168e-16
A2ML1	ENSG00000166535	2.6602	-1.14117	0.467295	-2.44207	0.0146032	0.0400171
#REF!	ENSG00000258311	100.234	-1.13982	0.208757	-5.46005	4.76007e-08	3.59924e-07
FANCD2	ENSG00000144554	401.478	-1.13815	0.194287	-5.85809	4.6822e-09	3.96938e-08
CC2D2A	ENSG00000048342	288.781	-1.137	0.187754	-6.05581	1.39712e-09	1.26493e-08
PRRT2	ENSG00000167371	334.284	-1.13699	0.124407	-9.13926	6.28821e-20	1.30873e-18
RPL22P2	ENSG00000241081	5.33373	-1.13644	0.489671	-2.32083	0.0202958	0.0530662
ODAD4	ENSG00000204815	40.2947	-1.13446	0.39212	-2.89314	0.00381416	0.0123073
YPEL2	ENSG00000175155	336.322	-1.13381	0.165989	-6.83061	8.45561e-12	9.49332e-11
PLEKHA6	ENSG00000143850	148.277	-1.13378	0.292245	-3.87956	0.000104646	0.000487507
CRYZL2P	ENSG00000242193	115.818	-1.13265	0.228838	-4.94956	7.43825e-07	4.87971e-06
DSEL	ENSG00000171451	3848.95	-1.1305	0.0792715	-14.2611	3.82559e-46	2.27486e-44
IL12A	ENSG00000168811	17.1911	-1.12933	0.424749	-2.65883	0.00784122	0.0232116
CNGB3	ENSG00000170289	3.87313	-1.12931	0.46367	-2.43558	0.0148679	0.0406553
PTGES3P1	ENSG00000234518	4.25979	-1.12818	0.482675	-2.33735	0.0194211	0.0512101
ANXA11	ENSG00000122359	3620.62	-1.12799	0.0959341	-11.758	6.42518e-32	2.30559e-30
CDCA8	ENSG00000134690	357.692	-1.12794	0.120117	-9.39035	5.97988e-21	1.33286e-19
LMNA	ENSG00000160789	15195.5	-1.12744	0.146723	-7.68409	1.54083e-14	2.19648e-13
TYMS	ENSG00000176890	841.641	-1.12603	0.106793	-10.5441	5.41016e-26	1.52418e-24
CLDN16	ENSG00000113946	5.5429	-1.12581	0.483072	-2.33052	0.0197787	0.0519588
ADHFE1	ENSG00000147576	88.4647	-1.12483	0.228781	-4.91661	8.80552e-07	5.71141e-06
ITGA10	ENSG00000143127	75.6961	-1.12481	0.240246	-4.68189	2.84236e-06	1.71344e-05
SEMA3B	ENSG00000012171	1114.73	-1.12442	0.125084	-8.98933	2.48731e-19	4.9538e-18
IGFBP2	ENSG00000115457	9.36417	-1.12284	0.486902	-2.3061	0.0211052	0.0548528
IRF2	ENSG00000168310	624.111	-1.12268	0.12938	-8.67735	4.05114e-18	7.5113e-17
NIPSNAP3B	ENSG00000165028	49.3632	-1.12264	0.334302	-3.35816	0.000784628	0.00302059
ITGA6	ENSG00000091409	1253.97	-1.12147	0.136592	-8.21035	2.20547e-16	3.63935e-15
HFE	ENSG00000010704	623.024	-1.1209	0.1579	-7.09883	1.25821e-12	1.51039e-11
FAM117A	ENSG00000121104	33.6118	-1.12061	0.335476	-3.34035	0.000836723	0.00320263
FGF5	ENSG00000138675	4650.84	-1.1206	0.0816165	-13.73	6.71098e-43	3.61611e-41
ORAI1	ENSG00000276045	217.038	-1.12018	0.1832	-6.11453	9.68395e-10	8.87873e-09
CKAP2L	ENSG00000169607	694.655	-1.12005	0.146466	-7.64722	2.05374e-14	2.90278e-13
HACD4	ENSG00000188921	1111.76	-1.11981	0.0892895	-12.5413	4.43676e-36	1.91379e-34
ATP2A1	ENSG00000196296	44.4999	-1.11879	0.358812	-3.11805	0.00182054	0.00639223
RTL3	ENSG00000179300	6.96506	-1.11842	0.484855	-2.30671	0.0210707	0.0547997
FMNL1	ENSG00000184922	93.0894	-1.11801	0.34528	-3.23799	0.00120377	0.00444703
NRROS	ENSG00000174004	3.02842	-1.11756	0.449148	-2.48817	0.0128403	0.0357212
CDNF	ENSG00000185267	28.7951	-1.11706	0.343628	-3.25079	0.00115083	0.00427232
INPP4B	ENSG00000109452	3966.19	-1.11687	0.0786122	-14.2074	8.2449e-46	4.8508e-44
BATF3	ENSG00000123685	51.5855	-1.11666	0.263772	-4.23345	2.30137e-05	0.000119743
RPL32P29	ENSG00000244270	22.0886	-1.11641	0.360533	-3.09657	0.00195776	0.00681225
MMRN2	ENSG00000173269	37.3949	-1.11637	0.336905	-3.31362	0.00092096	0.00348579
FBXW10	ENSG00000171931	14.3416	-1.11578	0.480206	-2.32355	0.0201498	0.0527413
FAM110A	ENSG00000125898	33.2409	-1.11575	0.354147	-3.15053	0.00162973	0.00579921
EFEMP1	ENSG00000115380	4375.53	-1.11504	0.0971422	-11.4785	1.69288e-30	5.74061e-29
PPP2R2B	ENSG00000156475	149.988	-1.11402	0.202366	-5.505	3.69158e-08	2.83379e-07
NCAM2	ENSG00000154654	4.80067	-1.11399	0.459819	-2.42266	0.0154072	0.0419646
CUEDC1	ENSG00000180891	860.065	-1.1125	0.116852	-9.52059	1.72197e-21	3.91144e-20
GINS2	ENSG00000131153	143.425	-1.11174	0.206169	-5.39239	6.95277e-08	5.13212e-07
REXO5	ENSG00000005189	100.885	-1.11144	0.262466	-4.2346	2.28958e-05	0.000119242
KIF28P	ENSG00000223519	24.205	-1.11117	0.437907	-2.53745	0.0111662	0.0315542
#REF!	ENSG00000269737	85.1112	-1.10898	0.363614	-3.04988	0.0022893	0.00783813
TRIM26	ENSG00000234127	116.677	-1.10883	0.308706	-3.59186	0.000328331	0.00137874
SCART1	ENSG00000214279	156.181	-1.10783	0.231077	-4.79422	1.63312e-06	1.01955e-05
#REF!	ENSG00000224881	6.75823	-1.10754	0.487354	-2.27255	0.0230532	0.0591704
CD302	ENSG00000241399	755.56	-1.10688	0.114802	-9.64165	5.33228e-22	1.23998e-20
GLIS1	ENSG00000174332	181.919	-1.10653	0.16575	-6.67589	2.45736e-11	2.63289e-10
IL1A	ENSG00000115008	7.54208	-1.10641	0.48535	-2.2796	0.0226312	0.0582755
SEMA6B	ENSG00000167680	10.1645	-1.1063	0.471818	-2.34477	0.0190389	0.0504051
GRIN2A	ENSG00000183454	9.62051	-1.10622	0.49069	-2.25441	0.0241701	0.0615434
SHC3	ENSG00000148082	150.598	-1.10583	0.209236	-5.28508	1.25651e-07	8.94056e-07
AKR1B1	ENSG00000085662	1972.59	-1.10286	0.171545	-6.42901	1.28439e-10	1.28362e-09
DPYD	ENSG00000188641	1591.83	-1.10247	0.102317	-10.775	4.51941e-27	1.33419e-25
TSPAN32	ENSG00000064201	7.87366	-1.10238	0.490003	-2.24975	0.024465	0.0621137
NMRAL2P	ENSG00000171658	12.4504	-1.10222	0.440834	-2.50029	0.012409	0.0346836
FAM90A1	ENSG00000171847	3.90378	-1.10129	0.488656	-2.25371	0.0242144	0.06162
CAPN14	ENSG00000214711	2.89213	-1.0995	0.479198	-2.29446	0.021764	0.0564176
PLAAT3	ENSG00000176485	263.823	-1.0976	0.147793	-7.42658	1.11444e-13	1.46683e-12
PSG1	ENSG00000231924	93.5405	-1.09657	0.245554	-4.46571	7.98037e-06	4.50112e-05
FGD4	ENSG00000139132	641.35	-1.09647	0.134686	-8.1409	3.92345e-16	6.36701e-15
CNNM1	ENSG00000119946	204.68	-1.0957	0.210424	-5.20708	1.91838e-07	1.33813e-06
VSTM4	ENSG00000165633	148.569	-1.09353	0.196386	-5.56824	2.57328e-08	2.0134e-07
HEXIM2	ENSG00000168517	73.4423	-1.09326	0.248983	-4.3909	1.12883e-05	6.22144e-05
#REF!	ENSG00000289694	2267.61	-1.09261	0.311392	-3.50881	0.000450122	0.00184005
DENND2D	ENSG00000162777	6.13794	-1.09215	0.490789	-2.2253	0.0260614	0.0654385
SLC15A3	ENSG00000110446	254.357	-1.09173	0.149217	-7.31634	2.5482e-13	3.26365e-12
KCNS2	ENSG00000156486	4.61664	-1.09129	0.490549	-2.22462	0.0261067	0.0655325
SELENOP	ENSG00000250722	27.631	-1.09126	0.335062	-3.25689	0.00112639	0.0041887
RGS11	ENSG00000076344	38.6898	-1.09102	0.315463	-3.45847	0.000543258	0.0021822
OAS3	ENSG00000111331	4303.46	-1.09078	0.14174	-7.69569	1.40727e-14	2.01298e-13
ACSS1	ENSG00000154930	211.189	-1.0907	0.184285	-5.91853	3.24822e-09	2.81462e-08
TFPT	ENSG00000105619	74.9248	-1.09065	0.417717	-2.61097	0.00902857	0.0262211
GOLGA8M	ENSG00000188626	60.2664	-1.08979	0.248377	-4.38765	1.1458e-05	6.29832e-05
CD72	ENSG00000137101	10.4566	-1.08891	0.452446	-2.40672	0.0160964	0.0435709
RSPO3	ENSG00000146374	4.35815	-1.08866	0.443614	-2.45407	0.0141248	0.0388595
ITGA8	ENSG00000077943	211.015	-1.08826	0.182365	-5.96747	2.40961e-09	2.12051e-08
CCDC146	ENSG00000135205	92.8859	-1.08683	0.266881	-4.07235	4.65416e-05	0.000230082
PLEKHB1	ENSG00000021300	8.03791	-1.08655	0.489374	-2.22029	0.026399	0.0661167
SNCA	ENSG00000145335	53.5738	-1.08418	0.397733	-2.7259	0.00641267	0.0194518
CFI	ENSG00000205403	27.5008	-1.08417	0.407597	-2.65991	0.00781623	0.0231484
ADAMTS5	ENSG00000154736	639.623	-1.0841	0.147777	-7.33607	2.19959e-13	2.83241e-12
PLIN4	ENSG00000167676	12.9006	-1.08205	0.454556	-2.38046	0.0172911	0.0464424
S1PR1	ENSG00000170989	131.243	-1.08158	0.191267	-5.6548	1.56026e-08	1.24596e-07
CPZ	ENSG00000109625	302.168	-1.0807	0.173239	-6.23821	4.42617e-10	4.1825e-09
DTL	ENSG00000143476	343.291	-1.08064	0.211046	-5.12041	3.04865e-07	2.07916e-06
SGK2	ENSG00000101049	6.23534	-1.08051	0.490797	-2.20153	0.0276984	0.0688017
C5orf63	ENSG00000164241	32.5999	-1.08049	0.359955	-3.00173	0.00268453	0.00902432
PAMR1	ENSG00000149090	1684.78	-1.07932	0.148714	-7.25772	3.93667e-13	4.95431e-12
#REF!	ENSG00000258728	153.85	-1.07898	0.227155	-4.74996	2.03456e-06	1.25418e-05
RDH10	ENSG00000121039	882.837	-1.07832	0.137509	-7.84181	4.4411e-15	6.63178e-14
TAPBPL	ENSG00000139192	157.041	-1.0774	0.179113	-6.01523	1.79629e-09	1.60624e-08
OAZ3	ENSG00000143450	14.5043	-1.07637	0.424507	-2.53557	0.0112263	0.0316973
PSMA5	ENSG00000143106	2788.75	-1.07523	0.0680499	-15.8006	3.0839e-56	2.4686e-54
SHROOM3	ENSG00000138771	2959.73	-1.07414	0.101935	-10.5375	5.80359e-26	1.63226e-24
ROR1	ENSG00000185483	30.7304	-1.07337	0.385301	-2.78581	0.00533948	0.0165893
ALDH1A3	ENSG00000184254	104.191	-1.07311	0.244697	-4.38548	1.15731e-05	6.3595e-05
ATP8B1	ENSG00000081923	5476.17	-1.07278	0.119048	-9.01137	2.03505e-19	4.08236e-18
PSG9	ENSG00000183668	111.469	-1.07244	0.211212	-5.07756	3.82321e-07	2.57302e-06
MSX2	ENSG00000120149	43.4217	-1.07236	0.322315	-3.32706	0.000877686	0.00334546
C16orf74	ENSG00000154102	19.362	-1.07114	0.418407	-2.56005	0.0104656	0.0298786
LRP1B	ENSG00000168702	87.9561	-1.06989	0.221195	-4.83687	1.31902e-06	8.33459e-06
SSPOP	ENSG00000197558	7.95149	-1.06986	0.48821	-2.1914	0.0284232	0.0703503
D2HGDH	ENSG00000180902	372.379	-1.06963	0.246563	-4.33814	1.43694e-05	7.76282e-05
RANGAP1	ENSG00000100401	2141.61	-1.06926	0.134594	-7.94433	1.95244e-15	2.99339e-14
ABCB4	ENSG00000005471	92.694	-1.06745	0.350105	-3.04895	0.00229642	0.00785605
L1CAM	ENSG00000198910	13557.7	-1.06593	0.0978681	-10.8915	1.26601e-27	3.83255e-26
EPHX1	ENSG00000143819	581.957	-1.06571	0.139739	-7.62648	2.41256e-14	3.38123e-13
FDXR	ENSG00000161513	161.482	-1.06512	0.174361	-6.1087	1.00449e-09	9.20459e-09
ZNF480	ENSG00000198464	590.911	-1.06251	0.122458	-8.6765	4.08139e-18	7.55057e-17
EHD3	ENSG00000013016	3312.07	-1.06144	0.101323	-10.4759	1.11522e-25	3.07425e-24
HELLS	ENSG00000119969	358.111	-1.06138	0.157077	-6.75706	1.40817e-11	1.55066e-10
RIPOR2	ENSG00000111913	788.715	-1.06076	0.180428	-5.87911	4.12488e-09	3.5184e-08
UBE2L5	ENSG00000236444	11.5948	-1.06036	0.471866	-2.24717	0.0246294	0.0624361
LYSMD2	ENSG00000140280	97.014	-1.06026	0.207853	-5.10102	3.37834e-07	2.29122e-06
MST1R	ENSG00000164078	6.7934	-1.05925	0.490783	-2.15828	0.0309058	0.0755738
ATP2B1	ENSG00000070961	8461.24	-1.05916	0.120604	-8.78213	1.60412e-18	3.04197e-17
PCDH18	ENSG00000189184	5783.6	-1.05837	0.0730897	-14.4804	1.61052e-47	1.00056e-45
#REF!	ENSG00000274712	5.31692	-1.05818	0.474579	-2.22973	0.0257655	0.0647933
NBPF3	ENSG00000142794	1020.62	-1.05815	0.123938	-8.53772	1.36891e-17	2.45344e-16
GLUL	ENSG00000135821	3194.93	-1.0576	0.0954366	-11.0817	1.53905e-28	4.7808e-27
BTN3A1	ENSG00000026950	1084.43	-1.05648	0.1075	-9.82772	8.55341e-23	2.06398e-21
SLC9A3	ENSG00000066230	337.405	-1.05639	0.142109	-7.43369	1.05606e-13	1.39551e-12
FTL	ENSG00000087086	27656.2	-1.05573	0.0930165	-11.3499	7.42359e-30	2.44274e-28
ERCC6	ENSG00000225830	2216.52	-1.05552	0.118476	-8.90915	5.14237e-19	1.00493e-17
FCGR2C	ENSG00000244682	2.39694	-1.05552	0.444866	-2.37266	0.0176604	0.0472286
DIO2	ENSG00000211448	340.935	-1.05537	0.213817	-4.93584	7.98051e-07	5.22104e-06
CDC20	ENSG00000117399	670.671	-1.05484	0.181795	-5.80238	6.53812e-09	5.45936e-08
KIF20A	ENSG00000112984	1089.76	-1.05405	0.102125	-10.3212	5.65058e-25	1.51745e-23
CREB3L4	ENSG00000143578	87.2771	-1.05385	0.244286	-4.314	1.60328e-05	8.57797e-05
METTL21A	ENSG00000144401	171.084	-1.05381	0.161258	-6.53493	6.36396e-11	6.54882e-10
PRLR	ENSG00000113494	10.6421	-1.05334	0.490417	-2.14784	0.0317263	0.0773077
UNC93B1	ENSG00000110057	362.416	-1.05295	0.173882	-6.05552	1.39961e-09	1.2665e-08
PSG4	ENSG00000243137	66.9006	-1.05066	0.246816	-4.25687	2.07309e-05	0.000108955
SYNGR1	ENSG00000100321	417.026	-1.04927	0.166863	-6.28822	3.21122e-10	3.08167e-09
ZDHHC1	ENSG00000159714	119.912	-1.04753	0.200697	-5.21944	1.79467e-07	1.25394e-06
GPAT2P2	ENSG00000188383	2.31807	-1.04722	0.444317	-2.35693	0.018427	0.0490032
CEACAMP10	ENSG00000241104	6.33916	-1.04706	0.490405	-2.1351	0.0327525	0.0793668
LPIN1	ENSG00000134324	1653.1	-1.04684	0.100359	-10.4309	1.79168e-25	4.90649e-24
TNFRSF19	ENSG00000127863	1445.98	-1.04563	0.07625	-13.7132	8.46541e-43	4.5176e-41
RND3	ENSG00000115963	15728.7	-1.04409	0.0759849	-13.7407	5.78908e-43	3.14994e-41
PHF19	ENSG00000119403	755.411	-1.04357	0.128296	-8.13406	4.15157e-16	6.7241e-15
SERPINB1	ENSG00000021355	1164.02	-1.04272	0.0980635	-10.6331	2.09139e-26	6.0141e-25
NKD1	ENSG00000140807	15.6729	-1.04264	0.486952	-2.14115	0.0322621	0.0784295
COQ2	ENSG00000173085	227.884	-1.0425	0.147498	-7.06785	1.5735e-12	1.87135e-11
CARD6	ENSG00000132357	170.335	-1.04159	0.156704	-6.64689	2.99359e-11	3.18487e-10
C22orf15	ENSG00000169314	3.69382	-1.04009	0.45587	-2.28154	0.0225166	0.0580254
HPSE2	ENSG00000172987	44.3405	-1.03987	0.365701	-2.84349	0.0044623	0.0141384
TRAPPC6A	ENSG00000007255	26.6262	-1.03786	0.331916	-3.12688	0.00176669	0.0062268
DISC1	ENSG00000162946	216.391	-1.03689	0.18978	-5.46364	4.66474e-08	3.53679e-07
CABP4	ENSG00000175544	19.2042	-1.03682	0.420761	-2.46415	0.013734	0.0379097
FAM98C	ENSG00000130244	122.558	-1.03669	0.251992	-4.11398	3.88902e-05	0.000195331
RNF157	ENSG00000141576	15.5002	-1.03664	0.448927	-2.30915	0.0209353	0.0545256
SLC13A3	ENSG00000158296	10.61	-1.03548	0.460246	-2.24984	0.0244594	0.062109
HSPA1L	ENSG00000204390	8.63888	-1.03457	0.489912	-2.11176	0.0347073	0.0834117
CCNE2	ENSG00000175305	155.089	-1.03447	0.190417	-5.43265	5.55227e-08	4.15484e-07
S100A4	ENSG00000196154	5516.79	-1.03425	0.0993002	-10.4154	2.11001e-25	5.74987e-24
DEPDC1B	ENSG00000035499	100.186	-1.03305	0.220361	-4.688	2.75893e-06	1.66738e-05
PARD6A	ENSG00000102981	9.64257	-1.03178	0.477308	-2.16166	0.0306441	0.075022
SDK2	ENSG00000069188	2.66844	-1.03152	0.474192	-2.17532	0.0296059	0.0728336
FAM81A	ENSG00000157470	9.0047	-1.03135	0.4905	-2.10264	0.0354973	0.085028
DCST2	ENSG00000163354	11.1592	-1.03117	0.481787	-2.1403	0.0323307	0.0785619
TMEM239	ENSG00000198326	4.44529	-1.03115	0.482479	-2.13719	0.0325825	0.0790469
UBE2C	ENSG00000175063	323.619	-1.03086	0.130989	-7.86982	3.5515e-15	5.35621e-14
MOB3C	ENSG00000142961	404.619	-1.03081	0.117976	-8.73745	2.38428e-18	4.47556e-17
NPTXR	ENSG00000221890	82.2301	-1.02966	0.21724	-4.73972	2.1401e-06	1.31292e-05
CXCL2	ENSG00000081041	4.17065	-1.02933	0.482796	-2.13201	0.0330058	0.0798211
HMGB2	ENSG00000164104	1453.32	-1.02903	0.0968367	-10.6265	2.24467e-26	6.44374e-25
SAMD12	ENSG00000177570	1073.77	-1.02818	0.11279	-9.11583	7.807e-20	1.60477e-18
ABI3	ENSG00000108798	29.5216	-1.02759	0.356137	-2.88538	0.00390937	0.0125853
LRRC56	ENSG00000161328	8.57533	-1.02758	0.486663	-2.11148	0.0347314	0.0834455
CDC45	ENSG00000093009	150.054	-1.02734	0.249198	-4.12257	3.74665e-05	0.000188522
STX11	ENSG00000135604	48.3409	-1.02618	0.284785	-3.60336	0.000314134	0.00132514
ATOH8	ENSG00000168874	195.857	-1.02596	0.20966	-4.89347	9.90728e-07	6.37389e-06
TFAP2E	ENSG00000116819	17.6043	-1.02335	0.465382	-2.19896	0.027881	0.0691832
C20orf96	ENSG00000196476	116.357	-1.02281	0.198114	-5.16272	2.43383e-07	1.67659e-06
PSG8	ENSG00000124467	33.3344	-1.02261	0.348698	-2.93264	0.00336094	0.0110048
TREX1	ENSG00000213689	60.5874	-1.02134	0.275158	-3.71185	0.000205752	0.000901046
SYT1	ENSG00000067715	292.347	-1.02072	0.160185	-6.37215	1.86401e-10	1.8321e-09
#REF!	ENSG00000236907	2.58546	-1.01942	0.476675	-2.13861	0.0324673	0.0788364
TRPV4	ENSG00000111199	135.77	-1.01868	0.219152	-4.64828	3.34708e-06	1.99817e-05
MBL1P	ENSG00000242600	11.7777	-1.01855	0.450217	-2.26236	0.0236749	0.0605139
CD226	ENSG00000150637	24.666	-1.01771	0.429501	-2.36951	0.0178115	0.0475868
HSBP1L1	ENSG00000226742	235.861	-1.01753	0.143826	-7.0747	1.49774e-12	1.78763e-11
C1R	ENSG00000159403	4373.64	-1.01684	0.112967	-9.00122	2.23216e-19	4.46165e-18
AMIGO1	ENSG00000181754	55.3011	-1.01661	0.294262	-3.45476	0.00055078	0.0022071
NTHL1	ENSG00000065057	98.1844	-1.01647	0.252694	-4.02254	5.75744e-05	0.000280954
AURKA	ENSG00000087586	549.549	-1.01636	0.117702	-8.63499	5.87318e-18	1.07578e-16
TNS3	ENSG00000136205	6790.27	-1.0159	0.0920798	-11.0328	2.65414e-28	8.1534e-27
ELOVL7	ENSG00000164181	15.4067	-1.01497	0.423478	-2.39675	0.0165414	0.0446159
RFC5	ENSG00000111445	307.309	-1.01497	0.147706	-6.87155	6.35083e-12	7.16404e-11
FMO3	ENSG00000007933	10.5657	-1.01396	0.477403	-2.1239	0.0336788	0.081233
CFH	ENSG00000000971	1572.29	-1.01392	0.108497	-9.34514	9.17651e-21	2.00774e-19
FRMD4B	ENSG00000114541	23.1105	-1.01351	0.369632	-2.74194	0.00610768	0.0186798
SBK2	ENSG00000187550	5.75381	-1.01325	0.489944	-2.06809	0.0386317	0.0914961
TOP1MT	ENSG00000184428	280.969	-1.01322	0.205385	-4.93327	8.08638e-07	5.28378e-06
#REF!	ENSG00000254783	7.62872	-1.01296	0.489439	-2.06965	0.0384854	0.0911627
CCDC170	ENSG00000120262	24.1372	-1.01084	0.432647	-2.33641	0.0194697	0.0512928
MYO15B	ENSG00000266714	61.8187	-1.01034	0.278578	-3.62676	0.000286994	0.00122117
MGST1	ENSG00000008394	1584.31	-1.00997	0.0962708	-10.4909	9.51345e-26	2.63559e-24
PLAC9	ENSG00000189129	63.9091	-1.00996	0.317868	-3.17728	0.00148663	0.00535304
HELZ2	ENSG00000130589	1308.08	-1.00953	0.171728	-5.87865	4.13635e-09	3.52638e-08
SLC48A1	ENSG00000211584	324.518	-1.00928	0.134336	-7.51311	5.77408e-14	7.78448e-13
LACC1	ENSG00000179630	394.038	-1.00926	0.130459	-7.73621	1.02428e-14	1.474e-13
FBXO43	ENSG00000156509	21.2152	-1.00787	0.414942	-2.42894	0.0151432	0.0413132
VEGFC	ENSG00000150630	1558.09	-1.00719	0.0965894	-10.4275	1.85649e-25	5.07563e-24
DCXR	ENSG00000169738	201.166	-1.00707	0.225262	-4.47069	7.7967e-06	4.40648e-05
MTHFR	ENSG00000177000	703.065	-1.00673	0.129663	-7.76416	8.21907e-15	1.19205e-13
RGS4	ENSG00000117152	1294.03	-1.00541	0.145802	-6.89573	5.35882e-12	6.09873e-11
TMEM106C	ENSG00000134291	909.732	-1.00441	0.131403	-7.64373	2.11012e-14	2.97741e-13
MX1	ENSG00000157601	4060.9	-1.00424	0.149982	-6.69573	2.14591e-11	2.31708e-10
CAT	ENSG00000121691	990.569	-1.00168	0.092772	-10.7972	3.54746e-27	1.05286e-25
#REF!	ENSG00000265118	6.8386	-1.00159	0.485497	-2.06303	0.0391102	0.0924191
DRC3	ENSG00000171962	59.6685	-1.00137	0.380281	-2.63325	0.00845731	0.0247698
CCDC150	ENSG00000144395	102.989	-1.00125	0.286442	-3.49545	0.000473259	0.00192518
AMH	ENSG00000104899	47.4953	-1.00123	0.339069	-2.95287	0.00314838	0.0103803
CDCA5	ENSG00000146670	315.148	-1.00112	0.180646	-5.54187	2.99267e-08	2.32515e-07
GPM6A	ENSG00000150625	2.28406	-1.00095	0.439305	-2.27849	0.0226976	0.0584194
TMEM229B	ENSG00000198133	13.2991	-1.00084	0.423131	-2.36532	0.0180146	0.048037
ENKD1	ENSG00000124074	121.051	-0.999472	0.221253	-4.51733	6.2625e-06	3.59306e-05
SHQ1P1	ENSG00000231588	16.8739	-0.9986	0.416237	-2.39911	0.016435	0.044372
PKIG	ENSG00000168734	1322.79	-0.998346	0.109632	-9.10638	8.51793e-20	1.74445e-18
BCL2L11	ENSG00000153094	143.842	-0.997512	0.289007	-3.45151	0.000557451	0.00223114
GLDN	ENSG00000186417	32.5453	-0.99665	0.406445	-2.45211	0.014202	0.0390333
KLRG1	ENSG00000139187	17.6367	-0.995689	0.445335	-2.23582	0.0253635	0.0639367
PDE4B	ENSG00000184588	1705.46	-0.995567	0.0980704	-10.1515	3.26146e-24	8.4322e-23
PDE5A	ENSG00000138735	2480.53	-0.995233	0.134764	-7.385	1.52455e-13	1.98621e-12
#REF!	ENSG00000272442	10.079	-0.994811	0.449425	-2.21352	0.0268617	0.0670235
GULP1	ENSG00000144366	1275	-0.994681	0.141724	-7.01846	2.24334e-12	2.63157e-11
NAPRT	ENSG00000147813	124.137	-0.994444	0.225442	-4.41109	1.02854e-05	5.7141e-05
FAM86FP	ENSG00000164845	12.4871	-0.994215	0.456827	-2.17635	0.0295291	0.0726985
ZNF521	ENSG00000198795	573.116	-0.994046	0.157868	-6.29671	3.04038e-10	2.92614e-09
CYP2E1	ENSG00000130649	125.022	-0.993569	0.224921	-4.41741	9.98887e-06	5.55865e-05
OMD	ENSG00000127083	45.1931	-0.993081	0.313023	-3.17255	0.00151108	0.00542347
ODAD2	ENSG00000169126	266.036	-0.992261	0.126237	-7.86031	3.83199e-15	5.75836e-14
CORO1B	ENSG00000172725	1029.62	-0.991697	0.173406	-5.71894	1.07194e-08	8.6935e-08
CCBE1	ENSG00000183287	2191.06	-0.991592	0.0878487	-11.2875	1.51292e-29	4.88181e-28
SORD2P	ENSG00000259479	3.60425	-0.991401	0.474334	-2.09009	0.0366096	0.0873154
LUM	ENSG00000139329	61105.7	-0.990813	0.0613577	-16.1482	1.17017e-58	9.99145e-57
C1S	ENSG00000182326	8183.55	-0.990478	0.100968	-9.80983	1.02141e-22	2.45051e-21
FGR	ENSG00000000938	3.96349	-0.990175	0.478125	-2.07096	0.038363	0.0909114
PLK4	ENSG00000142731	352.844	-0.990162	0.173843	-5.69573	1.22845e-08	9.89055e-08
XKR5	ENSG00000275591	26.7436	-0.990014	0.36357	-2.72303	0.00646854	0.0196034
ACE	ENSG00000159640	110.777	-0.989698	0.222943	-4.43924	9.02788e-06	5.0458e-05
CDKN3	ENSG00000100526	279.884	-0.989634	0.137486	-7.19809	6.10637e-13	7.54796e-12
TLCD3B	ENSG00000149926	8.58339	-0.989164	0.480905	-2.05688	0.0396978	0.0934892
IFI35	ENSG00000068079	770.538	-0.988742	0.185207	-5.33859	9.36744e-08	6.77827e-07
KATNAL2	ENSG00000167216	102.321	-0.98722	0.257866	-3.82843	0.000128964	0.000590433
ZNF467	ENSG00000181444	6.61981	-0.986974	0.489948	-2.01445	0.0439625	0.101791
CTSO	ENSG00000256043	649.42	-0.986836	0.145895	-6.764	1.34236e-11	1.48113e-10
AASS	ENSG00000008311	1204.71	-0.986358	0.130113	-7.58076	3.43529e-14	4.73882e-13
GALT	ENSG00000213930	287.573	-0.985541	0.169317	-5.82068	5.8607e-09	4.91838e-08
GRIN2C	ENSG00000161509	10.1288	-0.984379	0.485361	-2.02814	0.0425461	0.0990517
LPAR1	ENSG00000198121	4806.98	-0.98374	0.0718353	-13.6944	1.09691e-42	5.83502e-41
LMNB1	ENSG00000113368	933.641	-0.983202	0.097417	-10.0927	5.95017e-24	1.51716e-22
KLHDC9	ENSG00000162755	10.3925	-0.983202	0.446535	-2.20185	0.027676	0.0687565
GLTPD2	ENSG00000182327	4.12435	-0.982943	0.486341	-2.0211	0.0432697	0.100438
RGS20	ENSG00000147509	49.1766	-0.982528	0.306893	-3.20153	0.001367	0.00497609
#REF!	ENSG00000267059	199.837	-0.981784	0.299025	-3.28328	0.00102606	0.0038512
LRIG3	ENSG00000139263	851.037	-0.981706	0.146894	-6.6831	2.33939e-11	2.51458e-10
CXCL16	ENSG00000161921	264.167	-0.981102	0.19247	-5.09743	3.44297e-07	2.32936e-06
AGER	ENSG00000204305	42.9241	-0.980446	0.303156	-3.23413	0.00122012	0.00450143
DTNB	ENSG00000138101	114.659	-0.980122	0.322352	-3.04053	0.00236163	0.00805762
PASK	ENSG00000115687	113.911	-0.979462	0.242291	-4.04251	5.2883e-05	0.000259276
NUDT7	ENSG00000140876	47.329	-0.979268	0.278103	-3.52124	0.000429528	0.00176453
H2BC6	ENSG00000274290	11.1601	-0.979058	0.450747	-2.17208	0.0298499	0.0733918
H1-2	ENSG00000187837	66.156	-0.978758	0.275684	-3.55029	0.000384805	0.00159299
TAF6L	ENSG00000162227	153.275	-0.9782	0.223376	-4.37917	1.19132e-05	6.53559e-05
RBM43	ENSG00000184898	494.95	-0.978073	0.123359	-7.92869	2.21464e-15	3.38602e-14
STAP2	ENSG00000178078	18.6042	-0.977901	0.393529	-2.48496	0.0129568	0.036009
#REF!	ENSG00000260537	131.342	-0.977405	0.347878	-2.80962	0.00496001	0.015544
APOC1	ENSG00000130208	8.33696	-0.977355	0.478098	-2.04425	0.0409284	0.0957373
H4C8	ENSG00000158406	41.3434	-0.976736	0.333943	-2.92486	0.00344608	0.0112438
WNT3	ENSG00000108379	63.8732	-0.97614	0.35079	-2.78269	0.00539105	0.0167277
TRANK1	ENSG00000168016	947.839	-0.975985	0.0955159	-10.218	1.64637e-24	4.31008e-23
POLQ	ENSG00000051341	201.287	-0.975473	0.204822	-4.76255	1.91164e-06	1.18455e-05
SPA17	ENSG00000064199	194.603	-0.974149	0.182103	-5.34945	8.82233e-08	6.40889e-07
UPP2	ENSG00000007001	2.43433	-0.973731	0.473053	-2.0584	0.039552	0.093225
P2RX4	ENSG00000135124	211.386	-0.973432	0.215359	-4.52004	6.18269e-06	3.55217e-05
POLE	ENSG00000177084	746.643	-0.973183	0.190733	-5.10233	3.35489e-07	2.27717e-06
PRKAR2B	ENSG00000005249	199.17	-0.972626	0.175496	-5.54216	2.98761e-08	2.3223e-07
PBX4	ENSG00000105717	18.5312	-0.972299	0.417787	-2.32726	0.0199513	0.0523381
#REF!	ENSG00000111788	65.4533	-0.972004	0.286316	-3.39486	0.000686634	0.00267864
NUDT1	ENSG00000106268	116.837	-0.971955	0.214076	-4.54024	5.61892e-06	3.24506e-05
EXO1	ENSG00000174371	210.939	-0.971755	0.221292	-4.39128	1.12683e-05	6.21455e-05
C1QL4	ENSG00000186897	5.48891	-0.971745	0.490423	-1.98144	0.0475418	0.108717
ARRDC3	ENSG00000113369	1436.56	-0.971451	0.134	-7.24962	4.1795e-13	5.24802e-12
#REF!	ENSG00000250645	2.76898	-0.968835	0.4708	-2.05785	0.0396046	0.0933358
PSG6	ENSG00000170848	40.2899	-0.967934	0.304779	-3.17586	0.00149393	0.00537234
CHST14	ENSG00000169105	511.372	-0.96777	0.140469	-6.88957	5.59597e-12	6.35125e-11
ADSS1	ENSG00000185100	43.4735	-0.967598	0.312905	-3.0923	0.00198611	0.00689711
OAS1	ENSG00000089127	1193.81	-0.967039	0.18692	-5.17354	2.29704e-07	1.58696e-06
TOR2A	ENSG00000160404	71.3602	-0.966778	0.285241	-3.38934	0.000700608	0.00272932
H4C12	ENSG00000273542	7.47878	-0.966721	0.472459	-2.04615	0.0407418	0.0953945
CCR7	ENSG00000126353	8.75938	-0.966106	0.47779	-2.02203	0.0431734	0.100284
PCBD1	ENSG00000166228	307.474	-0.965243	0.146502	-6.58858	4.44054e-11	4.64125e-10
SLC25A35	ENSG00000125434	98.4434	-0.964276	0.27707	-3.48026	0.000500929	0.00202882
BAX	ENSG00000087088	801.517	-0.964187	0.194957	-4.94564	7.58931e-07	4.97684e-06
ABHD14A-ACY1	ENSG00000114786	24.7317	-0.963458	0.405582	-2.3755	0.0175254	0.0469733
WDR76	ENSG00000092470	383.53	-0.963004	0.151382	-6.36142	1.99901e-10	1.96016e-09
FOXP2	ENSG00000128573	54.5139	-0.962593	0.324292	-2.96829	0.00299457	0.00992823
OVGP1	ENSG00000085465	16.4762	-0.962344	0.436829	-2.20302	0.027593	0.0685707
NR1D1	ENSG00000126368	325.484	-0.962177	0.151404	-6.35504	2.08376e-10	2.03846e-09
SCIN	ENSG00000006747	50.0915	-0.962115	0.296516	-3.24473	0.0011756	0.00435554
ADAM11	ENSG00000073670	12.3502	-0.962013	0.481762	-1.99686	0.0458399	0.105521
SPAG8	ENSG00000137098	19.7068	-0.960002	0.393915	-2.43708	0.0148064	0.0405137
RPSAP52	ENSG00000241749	38.0499	-0.959972	0.2964	-3.23877	0.00120047	0.00443779
LEKR1	ENSG00000197980	12.6301	-0.959409	0.490748	-1.95499	0.0505839	0.114557
TMCO6	ENSG00000113119	78.9948	-0.959252	0.312551	-3.06911	0.002147	0.00739349
OVCH1	ENSG00000187950	7.36264	-0.958647	0.483431	-1.98301	0.0473667	0.108421
RNASEH2A	ENSG00000104889	208.94	-0.957739	0.138279	-6.92613	4.32497e-12	4.95259e-11
RAB6B	ENSG00000154917	192.445	-0.957499	0.201608	-4.7493	2.04125e-06	1.25691e-05
PARP1	ENSG00000143799	2671.6	-0.957142	0.0935772	-10.2284	1.47998e-24	3.89899e-23
SELENBP1	ENSG00000143416	39.4013	-0.95603	0.347873	-2.74821	0.00599212	0.0183669
ANXA9	ENSG00000143412	37.6955	-0.955811	0.316038	-3.02435	0.00249167	0.0084339
C1orf56	ENSG00000143443	82.1155	-0.955151	0.300884	-3.17449	0.00150101	0.00539199
PXMP2	ENSG00000176894	121.152	-0.955104	0.207173	-4.61018	4.02316e-06	2.37693e-05
PBK	ENSG00000168078	445.666	-0.954608	0.157548	-6.05915	1.36842e-09	1.24097e-08
ADAMTS7P4	ENSG00000218052	1.9816	-0.954534	0.434819	-2.19525	0.0281459	NA
SPR	ENSG00000116096	215.52	-0.953958	0.150015	-6.35907	2.02984e-10	1.98922e-09
ZFP2	ENSG00000198939	4.56855	-0.953477	0.489591	-1.9475	0.0514751	0.116133
GOLGA8T	ENSG00000261247	11.0655	-0.953454	0.489471	-1.94793	0.0514237	0.116051
PGAP4	ENSG00000165152	278.53	-0.952902	0.1347	-7.07427	1.50241e-12	1.79191e-11
GNA14	ENSG00000156049	8.91818	-0.95275	0.463042	-2.05759	0.0396298	0.0933687
TEX22	ENSG00000226174	7.37268	-0.952375	0.490742	-1.94069	0.0522964	0.117715
CYP27A1	ENSG00000135929	94.398	-0.952152	0.265314	-3.58877	0.000332237	0.00139444
TAMALIN	ENSG00000161835	6.60417	-0.952009	0.490422	-1.9412	0.0522334	0.117589
VEZF1	ENSG00000136451	2213.94	-0.950776	0.0779644	-12.195	3.3051e-34	1.30402e-32
IL6R	ENSG00000160712	111.256	-0.950288	0.264389	-3.59427	0.000325298	0.00136704
POLN	ENSG00000130997	45.3393	-0.949423	0.414234	-2.292	0.0219057	0.056723
FAM83D	ENSG00000101447	304.468	-0.949107	0.131834	-7.19928	6.05299e-13	7.48753e-12
PTTG1	ENSG00000164611	531.491	-0.948574	0.122096	-7.76908	7.90574e-15	1.14899e-13
SRPX	ENSG00000101955	463.331	-0.947572	0.12774	-7.41798	1.18921e-13	1.56154e-12
KIF22	ENSG00000079616	488.641	-0.947323	0.111689	-8.48182	2.21691e-17	3.90185e-16
EHMT2	ENSG00000204371	234.653	-0.946217	0.455833	-2.0758	0.0379126	0.0900493
CNN2P9	ENSG00000213149	4.99175	-0.945626	0.49013	-1.92934	0.053689	0.120264
UST	ENSG00000111962	525.558	-0.945587	0.145941	-6.47924	9.21858e-11	9.34202e-10
STXBP6	ENSG00000168952	973.1	-0.945329	0.107331	-8.80758	1.27878e-18	2.43891e-17
CTSK	ENSG00000143387	8635.81	-0.944881	0.0616386	-15.3294	4.86718e-53	3.68357e-51
ENDOU	ENSG00000111405	3.72923	-0.944452	0.483072	-1.95509	0.050572	0.114545
SORL1	ENSG00000137642	13.0081	-0.944385	0.459195	-2.05661	0.0397238	0.0935012
AMT	ENSG00000145020	164.338	-0.944332	0.22572	-4.18364	2.86878e-05	0.000147287
#REF!	ENSG00000258674	27.757	-0.94376	0.337533	-2.79605	0.00517313	0.0161327
SPRY2	ENSG00000136158	386.025	-0.942948	0.130456	-7.22807	4.89914e-13	6.09191e-12
APOBEC3C	ENSG00000244509	1240.9	-0.941793	0.0773258	-12.1795	3.99489e-34	1.56875e-32
SNX21	ENSG00000124104	388.03	-0.94175	0.161709	-5.82372	5.75513e-09	4.83466e-08
MTMR9LP	ENSG00000220785	179.576	-0.940949	0.182992	-5.14201	2.71818e-07	1.86016e-06
HTR1B	ENSG00000135312	72.1756	-0.940546	0.235621	-3.99177	6.55815e-05	0.000316594
CDHR4	ENSG00000187492	3.35479	-0.940395	0.461829	-2.03624	0.0417264	0.0974122
SPOCK2	ENSG00000107742	20.3991	-0.940039	0.439759	-2.13762	0.0325475	0.0789964
S100A6	ENSG00000197956	13364.2	-0.939105	0.0798098	-11.7668	5.78909e-32	2.08182e-30
RAVER2	ENSG00000162437	276.308	-0.939057	0.172675	-5.43828	5.37973e-08	4.0348e-07
DIS3L	ENSG00000166938	883.467	-0.938876	0.108041	-8.69001	3.62393e-18	6.74927e-17
#REF!	ENSG00000290318	896.641	-0.938571	0.30014	-3.12711	0.00176535	0.00622338
#REF!	ENSG00000226329	9.11025	-0.938553	0.469054	-2.00095	0.0453979	0.104648
HEXD	ENSG00000169660	184.051	-0.937913	0.173424	-5.40822	6.36542e-08	4.7167e-07
EFCAB5	ENSG00000176927	15.1071	-0.937617	0.455104	-2.06023	0.0393768	0.0929171
H2BC5	ENSG00000158373	94.2205	-0.937423	0.247015	-3.795	0.000147641	0.000666544
ST6GALNAC4	ENSG00000136840	228.803	-0.935995	0.170102	-5.50256	3.74307e-08	2.86804e-07
ZNF33B	ENSG00000196693	352.137	-0.935731	0.368082	-2.54218	0.0110164	0.0311835
STOX1	ENSG00000165730	3.47132	-0.934916	0.483227	-1.93474	0.0530227	0.11898
ZIC1	ENSG00000152977	143.195	-0.934907	0.203371	-4.59704	4.28531e-06	2.51588e-05
MCM3	ENSG00000112118	971.122	-0.934043	0.104035	-8.97814	2.75377e-19	5.44541e-18
DLX1	ENSG00000144355	213.72	-0.933767	0.154102	-6.05943	1.36605e-09	1.2395e-08
RFX8	ENSG00000196460	56.0866	-0.932814	0.286326	-3.25788	0.00112249	0.00417734
LAPTM4B	ENSG00000104341	981.187	-0.932729	0.0843059	-11.0636	1.88317e-28	5.82804e-27
KIF18A	ENSG00000121621	382.337	-0.93263	0.189341	-4.92567	8.40706e-07	5.47215e-06
SLC44A3	ENSG00000143036	27.3208	-0.932365	0.349135	-2.6705	0.00757375	0.0225224
CNTNAP1	ENSG00000108797	2210.35	-0.931656	0.116353	-8.00713	1.17412e-15	1.84599e-14
DDX60L	ENSG00000181381	1508.59	-0.931456	0.157364	-5.91912	3.2366e-09	2.8082e-08
JUP	ENSG00000173801	674.966	-0.930617	0.145843	-6.38096	1.75977e-10	1.73476e-09
CLU	ENSG00000120885	1160.17	-0.93052	0.123613	-7.52769	5.16443e-14	7.01369e-13
ALDH1A2	ENSG00000128918	36.2202	-0.930304	0.402879	-2.30914	0.0209359	0.0545256
PGA4	ENSG00000229183	2.29691	-0.930261	0.43866	-2.12069	0.0339481	0.0818116
SSTR1	ENSG00000139874	2918.07	-0.929929	0.0902645	-10.3023	6.88181e-25	1.84216e-23
PRR19	ENSG00000188368	16.536	-0.929778	0.406701	-2.28615	0.0222456	0.0574515
KIFC1	ENSG00000237649	431.607	-0.92925	0.124407	-7.46943	8.05419e-14	1.0754e-12
ETNK2	ENSG00000143845	131.714	-0.928681	0.230841	-4.02303	5.74531e-05	0.000280444
TBKBP1	ENSG00000198933	238.356	-0.928297	0.209921	-4.42212	9.77352e-06	5.44427e-05
NLGN4Y	ENSG00000165246	619.165	-0.928051	0.178559	-5.19746	2.02029e-07	1.40333e-06
RIMBP3B	ENSG00000274600	43.9209	-0.927659	0.466636	-1.98797	0.0468147	0.107367
TGFBR2	ENSG00000163513	3264.24	-0.92716	0.0929821	-9.97138	2.0338e-23	5.09216e-22
GATA2	ENSG00000179348	1465.73	-0.926989	0.118437	-7.82687	5.0018e-15	7.43571e-14
ZNF214	ENSG00000149050	90.1954	-0.926707	0.271858	-3.40879	0.000652507	0.00256051
GBA1	ENSG00000177628	2153.83	-0.926518	0.107607	-8.61022	7.29221e-18	1.32694e-16
CYB561D1	ENSG00000174151	531.143	-0.926429	0.126785	-7.3071	2.72971e-13	3.4854e-12
GVQW3	ENSG00000179240	113.405	-0.926027	0.266689	-3.47231	0.00051601	0.00208533
CCL7	ENSG00000108688	1.95868	-0.926001	0.431258	-2.14721	0.0317769	NA
PRDM8	ENSG00000152784	290.161	-0.924841	0.217444	-4.25323	2.10705e-05	0.000110551
CENPA	ENSG00000115163	139.65	-0.924467	0.197174	-4.68858	2.75108e-06	1.66323e-05
TMEM97	ENSG00000109084	349.368	-0.924419	0.173437	-5.33	9.82151e-08	7.0945e-07
WDR62	ENSG00000075702	187.366	-0.923752	0.207183	-4.45863	8.24836e-06	4.64441e-05
BUB1B	ENSG00000156970	590.721	-0.923508	0.137121	-6.73501	1.63924e-11	1.79443e-10
ACYP1	ENSG00000119640	70.9253	-0.922664	0.263663	-3.49941	0.000466287	0.00189868
TMEM35B	ENSG00000243749	255.324	-0.922337	0.139155	-6.62814	3.39951e-11	3.59834e-10
FAM186B	ENSG00000135436	5.60123	-0.922265	0.489953	-1.88235	0.0597879	0.131677
#REF!	ENSG00000227080	15.2545	-0.921739	0.393583	-2.34192	0.0191849	0.0507029
HINT2	ENSG00000137133	176.307	-0.92173	0.1784	-5.16664	2.38337e-07	1.64319e-06
PIF1	ENSG00000140451	150.122	-0.921341	0.21916	-4.20397	2.62279e-05	0.000135325
#REF!	ENSG00000248423	10.868	-0.919937	0.479565	-1.91827	0.0550765	0.122991
#REF!	ENSG00000273398	59.4981	-0.91959	0.273585	-3.36126	0.000775878	0.00299244
CLSPN	ENSG00000092853	499.803	-0.919524	0.152059	-6.04716	1.4742e-09	1.33182e-08
DCHS2	ENSG00000197410	8.75517	-0.919219	0.488247	-1.88269	0.0597421	0.131626
#REF!	ENSG00000289697	297.666	-0.919104	0.203649	-4.51317	6.38671e-06	3.65823e-05
SLC1A2	ENSG00000110436	87.026	-0.919004	0.291549	-3.15214	0.00162077	0.00577115
TRIM14	ENSG00000106785	2129.47	-0.918952	0.12597	-7.29502	2.98614e-13	3.79536e-12
ERCC6L	ENSG00000186871	195.007	-0.918437	0.140967	-6.51526	7.25625e-11	7.41661e-10
HSPD1P11	ENSG00000251348	12.2529	-0.918304	0.482414	-1.90356	0.0569677	0.126509
CUL9	ENSG00000112659	494.307	-0.918079	0.137245	-6.68934	2.24179e-11	2.41904e-10
MVP	ENSG00000013364	5065.36	-0.918026	0.143278	-6.40732	1.48104e-10	1.47044e-09
PFKM	ENSG00000152556	1124.93	-0.917839	0.100502	-9.13252	6.69257e-20	1.38942e-18
RINL	ENSG00000187994	16.8467	-0.917499	0.411428	-2.23003	0.0257453	0.0647703
MYEOV	ENSG00000172927	13.138	-0.916982	0.447086	-2.05102	0.0402653	0.0945047
IFITM3	ENSG00000142089	12880.2	-0.916609	0.151336	-6.05678	1.38871e-09	1.25799e-08
ABCA3	ENSG00000167972	204.884	-0.916291	0.172928	-5.2987	1.1663e-07	8.34501e-07
PSRC1	ENSG00000134222	283.92	-0.916272	0.140884	-6.50372	7.83599e-11	7.98466e-10
TNFSF12	ENSG00000239697	396.107	-0.916101	0.136802	-6.69655	2.13399e-11	2.3057e-10
SPATA24	ENSG00000170469	18.4014	-0.914161	0.397627	-2.29904	0.0215026	0.0558007
RHOBTB2	ENSG00000008853	520.375	-0.914092	0.225537	-4.05295	5.05753e-05	0.000248328
ADRA1D	ENSG00000171873	7.22631	-0.914036	0.489681	-1.8666	0.0619581	0.135452
PHYHD1	ENSG00000175287	25.2783	-0.913609	0.3554	-2.57065	0.0101509	0.0291099
ANAPC13	ENSG00000129055	1121.86	-0.913608	0.0986323	-9.26277	1.9919e-20	4.25739e-19
VWA1	ENSG00000179403	5.76033	-0.912925	0.489935	-1.86336	0.0624117	0.13614
LHX2	ENSG00000106689	30.4617	-0.912832	0.426267	-2.14146	0.0322373	0.0783856
ZNF702P	ENSG00000242779	50.001	-0.912092	0.269905	-3.3793	0.000726699	0.00281975
CYBRD1	ENSG00000071967	17327.4	-0.911862	0.0613933	-14.8528	6.67136e-50	4.49709e-48
LIPH	ENSG00000163898	32.9364	-0.911642	0.391203	-2.33035	0.0197874	0.0519654
PRR16	ENSG00000184838	765.776	-0.911506	0.120872	-7.54107	4.66138e-14	6.36163e-13
H2BC4	ENSG00000180596	8.65143	-0.911419	0.481697	-1.8921	0.0584778	0.129338
RUNX1T1	ENSG00000079102	1101.46	-0.910457	0.102712	-8.86416	7.70806e-19	1.48713e-17
TMEM86A	ENSG00000151117	15.1519	-0.907813	0.394636	-2.30038	0.0214267	0.0556125
#REF!	ENSG00000264324	3.213	-0.907765	0.470869	-1.92785	0.0538736	0.120613
SUV39H1	ENSG00000101945	132.23	-0.907217	0.192922	-4.7025	2.56997e-06	1.5594e-05
KNL1	ENSG00000137812	830.495	-0.905969	0.207808	-4.35964	1.30277e-05	7.09554e-05
NCAPG2	ENSG00000146918	958.455	-0.905199	0.142402	-6.35665	2.06195e-10	2.0195e-09
BCAM	ENSG00000187244	455.58	-0.905014	0.226687	-3.99234	6.54234e-05	0.000315922
POLD1	ENSG00000062822	259.439	-0.904308	0.199678	-4.52884	5.93092e-06	3.41341e-05
SHOX2	ENSG00000168779	230.063	-0.904198	0.176589	-5.12037	3.04944e-07	2.07916e-06
GAMT	ENSG00000130005	224.669	-0.903966	0.215215	-4.2003	2.66566e-05	0.000137282
PLXNC1	ENSG00000136040	29.1135	-0.90384	0.463574	-1.94972	0.0512093	0.115674
PLEKHG4B	ENSG00000153404	40.2488	-0.903779	0.353098	-2.55957	0.0104801	0.0299099
TRIM16L	ENSG00000108448	367.85	-0.903532	0.124173	-7.2764	3.42852e-13	4.33446e-12
PLEKHA5	ENSG00000052126	1309.53	-0.903037	0.106624	-8.46938	2.46708e-17	4.32388e-16
TMTC4	ENSG00000125247	120.676	-0.902659	0.237187	-3.80568	0.000141414	0.000640341
RAD51AP1	ENSG00000111247	227.719	-0.90132	0.180636	-4.98971	6.04704e-07	4.01288e-06
CX3CR1	ENSG00000168329	6.34596	-0.90045	0.488847	-1.84199	0.0654768	0.141464
PHYHIP	ENSG00000168490	11.2444	-0.899345	0.475454	-1.89155	0.0585507	0.129482
ARHGAP45	ENSG00000180448	46.2232	-0.898893	0.288606	-3.1146	0.00184192	0.00646187
ITGB7	ENSG00000139626	5.06301	-0.898695	0.477897	-1.88052	0.0600371	0.13205
PEX5	ENSG00000139197	487.828	-0.898495	0.167725	-5.35694	8.4642e-08	6.16487e-07
TRIM5	ENSG00000132256	1302.1	-0.896417	0.101685	-8.81561	1.19038e-18	2.27291e-17
CYB5RL	ENSG00000215883	256.154	-0.896249	0.175799	-5.09815	3.42982e-07	2.3214e-06
ADGRD1	ENSG00000111452	13.2314	-0.896118	0.410184	-2.18468	0.0289127	0.0713919
FUCA1	ENSG00000179163	255.062	-0.896115	0.155694	-5.7556	8.63344e-09	7.10212e-08
CNTRL	ENSG00000119397	488.834	-0.895958	0.185899	-4.81959	1.43853e-06	9.03147e-06
DLGAP5	ENSG00000126787	838.814	-0.895729	0.14113	-6.34685	2.19771e-10	2.14364e-09
ARRB2	ENSG00000141480	216.851	-0.89535	0.185936	-4.81537	1.46925e-06	9.2174e-06
CBX3P2	ENSG00000266405	15.6038	-0.895119	0.470091	-1.90414	0.0568922	0.126402
TYSND1	ENSG00000156521	108.664	-0.894791	0.191133	-4.68151	2.84774e-06	1.71544e-05
RAD9A	ENSG00000172613	108.445	-0.894438	0.216409	-4.13309	3.57923e-05	0.000180808
PRC1	ENSG00000198901	1636.87	-0.894245	0.148059	-6.03979	1.54316e-09	1.3896e-08
UCN	ENSG00000163794	9.47689	-0.893966	0.454677	-1.96616	0.0492805	0.112093
ZNF833P	ENSG00000267343	4.4287	-0.89376	0.490777	-1.82111	0.0685895	0.14677
MYB	ENSG00000118513	10.63	-0.893468	0.452333	-1.97524	0.0482404	0.110013
ACSS2	ENSG00000131069	485.719	-0.892078	0.191473	-4.65902	3.17719e-06	1.90015e-05
SOAT1	ENSG00000057252	1263.9	-0.891164	0.121418	-7.33965	2.14153e-13	2.76406e-12
NAGA	ENSG00000198951	664.677	-0.890824	0.119225	-7.47176	7.91273e-14	1.05736e-12
IQCC	ENSG00000160051	68.7664	-0.890713	0.256119	-3.47773	0.000505682	0.00204558
TMEM53	ENSG00000126106	67.5649	-0.890325	0.28201	-3.15707	0.00159361	0.00568779
RPS3AP20	ENSG00000213757	5.77066	-0.889959	0.480737	-1.85124	0.064135	0.139188
#REF!	ENSG00000233902	2.53075	-0.888658	0.461489	-1.92563	0.0541502	0.121199
H2BC12	ENSG00000197903	163.454	-0.888638	0.201113	-4.41859	9.93454e-06	5.53026e-05
ERAP2	ENSG00000164308	996.66	-0.888026	0.103301	-8.59648	8.21958e-18	1.48595e-16
MDK	ENSG00000110492	581.896	-0.887793	0.132436	-6.70355	2.03412e-11	2.20495e-10
CDCA2	ENSG00000184661	326.114	-0.886802	0.180269	-4.91932	8.68444e-07	5.63947e-06
ZFP36	ENSG00000128016	620.838	-0.886547	0.109088	-8.12687	4.40513e-16	7.12783e-15
CRAMP1	ENSG00000007545	799.937	-0.886501	0.304782	-2.90864	0.00363004	0.011771
AXIN2	ENSG00000168646	73.8007	-0.886346	0.298007	-2.97424	0.00293713	0.00975721
GTSE1	ENSG00000075218	467.732	-0.886221	0.136947	-6.47125	9.71948e-11	9.83168e-10
MCM7	ENSG00000166508	1132.75	-0.885098	0.112893	-7.84014	4.50058e-15	6.71458e-14
INCENP	ENSG00000149503	531.113	-0.884767	0.163351	-5.41636	6.08245e-08	4.52313e-07
SYNPO2	ENSG00000172403	20591.5	-0.884375	0.0730739	-12.1025	1.02467e-33	3.94011e-32
CASP4	ENSG00000196954	1255.59	-0.883765	0.0946049	-9.34164	9.48548e-21	2.0699e-19
NCKAP1L	ENSG00000123338	13.1384	-0.883728	0.489278	-1.80619	0.0708892	0.150645
CCDC183	ENSG00000213213	28.3619	-0.883536	0.447015	-1.97653	0.0480952	0.109757
TACC2	ENSG00000138162	511.161	-0.882973	0.140516	-6.28378	3.3043e-10	3.16369e-09
PLSCR1	ENSG00000188313	1692.94	-0.881039	0.116597	-7.55631	4.1467e-14	5.68251e-13
LAMA4	ENSG00000112769	3181.56	-0.880619	0.0861142	-10.2262	1.51375e-24	3.97537e-23
MRPS24	ENSG00000062582	841.649	-0.88027	0.0997678	-8.82319	1.11244e-18	2.12654e-17
FLT3LG	ENSG00000090554	104.381	-0.880158	0.243505	-3.61454	0.000300877	0.00127568
SAT2	ENSG00000141504	531.803	-0.879912	0.108765	-8.09	5.96636e-16	9.59806e-15
SQSTM1	ENSG00000161011	7974.2	-0.879829	0.123785	-7.10769	1.17999e-12	1.41957e-11
IFFO1	ENSG00000010295	495.212	-0.878875	0.130682	-6.72531	1.75213e-11	1.91048e-10
SIRT4	ENSG00000089163	16.9185	-0.878191	0.418393	-2.09896	0.0358202	0.0856959
MCOLN3	ENSG00000055732	406.206	-0.877781	0.148338	-5.91743	3.27013e-09	2.83139e-08
FANCG	ENSG00000221829	206.802	-0.877153	0.229202	-3.82698	0.000129725	0.000593384
#REF!	ENSG00000270490	4.47341	-0.87681	0.479688	-1.82788	0.067568	0.144938
PEG10	ENSG00000242265	1559.58	-0.876353	0.129025	-6.79214	1.10483e-11	1.22718e-10
GCNT3	ENSG00000140297	14.0685	-0.876276	0.467378	-1.87488	0.0608096	0.133397
PROCR	ENSG00000101000	274.642	-0.876167	0.164316	-5.3322	9.70323e-08	7.0121e-07
CD40	ENSG00000101017	59.8846	-0.876043	0.280095	-3.12767	0.00176201	0.00621424
ZP3	ENSG00000188372	15.0306	-0.875818	0.412177	-2.12486	0.0335981	0.0810619
MFSD13A	ENSG00000138111	31.4498	-0.875133	0.364144	-2.40326	0.0162495	0.0439497
ACTG1P25	ENSG00000234996	4.19278	-0.875003	0.481228	-1.81827	0.0690226	0.147564
ZNF589	ENSG00000164048	163.27	-0.874462	0.206354	-4.23767	2.25853e-05	0.000117772
HKDC1	ENSG00000156510	11.9054	-0.874143	0.475206	-1.8395	0.0658411	0.142002
SLC12A9	ENSG00000146828	402.898	-0.873863	0.160686	-5.43833	5.37826e-08	4.0348e-07
AHR	ENSG00000106546	2830.53	-0.873515	0.0880923	-9.91591	3.55008e-23	8.80905e-22
DENND10P1	ENSG00000221930	7.02999	-0.873366	0.490788	-1.77952	0.0751551	0.158116
#REF!	ENSG00000285085	3.23173	-0.872713	0.472426	-1.8473	0.0647037	0.140039
TLR4	ENSG00000136869	1448.2	-0.872587	0.106059	-8.22738	1.91353e-16	3.17017e-15
TM4SF18	ENSG00000163762	1.75336	-0.872357	0.423632	-2.05923	0.0394721	NA
POTEI	ENSG00000196834	6.18388	-0.872011	0.487326	-1.78938	0.0735536	0.155375
#REF!	ENSG00000249839	37.2016	-0.871563	0.461276	-1.88946	0.0588301	0.129996
GPD1	ENSG00000167588	3.48072	-0.871526	0.475025	-1.83469	0.0665509	0.143199
MYO18A	ENSG00000196535	2680.85	-0.870999	0.134127	-6.49383	8.36801e-11	8.51114e-10
APOBEC3B	ENSG00000179750	125.52	-0.870587	0.204963	-4.24754	2.16131e-05	0.000113198
CETP	ENSG00000087237	10.3504	-0.870583	0.480685	-1.81113	0.0701206	0.149374
HS6ST1	ENSG00000136720	586.745	-0.870571	0.131665	-6.61202	3.79112e-11	3.99002e-10
SLC25A27	ENSG00000153291	19.2162	-0.870041	0.464717	-1.8722	0.0611793	0.134031
TM7SF3	ENSG00000064115	1502.06	-0.870029	0.163847	-5.31002	1.09613e-07	7.88022e-07
TNFRSF10B	ENSG00000120889	1813.06	-0.869706	0.0996646	-8.72633	2.63071e-18	4.92149e-17
ADAT2	ENSG00000189007	154.296	-0.869659	0.222359	-3.91107	9.189e-05	0.000432072
GBAP1	ENSG00000160766	98.2027	-0.869634	0.340342	-2.55518	0.0106134	0.0302281
GAL3ST4	ENSG00000197093	118.093	-0.869592	0.212278	-4.09648	4.19473e-05	0.000209485
TOP2A	ENSG00000131747	3948.42	-0.86959	0.136033	-6.39252	1.63177e-10	1.61427e-09
LIPA	ENSG00000107798	2637.12	-0.869227	0.0795388	-10.9283	8.43719e-28	2.56349e-26
UBE2T	ENSG00000077152	227.32	-0.868954	0.152035	-5.7155	1.09385e-08	8.85827e-08
ATP6V1G2	ENSG00000213760	6.70224	-0.868858	0.484928	-1.79173	0.073177	0.154697
STEAP1	ENSG00000164647	77.7087	-0.868634	0.237734	-3.6538	0.000258388	0.00110909
FKBP6	ENSG00000077800	32.029	-0.867817	0.346344	-2.50565	0.0122228	0.0342205
ABCC4	ENSG00000125257	948.495	-0.867283	0.131399	-6.60037	4.10129e-11	4.29474e-10
TBX5	ENSG00000089225	1624.74	-0.866511	0.084651	-10.2363	1.36384e-24	3.59873e-23
DDX11	ENSG00000013573	467.591	-0.866212	0.129023	-6.71361	1.89871e-11	2.0622e-10
ONECUT2	ENSG00000119547	12.7769	-0.866174	0.475293	-1.8224	0.0683942	0.146465
SLC45A1	ENSG00000162426	30.9615	-0.866085	0.34996	-2.47481	0.0133307	0.0369128
STAT2	ENSG00000170581	9408.55	-0.865767	0.0906452	-9.55116	1.28252e-21	2.92521e-20
#REF!	ENSG00000291316	159	-0.864776	0.237099	-3.64732	0.000264994	0.00113481
PDGFRA	ENSG00000134853	9611.8	-0.864759	0.0999107	-8.65531	4.91556e-18	9.04355e-17
LTBP4	ENSG00000090006	697.837	-0.864675	0.151159	-5.72029	1.06342e-08	8.62859e-08
POLR2L	ENSG00000177700	571.227	-0.864604	0.132502	-6.52521	6.79049e-11	6.96193e-10
H1-10	ENSG00000184897	1271.03	-0.863889	0.114674	-7.53343	4.94239e-14	6.72311e-13
MKI67	ENSG00000148773	3432.66	-0.863147	0.106252	-8.12355	4.5275e-16	7.31162e-15
RFX5	ENSG00000143390	767.637	-0.86296	0.108161	-7.97848	1.48142e-15	2.30843e-14
RNF152	ENSG00000176641	731.661	-0.862559	0.118866	-7.25656	3.97071e-13	4.99338e-12
ABCB11	ENSG00000073734	2.46672	-0.861663	0.426214	-2.02167	0.0432108	0.100333
CTRB2	ENSG00000168928	2.11048	-0.860333	0.453333	-1.8978	0.057723	0.127838
RPL7AP43	ENSG00000213542	2.87339	-0.858749	0.467166	-1.83821	0.0660312	0.142264
GP1BA	ENSG00000185245	25.2301	-0.85834	0.367511	-2.33555	0.0195149	0.0514037
KBTBD3	ENSG00000182359	71.6055	-0.858211	0.367197	-2.3372	0.019429	0.051218
SYTL4	ENSG00000102362	185.952	-0.858108	0.225433	-3.80649	0.000140955	0.000638613
PEX6	ENSG00000124587	263.568	-0.858036	0.168993	-5.07735	3.82736e-07	2.57477e-06
OSGIN1	ENSG00000140961	71.4912	-0.857981	0.280058	-3.06358	0.00218704	0.00752091
FANCI	ENSG00000140525	824.389	-0.857476	0.137707	-6.22682	4.75991e-10	4.48007e-09
GARNL3	ENSG00000136895	41.0133	-0.857283	0.318069	-2.69528	0.00703302	0.0211067
RGL2	ENSG00000237441	87.4762	-0.856849	0.250489	-3.4207	0.000624598	0.00246085
RNLS	ENSG00000184719	126.121	-0.856789	0.193459	-4.42879	9.47611e-06	5.28456e-05
ADI1	ENSG00000182551	2164.15	-0.856752	0.0681497	-12.5716	3.0248e-36	1.31496e-34
TIGD2	ENSG00000180346	237.989	-0.856669	0.147989	-5.78873	7.09202e-09	5.89821e-08
KLKB1	ENSG00000164344	2.46871	-0.856491	0.46165	-1.85528	0.0635561	0.138138
CFD	ENSG00000197766	4.22063	-0.856165	0.489335	-1.74965	0.0801788	0.166529
LGALS3BP	ENSG00000108679	1385.84	-0.856064	0.153511	-5.57658	2.45293e-08	1.92647e-07
KAT2B	ENSG00000114166	890.853	-0.855752	0.126083	-6.78721	1.14321e-11	1.26643e-10
DUSP2	ENSG00000158050	2.55064	-0.855356	0.43101	-1.98454	0.047196	0.10812
CTPS2	ENSG00000047230	348.097	-0.854977	0.162867	-5.24953	1.52484e-07	1.07762e-06
GNAI1	ENSG00000127955	1130.15	-0.854688	0.127063	-6.7265	1.73798e-11	1.89629e-10
ZNF385A	ENSG00000161642	253.066	-0.854645	0.161293	-5.29871	1.16624e-07	8.34501e-07
FKBP9P1	ENSG00000176826	17.002	-0.85446	0.408656	-2.0909	0.0365366	0.087154
PCSK9	ENSG00000169174	8.7123	-0.853945	0.490113	-1.74234	0.0814482	0.168524
CDKN2C	ENSG00000123080	662.657	-0.853758	0.117414	-7.27132	3.55986e-13	4.49368e-12
HDAC9	ENSG00000048052	455.044	-0.853558	0.120107	-7.10667	1.18879e-12	1.42912e-11
SPIN2A	ENSG00000147059	12.8508	-0.85322	0.43032	-1.98276	0.0473948	0.108441
RNFT2	ENSG00000135119	51.2023	-0.853036	0.32644	-2.61315	0.00897128	0.0260638
KIAA1671	ENSG00000197077	16.269	-0.852796	0.448327	-1.90217	0.0571486	0.126836
SLC43A1	ENSG00000149150	279.521	-0.85246	0.162424	-5.24836	1.53458e-07	1.08404e-06
CENPX	ENSG00000169689	134.961	-0.852302	0.221603	-3.84608	0.00012002	0.000553556
DNAAF3	ENSG00000167646	3.02099	-0.852073	0.480344	-1.77388	0.0760828	0.159444
YAP1P1	ENSG00000220494	4.15245	-0.851664	0.490799	-1.73526	0.082695	0.170528
TSNARE1	ENSG00000171045	93.5369	-0.851651	0.301985	-2.82018	0.00479971	0.015104
NR1H3	ENSG00000025434	143.591	-0.851561	0.272422	-3.12589	0.00177268	0.00624429
SMPD1	ENSG00000166311	1561.95	-0.850964	0.123452	-6.89308	5.45991e-12	6.20952e-11
TSPAN1	ENSG00000117472	10.7561	-0.850574	0.472974	-1.79835	0.0721213	0.152795
GINS4	ENSG00000147536	213.183	-0.850005	0.262978	-3.23223	0.00122828	0.00452755
TRAIP	ENSG00000183763	82.603	-0.84894	0.321996	-2.63649	0.00837686	0.024577
CTSF	ENSG00000174080	712.606	-0.848737	0.125116	-6.78358	1.17233e-11	1.29696e-10
SIGLEC11	ENSG00000161640	5.22471	-0.848721	0.485415	-1.74844	0.0803875	0.166827
DENND11	ENSG00000257093	83.124	-0.848695	0.417177	-2.03438	NA	NA
CHAF1A	ENSG00000167670	412.419	-0.848494	0.240496	-3.5281	0.000418556	0.00172328
NDC80	ENSG00000080986	472.15	-0.848346	0.163523	-5.18793	2.12646e-07	1.47462e-06
FAM86JP	ENSG00000171084	2.02477	-0.848133	0.448319	-1.89181	0.0585166	NA
GHDC	ENSG00000167925	184.28	-0.847923	0.212386	-3.99237	6.54173e-05	0.000315922
RPL5P30	ENSG00000243431	13.4444	-0.847765	0.457278	-1.85394	0.0637483	0.138457
RPL12P38	ENSG00000213228	10.5748	-0.846812	0.488016	-1.73521	0.0827034	0.170528
CNTNAP2	ENSG00000174469	8.52633	-0.846575	0.470342	-1.79991	0.0718743	0.152427
PCID2	ENSG00000126226	1006.2	-0.846199	0.0923068	-9.16724	4.85301e-20	1.01767e-18
DNAAF11	ENSG00000129295	15.7095	-0.845992	0.42749	-1.97898	0.0478185	0.109245
ABHD3	ENSG00000158201	118.975	-0.845889	0.227364	-3.72041	0.000198896	0.000874008
CSMD1	ENSG00000183117	94.881	-0.845773	0.287316	-2.9437	0.00324311	0.0106525
ITGA9	ENSG00000144668	20.7783	-0.845361	0.396414	-2.13252	0.0329642	0.0797405
SLC26A1	ENSG00000145217	35.9286	-0.845337	0.423462	-1.99625	0.0459065	0.10566
CTSS	ENSG00000163131	103.771	-0.844682	0.224959	-3.75483	0.000173457	0.000771589
CABLES1	ENSG00000134508	40.6308	-0.844553	0.350759	-2.40779	0.0160495	0.0434651
ARMCX1	ENSG00000126947	997.6	-0.843797	0.122051	-6.91351	4.72811e-12	5.39939e-11
DNAH1	ENSG00000114841	160.043	-0.843348	0.261795	-3.2214	0.00127564	0.00467829
CHADL	ENSG00000100399	1.80741	-0.843186	0.420221	-2.00653	0.0447994	NA
#REF!	ENSG00000272400	6.41832	-0.842806	0.490778	-1.71729	0.085927	0.176063
CORO1A	ENSG00000102879	19.7703	-0.842537	0.456443	-1.84588	0.0649103	0.140431
SLC1A7	ENSG00000162383	20.9261	-0.842177	0.405798	-2.07536	0.0379529	0.0901108
SCNN1D	ENSG00000162572	89.4006	-0.84208	0.272921	-3.08544	0.00203253	0.00703861
PPIAP29	ENSG00000214975	2.98892	-0.841632	0.472517	-1.78117	0.0748848	0.157767
ZNF177	ENSG00000188629	34.331	-0.841397	0.459761	-1.83007	0.067239	0.144437
MGARP	ENSG00000137463	3.70463	-0.841241	0.484726	-1.7355	0.0826527	0.17048
GLI4	ENSG00000250571	107.121	-0.840484	0.217556	-3.8633	0.000111865	0.000518625
ITPRIPL1	ENSG00000198885	82.6801	-0.84005	0.317182	-2.64848	0.00808536	0.0238766
AKR1B10	ENSG00000198074	12.4168	-0.839075	0.463473	-1.81041	0.0702323	0.149497
LRRC4B	ENSG00000131409	1.94932	-0.838898	0.418582	-2.00415	0.0450545	NA
FAM227A	ENSG00000184949	104.321	-0.838642	0.335542	-2.49936	0.0124417	0.0347691
DGLUCY	ENSG00000133943	412.04	-0.838062	0.18072	-4.63736	3.52884e-06	2.0969e-05
PROM2	ENSG00000155066	22.1503	-0.837637	0.457241	-1.83194	0.0669607	0.14395
NT5DC1	ENSG00000178425	902.712	-0.837489	0.0896998	-9.33658	9.94993e-21	2.16557e-19
CDK15	ENSG00000138395	730.834	-0.836635	0.0987504	-8.47222	2.40761e-17	4.2241e-16
CRYL1	ENSG00000165475	168.815	-0.836511	0.18967	-4.41034	1.03207e-05	5.72419e-05
PARD6G	ENSG00000178184	16.2199	-0.836502	0.405636	-2.0622	0.0391889	0.0925787
FUZ	ENSG00000010361	135.244	-0.836365	0.186394	-4.48707	7.22079e-06	4.10889e-05
TNFSF18	ENSG00000120337	232.671	-0.83636	0.152237	-5.4938	3.93382e-08	3.0058e-07
CDC7	ENSG00000097046	193.62	-0.835496	0.153694	-5.4361	5.44586e-08	4.08255e-07
#REF!	ENSG00000283236	9.23547	-0.835469	0.490794	-1.70228	0.0887028	0.180528
AKR1C2	ENSG00000151632	11.8425	-0.835394	0.460122	-1.81559	0.0694332	0.148213
GM2A	ENSG00000196743	912.766	-0.835019	0.0992146	-8.41629	3.88595e-17	6.75377e-16
COL4A5	ENSG00000188153	1758.39	-0.834596	0.134959	-6.18406	6.24747e-10	5.82095e-09
AURKB	ENSG00000178999	208.599	-0.83457	0.155883	-5.35383	8.61121e-08	6.26372e-07
CHAT	ENSG00000070748	6.36265	-0.834331	0.478587	-1.74332	0.0812776	0.168213
CEP162	ENSG00000135315	327.871	-0.833427	0.18092	-4.60659	4.0932e-06	2.41502e-05
UNC5CL	ENSG00000124602	5.06901	-0.833302	0.487657	-1.70879	0.0874903	0.178563
GRAPL	ENSG00000189152	4.92363	-0.833149	0.489753	-1.70116	0.0889128	0.180933
TMEM120A	ENSG00000189077	230.947	-0.83261	0.154203	-5.39946	6.68423e-08	4.94413e-07
PPIF	ENSG00000108179	654.94	-0.832545	0.12012	-6.93097	4.17978e-12	4.80285e-11
CPNE7	ENSG00000178773	210.468	-0.832443	0.192891	-4.31562	1.59156e-05	8.52349e-05
ERBB4	ENSG00000178568	18.4099	-0.83231	0.490128	-1.69815	0.0894799	0.181887
DBF4B	ENSG00000161692	187.461	-0.831119	0.176833	-4.70001	2.60144e-06	1.57735e-05
EEF1A2	ENSG00000101210	13.5046	-0.830831	0.467056	-1.77887	0.0752618	0.158301
TMEFF1	ENSG00000241697	15.3642	-0.830476	0.425312	-1.95263	0.0508637	0.115018
MOV10	ENSG00000155363	1649.81	-0.830397	0.153824	-5.39836	6.7251e-08	4.97216e-07
RHBDF1	ENSG00000007384	868.94	-0.830315	0.163909	-5.06571	4.06871e-07	2.73161e-06
DDIT4L	ENSG00000145358	30.4542	-0.830204	0.364946	-2.27487	0.022914	0.0588762
EPAS1	ENSG00000116016	10648.9	-0.830198	0.0814701	-10.1902	2.19255e-24	5.70024e-23
KLRF1	ENSG00000150045	11.5976	-0.830015	0.465843	-1.78175	0.0747907	0.157632
CEP131	ENSG00000141577	216.523	-0.829669	0.171816	-4.82881	1.37352e-06	8.64616e-06
TMEM150C	ENSG00000249242	65.9514	-0.829563	0.238491	-3.47839	0.000504444	0.00204157
FN3K	ENSG00000167363	44.5439	-0.829502	0.309392	-2.68108	0.0073386	0.0219053
ACSS3	ENSG00000111058	433.754	-0.829126	0.134045	-6.18542	6.19382e-10	5.77743e-09
ZNF311	ENSG00000197935	5.40167	-0.828776	0.47408	-1.74818	0.0804337	0.166902
PARP10	ENSG00000178685	344.873	-0.828626	0.165524	-5.00608	5.555e-07	3.69963e-06
KIAA0930	ENSG00000100364	2191.63	-0.827996	0.138601	-5.97394	2.3159e-09	2.04473e-08
MGST2	ENSG00000085871	164.471	-0.827717	0.191763	-4.31635	1.58629e-05	8.50071e-05
AARD	ENSG00000205002	12.8831	-0.827516	0.465493	-1.77772	0.0754498	0.158596
KIF11	ENSG00000138160	1298.33	-0.827505	0.108131	-7.65283	1.96598e-14	2.78583e-13
BAHCC1	ENSG00000266074	773.071	-0.827493	0.208043	-3.97752	6.96379e-05	0.000335204
S100A10	ENSG00000197747	5095.32	-0.827298	0.0650234	-12.7231	4.4015e-37	1.97003e-35
C6	ENSG00000039537	4.1456	-0.827096	0.450493	-1.83598	0.0663606	0.142863
PELI2	ENSG00000139946	379.018	-0.826675	0.190621	-4.33674	1.44612e-05	7.80734e-05
FAM86B1	ENSG00000186523	195.929	-0.826164	0.167732	-4.9255	8.41455e-07	5.47488e-06
PCDHGA1	ENSG00000204956	82.1648	-0.826072	0.248304	-3.32686	0.000878296	0.00334637
LRRK2	ENSG00000188906	342.887	-0.826056	0.153763	-5.37228	7.7746e-08	5.69499e-07
CCDC134	ENSG00000100147	265.287	-0.825815	0.189863	-4.34954	1.36423e-05	7.39886e-05
IL1RN	ENSG00000136689	1.66015	-0.825507	0.417855	-1.97558	0.0482022	NA
CHCHD5	ENSG00000125611	99.0014	-0.825403	0.239368	-3.44826	0.000564214	0.00225442
#REF!	ENSG00000214776	25.0087	-0.824947	0.348934	-2.36419	0.0180696	0.0481452
TTC39C	ENSG00000168234	1054.56	-0.824456	0.118995	-6.92847	4.25404e-12	4.88145e-11
FKBP9	ENSG00000122642	9204.57	-0.824309	0.0917417	-8.9851	2.58494e-19	5.14208e-18
AMBP	ENSG00000106927	3.26567	-0.824208	0.488812	-1.68615	0.0917679	0.185673
CNNM3	ENSG00000168763	356.376	-0.824172	0.235148	-3.50491	0.000456767	0.00186264
#REF!	ENSG00000285330	27.5797	-0.823823	0.384059	-2.14504	0.0319495	0.077806
TRAPPC2L	ENSG00000167515	355.507	-0.823544	0.149356	-5.51397	3.50825e-08	2.70053e-07
DCDC2B	ENSG00000222046	10.0545	-0.823464	0.468258	-1.75857	0.0786512	0.16398
FYCO1	ENSG00000163820	1743.88	-0.821967	0.0715334	-11.4907	1.46968e-30	4.9939e-29
DXO	ENSG00000204348	104.827	-0.82155	0.365134	-2.25	0.0244489	0.0620919
GDPD1	ENSG00000153982	60.8298	-0.821084	0.311128	-2.63906	0.00831375	0.0244306
TNS4	ENSG00000131746	8.66237	-0.820477	0.489027	-1.67777	0.0933911	0.188193
TMC2	ENSG00000149488	7.72219	-0.819838	0.488333	-1.67885	0.093181	0.187874
HMGN5	ENSG00000198157	114.273	-0.819776	0.319733	-2.56394	0.0103492	0.0296175
NPTX1	ENSG00000171246	5.64493	-0.819634	0.490787	-1.67004	0.0949116	0.190579
BMP2K	ENSG00000138756	1995.74	-0.819576	0.113089	-7.2472	4.25471e-13	5.32639e-12
CD276	ENSG00000103855	2198.17	-0.819471	0.125319	-6.53911	6.18878e-11	6.37249e-10
CFAP206	ENSG00000272514	2.55531	-0.819349	0.452174	-1.81202	0.0699827	0.149157
LETM2	ENSG00000165046	160.281	-0.819244	0.211899	-3.8662	0.000110545	0.000513124
CRYM	ENSG00000103316	2.69019	-0.818967	0.462283	-1.77157	0.0764655	0.160105
LYNX1	ENSG00000180155	12.6964	-0.818759	0.469672	-1.74326	0.0812886	0.168215
REEP6	ENSG00000115255	25.3643	-0.818341	0.355152	-2.3042	0.0212116	0.0550971
HP	ENSG00000257017	4.48174	-0.817602	0.490602	-1.66653	0.0956081	0.191636
#REF!	ENSG00000284686	4.22362	-0.817409	0.484827	-1.68598	0.0917996	0.185673
RNASET2	ENSG00000026297	308.683	-0.816939	0.128681	-6.34855	2.1736e-10	2.12509e-09
POC1A	ENSG00000164087	130.441	-0.816347	0.18931	-4.31223	1.61619e-05	8.6415e-05
OLFML2B	ENSG00000162745	127.766	-0.816264	0.239935	-3.40202	0.000668906	0.00261746
CFAP57	ENSG00000243710	23.2839	-0.815918	0.489693	-1.66618	0.0956766	0.191699
TTF2	ENSG00000116830	408.333	-0.815301	0.186373	-4.37455	1.21681e-05	6.66006e-05
SQOR	ENSG00000137767	730.272	-0.815259	0.122356	-6.66303	2.68239e-11	2.86662e-10
GSTK1	ENSG00000197448	1155.06	-0.814812	0.114718	-7.10271	1.2233e-12	1.46955e-11
TBX6	ENSG00000149922	13.6653	-0.814668	0.4107	-1.98361	0.0472994	0.108312
MTMR4	ENSG00000108389	1209.33	-0.814653	0.137913	-5.90702	3.48352e-09	3.00677e-08
SLC8B1	ENSG00000089060	431.707	-0.81408	0.151321	-5.37981	7.45651e-08	5.48128e-07
CISH	ENSG00000114737	15.9288	-0.813779	0.438068	-1.85765	0.0632182	0.137557
DPH1	ENSG00000108963	896.881	-0.813276	0.165881	-4.90276	9.44987e-07	6.10793e-06
IGFLR1	ENSG00000126246	13.8607	-0.812531	0.469571	-1.73037	0.083564	0.172068
DBNDD1	ENSG00000003249	64.1958	-0.812195	0.239278	-3.39436	0.000687897	0.00268232
ZNF319	ENSG00000166188	266.618	-0.811958	0.231422	-3.50856	0.000450544	0.00184132
TMEM164	ENSG00000157600	417.239	-0.811951	0.125742	-6.45728	1.06601e-10	1.0744e-09
CLN6	ENSG00000128973	267.212	-0.811878	0.144701	-5.61074	2.01464e-08	1.59277e-07
IGLC1	ENSG00000211675	2.78127	-0.811579	0.474195	-1.71149	0.0869908	0.177761
TRAPPC9	ENSG00000167632	430.232	-0.811019	0.145493	-5.57429	2.48539e-08	1.94921e-07
VPS28	ENSG00000160948	67.1288	-0.809799	0.301323	-2.68748	0.00719942	0.0215478
DEPDC1	ENSG00000024526	719.765	-0.809457	0.224989	-3.59777	0.000320962	0.00135183
TMEM231	ENSG00000205084	247.339	-0.809309	0.224808	-3.6	0.000318213	0.00134099
PBXIP1	ENSG00000163346	1534.36	-0.809253	0.0948426	-8.53259	1.43103e-17	2.56201e-16
C11orf68	ENSG00000175573	640.196	-0.809014	0.127496	-6.34539	2.21869e-10	2.16283e-09
CHD3	ENSG00000170004	8634.75	-0.808931	0.0909165	-8.89752	5.71109e-19	1.10956e-17
PTPRG	ENSG00000144724	2034.3	-0.808893	0.0838261	-9.64965	4.93225e-22	1.14856e-20
SAT1	ENSG00000130066	521.513	-0.808806	0.108216	-7.47397	7.78103e-14	1.0406e-12
CCDC159	ENSG00000183401	125.287	-0.808801	0.227708	-3.55193	0.000382421	0.0015847
TTK	ENSG00000112742	472.28	-0.808405	0.135345	-5.97294	2.33021e-09	2.05498e-08
PLPPR3	ENSG00000129951	2.49294	-0.808108	0.428992	-1.88374	0.0596005	0.131385
SAPCD2	ENSG00000186193	196.207	-0.807905	0.199158	-4.0566	4.97922e-05	0.000244699
OAS2	ENSG00000111335	3853.97	-0.807768	0.148948	-5.42314	5.85614e-08	4.36458e-07
MDFIC	ENSG00000135272	3723.18	-0.807469	0.076236	-10.5917	3.25622e-26	9.23612e-25
SRGAP2D	ENSG00000270872	154.676	-0.807276	0.224957	-3.58858	0.000332479	0.0013951
NEDD8-MDP1	ENSG00000255526	20.2143	-0.806938	0.461259	-1.74942	0.0802176	0.166529
HMMR	ENSG00000072571	555.318	-0.806849	0.149812	-5.38576	7.21406e-08	5.30774e-07
CENPI	ENSG00000102384	351.4	-0.806462	0.137252	-5.87577	4.20884e-09	3.58635e-08
KIF5C	ENSG00000168280	86.9316	-0.806051	0.242507	-3.32382	0.000887935	0.00337691
RIMS1	ENSG00000079841	60.3029	-0.805395	0.303196	-2.65635	0.00789906	0.0233646
NLRP3	ENSG00000162711	18.2404	-0.805162	0.436704	-1.84373	0.065223	0.141034
ACADS	ENSG00000122971	75.0623	-0.804994	0.24645	-3.26635	0.00108942	0.00406884
HOOK1	ENSG00000134709	3.37587	-0.804874	0.48184	-1.67042	0.0948372	0.190521
PPIL6	ENSG00000185250	25.0482	-0.804855	0.360924	-2.22998	0.0257486	0.0647703
PDP1	ENSG00000164951	915.473	-0.804017	0.103741	-7.75022	9.17352e-15	1.32356e-13
FMOD	ENSG00000122176	6.75762	-0.803723	0.487345	-1.64919	0.0991091	0.197129
EPB41L1	ENSG00000088367	1125.52	-0.803671	0.121257	-6.62781	3.40707e-11	3.60405e-10
MAST4	ENSG00000069020	386.621	-0.803119	0.178067	-4.51022	6.47616e-06	3.70543e-05
RGS5	ENSG00000143248	83.2287	-0.803102	0.281969	-2.8482	0.00439678	0.0139521
GPR78	ENSG00000155269	20.878	-0.802987	0.402526	-1.99487	0.046057	0.105962
ESRRG	ENSG00000196482	15.7077	-0.80281	0.472864	-1.69776	0.0895527	0.182007
IFT57	ENSG00000114446	843.074	-0.802785	0.128597	-6.24263	4.3028e-10	4.0775e-09
ANLN	ENSG00000011426	3623.05	-0.802536	0.09683	-8.28809	1.15078e-16	1.92956e-15
CENPK	ENSG00000123219	224.678	-0.802093	0.179314	-4.47312	7.70869e-06	4.36267e-05
RASSF4	ENSG00000107551	64.6477	-0.801783	0.320258	-2.50355	0.0122953	0.0344004
MAP3K8	ENSG00000107968	189.612	-0.801618	0.180226	-4.44785	8.67333e-06	4.86724e-05
ZFP14	ENSG00000142065	214.913	-0.801267	0.263573	-3.04002	0.00236561	0.00806953
GLYCTK	ENSG00000168237	54.1147	-0.801178	0.274809	-2.9154	0.00355229	0.0115587
CCNB1	ENSG00000134057	928.83	-0.801177	0.109176	-7.33837	2.16215e-13	2.78853e-12
UPK3BL3P	ENSG00000239556	18.0672	-0.801021	0.428646	-1.86872	0.0616614	0.134945
THTPA	ENSG00000259431	374.924	-0.800589	0.140667	-5.69138	1.26013e-08	1.01261e-07
MAPT	ENSG00000186868	24.3202	-0.800336	0.432629	-1.84994	0.0643227	0.13945
HOXC4	ENSG00000198353	173.562	-0.800035	0.153055	-5.22711	1.72182e-07	1.20607e-06
TPRA1	ENSG00000163870	330.087	-0.799263	0.135789	-5.88605	3.95527e-09	3.39285e-08
SH2D4A	ENSG00000104611	1140.96	-0.799069	0.117054	-6.82652	8.70016e-12	9.75472e-11
ANTXR2	ENSG00000163297	1943.63	-0.79875	0.130608	-6.11564	9.61692e-10	8.82213e-09
RFFL	ENSG00000092871	459.554	-0.79867	0.162398	-4.918	8.74347e-07	5.67559e-06
#REF!	ENSG00000284773	59.9403	-0.798639	0.307371	-2.59829	0.00936904	0.0271153
SUOX	ENSG00000139531	258.445	-0.798474	0.192049	-4.15765	3.21539e-05	0.00016377
#REF!	ENSG00000244480	28.2486	-0.798263	0.371422	-2.14921	0.0316181	0.0770778
SPACA9	ENSG00000165698	113.359	-0.798259	0.208627	-3.82625	0.000130112	0.000594665
PARP9	ENSG00000138496	2722.03	-0.798165	0.0939958	-8.4915	2.0399e-17	3.60556e-16
FAM90A11P	ENSG00000233115	1.90383	-0.798124	0.442735	-1.80271	0.0714333	NA
H2BC11	ENSG00000124635	10.8886	-0.797563	0.485355	-1.64326	0.10033	0.199057
SATB1	ENSG00000182568	1275.9	-0.797341	0.0874018	-9.12271	7.32717e-20	1.51174e-18
BOC	ENSG00000144857	1321.02	-0.797029	0.15215	-5.23846	1.61924e-07	1.13997e-06
TECR	ENSG00000099797	853.387	-0.796989	0.119213	-6.68543	2.30246e-11	2.47808e-10
DHODH	ENSG00000102967	117.122	-0.796982	0.247913	-3.21476	0.00130554	0.0047732
TMEM220	ENSG00000187824	321.027	-0.796943	0.15332	-5.19789	2.01559e-07	1.40065e-06
SMIM29	ENSG00000186577	171.235	-0.796535	0.220661	-3.60978	0.000306461	0.00129568
RNF144A	ENSG00000151692	3.18419	-0.795874	0.470779	-1.69055	0.0909232	0.184214
OTOF	ENSG00000115155	6.29689	-0.795097	0.485806	-1.63666	0.101702	0.201229
DOLK	ENSG00000175283	305.071	-0.794969	0.14572	-5.45547	4.88446e-08	3.68325e-07
#REF!	ENSG00000248375	4.63252	-0.794887	0.490777	-1.61965	0.105308	0.207083
NEK2	ENSG00000117650	262.165	-0.794797	0.188233	-4.22242	2.41692e-05	0.000125247
AMZ2P1	ENSG00000214174	61.5162	-0.794609	0.275207	-2.88731	0.0038855	0.0125205
ZDHHC11	ENSG00000188818	11.7233	-0.794573	0.465202	-1.70802	0.0876329	0.17881
TEDC2	ENSG00000162062	36.3851	-0.794461	0.359192	-2.2118	0.0269804	0.0672793
TRIM68	ENSG00000167333	282.075	-0.79419	0.16205	-4.9009	9.53984e-07	6.15176e-06
TMED1	ENSG00000099203	310.36	-0.794095	0.227261	-3.4942	0.000475482	0.00193328
PLA2G6	ENSG00000184381	158.659	-0.793852	0.222552	-3.56704	0.000361033	0.00150543
ZAP70	ENSG00000115085	2.45136	-0.793807	0.466948	-1.69999	0.0891323	0.181314
ERMN	ENSG00000136541	2.92542	-0.793567	0.426581	-1.8603	0.0628436	0.136885
TBC1D17	ENSG00000104946	860.794	-0.793406	0.127099	-6.24244	4.30803e-10	4.07782e-09
PRKXP1	ENSG00000259205	5.77813	-0.793151	0.482646	-1.64334	0.100312	0.199047
CDK18	ENSG00000117266	32.184	-0.792528	0.372629	-2.12686	0.033432	0.0807548
PCSK4	ENSG00000115257	35.0736	-0.792293	0.342355	-2.31425	0.0206543	0.0538849
SH3GLB2	ENSG00000148341	880.69	-0.792247	0.103128	-7.68217	1.56411e-14	2.22724e-13
CDK1	ENSG00000170312	616.676	-0.79216	0.129683	-6.10841	1.00626e-09	9.21571e-09
JMJD7-PLA2G4B	ENSG00000168970	171.309	-0.791757	0.260084	-3.04424	0.00233267	0.00796534
KIF4A	ENSG00000090889	534.117	-0.791372	0.111676	-7.0863	1.37747e-12	1.64762e-11
LRRC4	ENSG00000128594	3.58783	-0.791148	0.474164	-1.66851	0.0952141	0.191025
HSPE1-MOB4	ENSG00000270757	77.6061	-0.790667	0.410852	-1.92446	0.054297	0.121495
EPHB4	ENSG00000196411	1145.78	-0.790619	0.105753	-7.47607	7.65757e-14	1.02491e-12
AR	ENSG00000169083	1093.94	-0.789995	0.0947388	-8.33866	7.5137e-17	1.28201e-15
IRAK1BP1	ENSG00000146243	141.254	-0.789957	0.180462	-4.37741	1.20097e-05	6.57984e-05
SLC12A6	ENSG00000140199	1170.32	-0.789884	0.137531	-5.74332	9.28368e-09	7.60321e-08
SPAG5	ENSG00000076382	607.838	-0.789412	0.210611	-3.7482	0.000178109	0.000790586
PLPP6	ENSG00000205808	173.078	-0.789368	0.172884	-4.56588	4.97394e-06	2.89263e-05
VAMP1	ENSG00000139190	214.026	-0.788628	0.172879	-4.56173	5.07346e-06	2.94639e-05
TRIM2	ENSG00000109654	933.853	-0.788582	0.113082	-6.97355	3.09052e-12	3.59589e-11
MCM4	ENSG00000104738	1559.32	-0.788505	0.144949	-5.43988	5.33174e-08	4.00422e-07
CDC20P1	ENSG00000231007	5.95435	-0.788503	0.48788	-1.61618	0.106055	0.207993
PRR29	ENSG00000224383	2.53556	-0.787138	0.47996	-1.64001	0.101003	0.200155
TMEM38A	ENSG00000072954	18.4843	-0.786911	0.414009	-1.90071	0.05734	0.127159
GLT8D2	ENSG00000120820	1620.46	-0.78656	0.0797541	-9.86231	6.064e-23	1.48697e-21
#REF!	ENSG00000285794	14.9988	-0.786411	0.449413	-1.74986	0.0801422	0.166484
MINK1	ENSG00000141503	2541.61	-0.78575	0.0869736	-9.03435	1.64981e-19	3.33366e-18
A4GALT	ENSG00000128274	105.808	-0.785706	0.28922	-2.71664	0.00659493	0.0199429
PLK1	ENSG00000166851	629.053	-0.785306	0.132681	-5.91873	3.24437e-09	2.81347e-08
EFCAB7	ENSG00000203965	146.748	-0.785269	0.207197	-3.78996	0.000150674	0.000678585
IL2RB	ENSG00000100385	3.66145	-0.785004	0.477539	-1.64385	0.100206	0.198907
PSME1	ENSG00000092010	968.62	-0.784919	0.103622	-7.57484	3.59584e-14	4.94391e-13
ETV2	ENSG00000105672	6.63262	-0.784838	0.486164	-1.61435	0.106452	0.208668
B4GALNT4	ENSG00000182272	66.2794	-0.784784	0.303348	-2.58707	0.00967948	0.0279071
DRAM1	ENSG00000136048	6981.86	-0.784708	0.116815	-6.71751	1.84857e-11	2.00905e-10
TDO2	ENSG00000151790	12.8547	-0.784528	0.483986	-1.62097	0.105024	0.206665
H6PD	ENSG00000049239	2332.77	-0.784285	0.0990585	-7.91739	2.42539e-15	3.70144e-14
KIF2C	ENSG00000142945	543.532	-0.784188	0.185622	-4.22466	2.39304e-05	0.000124125
ABCA9	ENSG00000154258	39.1571	-0.783716	0.343065	-2.28446	0.0223448	0.0576361
ITIH4	ENSG00000055955	22.7699	-0.783639	0.398461	-1.96667	0.0492217	0.112005
#REF!	ENSG00000258881	15.9349	-0.783194	0.416698	-1.87952	0.0601731	0.132224
ARHGAP44	ENSG00000006740	113.43	-0.783101	0.258306	-3.03167	0.00243201	0.00826218
TPX2	ENSG00000088325	2103.87	-0.782829	0.0859736	-9.10546	8.59022e-20	1.75709e-18
TMEM240	ENSG00000205090	24.612	-0.782794	0.440183	-1.77834	0.0753483	0.158423
ENG	ENSG00000106991	1843.96	-0.782732	0.12167	-6.43322	1.24925e-10	1.24986e-09
ITM2C	ENSG00000135916	2086.74	-0.782594	0.102024	-7.67071	1.71047e-14	2.42997e-13
PHC1	ENSG00000111752	968.003	-0.78228	0.12494	-6.26123	3.81964e-10	3.64345e-09
BLVRB	ENSG00000090013	311.531	-0.782257	0.163916	-4.77231	1.82129e-06	1.13151e-05
CATSPER3	ENSG00000152705	8.57347	-0.782143	0.488049	-1.60259	0.109025	0.21266
EVA1B	ENSG00000142694	370.191	-0.781825	0.133503	-5.85625	4.73441e-09	4.00956e-08
HOXA10	ENSG00000253293	972.644	-0.781635	0.0858012	-9.10984	8.25052e-20	1.69385e-18
PLD2	ENSG00000129219	472.361	-0.781251	0.192175	-4.06532	4.79673e-05	0.000236498
MPND	ENSG00000008382	83.8844	-0.781167	0.287328	-2.71873	0.00655322	0.0198333
CD63	ENSG00000135404	15398.4	-0.781082	0.0856391	-9.12062	7.46976e-20	1.53925e-18
FAAP24	ENSG00000131944	83.7181	-0.780431	0.255	-3.06051	0.00220961	0.00759339
OLFML2A	ENSG00000185585	561.08	-0.780154	0.109215	-7.1433	9.11139e-13	1.10895e-11
RPL13AP7	ENSG00000213885	20.6227	-0.780141	0.469809	-1.66055	0.096804	0.193515
IKBKG	ENSG00000269335	496.079	-0.779623	0.14143	-5.51245	3.53873e-08	2.72022e-07
FAH	ENSG00000103876	360.274	-0.779507	0.132562	-5.88032	4.09478e-09	3.49631e-08
PLCL2	ENSG00000154822	111.186	-0.779256	0.197828	-3.93907	8.17991e-05	0.000388243
ITGB8	ENSG00000105855	21.4756	-0.779088	0.418354	-1.86227	0.0625653	0.136403
ADAMTS13	ENSG00000160323	39.6681	-0.779011	0.291789	-2.66978	0.0075902	0.0225592
SVIL2P	ENSG00000234814	9.70777	-0.778992	0.459991	-1.6935	0.0903611	0.183231
LRPAP1	ENSG00000163956	1636.81	-0.778577	0.119474	-6.51672	7.1859e-11	7.35373e-10
TAF4	ENSG00000130699	231.662	-0.778417	0.434316	-1.79228	0.0730876	0.154567
MR1	ENSG00000153029	1083.32	-0.77828	0.128306	-6.06583	1.31274e-09	1.19307e-08
ZNF581	ENSG00000171425	159.605	-0.777322	0.197075	-3.9443	8.00342e-05	0.000380626
ECH1	ENSG00000104823	300.434	-0.777254	0.184341	-4.21639	2.48246e-05	0.000128483
ZNF366	ENSG00000178175	3.06707	-0.776213	0.485329	-1.59935	0.109742	0.213834
IL13RA2	ENSG00000123496	4.68835	-0.775957	0.476372	-1.62889	0.103337	0.203965
HDAC10	ENSG00000100429	270.89	-0.775474	0.177839	-4.36055	1.29739e-05	7.06856e-05
BRCA1	ENSG00000012048	520.577	-0.775183	0.182177	-4.2551	2.08958e-05	0.000109718
CCDC136	ENSG00000128596	174.624	-0.775177	0.260677	-2.97371	0.00294226	0.00977232
RNF208	ENSG00000212864	37.3562	-0.774912	0.306964	-2.52444	0.0115882	0.0326415
RBL1	ENSG00000080839	471.121	-0.774537	0.140476	-5.51366	3.51446e-08	2.70405e-07
C20orf27	ENSG00000101220	288.657	-0.774185	0.136605	-5.66735	1.45027e-08	1.16091e-07
ASPRV1	ENSG00000244617	3.40666	-0.774153	0.482266	-1.60524	0.108441	0.211695
DPH6	ENSG00000134146	98.0711	-0.774023	0.208124	-3.71904	0.000199982	0.000878315
RASA4B	ENSG00000170667	688.713	-0.773589	0.22046	-3.50898	0.00044983	0.00183931
HSD17B8	ENSG00000204228	11.7665	-0.773306	0.440433	-1.75579	0.079125	0.164803
THAP12P8	ENSG00000223963	2.94473	-0.77268	0.473558	-1.63165	0.102754	0.203044
TMEM130	ENSG00000166448	30.6556	-0.77256	0.359857	-2.14685	0.0318052	0.0774885
#REF!	ENSG00000249240	115.395	-0.77227	0.210058	-3.67646	0.000236495	0.0010233
DNAH12	ENSG00000174844	6.00784	-0.771878	0.464221	-1.66274	0.0963647	0.192776
ST18	ENSG00000147488	3.8957	-0.771016	0.449937	-1.71361	0.0866005	0.177159
ZNF483	ENSG00000173258	79.7582	-0.770862	0.262548	-2.93608	0.00332385	0.0108962
PSG11	ENSG00000243130	9.96972	-0.770642	0.473364	-1.62801	0.103523	0.204224
#REF!	ENSG00000251537	13.9114	-0.7697	0.451999	-1.70288	0.088591	0.180367
TMEM131L	ENSG00000121210	432.488	-0.769122	0.177887	-4.32366	1.53458e-05	8.24486e-05
TAP2	ENSG00000204267	796.603	-0.768575	0.199147	-3.85933	0.000113698	0.000526583
PSMB10	ENSG00000205220	189.463	-0.768251	0.205425	-3.73982	0.000184153	0.000815249
VAX2	ENSG00000116035	17.3441	-0.767768	0.418895	-1.83284	0.066826	0.143679
RASGRF2	ENSG00000113319	94.2469	-0.767722	0.323311	-2.37456	0.01757	0.0470549
GPT	ENSG00000167701	35.0925	-0.767146	0.328716	-2.33376	0.0196081	0.0515757
LTBR	ENSG00000111321	1583.54	-0.767068	0.116122	-6.60571	3.95604e-11	4.15048e-10
RAPGEF3	ENSG00000079337	101.9	-0.766882	0.290512	-2.63976	0.0082965	0.0243886
CYS1	ENSG00000205795	73.2922	-0.766642	0.252387	-3.03756	0.00238498	0.00811899
TLE4	ENSG00000106829	6454.5	-0.76657	0.0830463	-9.23063	2.69044e-20	5.69198e-19
TOMT	ENSG00000284844	2.37969	-0.766385	0.430134	-1.78174	0.0747922	0.157632
PAPPA	ENSG00000182752	1182.32	-0.765787	0.119603	-6.40275	1.52606e-10	1.51424e-09
CHDH	ENSG00000016391	5.82295	-0.765724	0.490801	-1.56015	0.118724	0.227292
NOTCH1	ENSG00000148400	452.048	-0.7655	0.144925	-5.28204	1.27752e-07	9.07837e-07
TMEM277P	ENSG00000180279	2.40836	-0.765322	0.466231	-1.64151	0.100692	0.199681
CENPH	ENSG00000153044	190.616	-0.765262	0.195925	-3.9059	9.38764e-05	0.00044079
SCN1B	ENSG00000105711	127.961	-0.76492	0.182825	-4.18388	2.86572e-05	0.000147175
PROS1	ENSG00000184500	216.864	-0.764789	0.167156	-4.57531	4.75511e-06	2.77507e-05
COL9A3	ENSG00000092758	1.93047	-0.764593	0.415238	-1.84134	0.0655723	NA
ZNF671	ENSG00000083814	45.2509	-0.764514	0.391251	-1.95402	0.0506983	0.114707
ATXN7L1	ENSG00000146776	269.704	-0.763914	0.186489	-4.0963	4.19803e-05	0.000209587
ZC3H7B	ENSG00000100403	4857.09	-0.763562	0.0967752	-7.89006	3.02037e-15	4.5676e-14
DYNC2H1	ENSG00000187240	825.912	-0.763271	0.141574	-5.39131	6.99455e-08	5.15992e-07
APOL6	ENSG00000221963	3150.82	-0.762736	0.0726209	-10.503	8.37029e-26	2.32663e-24
BDH2	ENSG00000164039	858.073	-0.762317	0.111567	-6.8328	8.32722e-12	9.35548e-11
KRTAP5-11	ENSG00000204571	5.64265	-0.762303	0.487703	-1.56305	0.118041	0.226346
PLAC8	ENSG00000145287	51.3503	-0.762231	0.339882	-2.24264	0.0249203	0.0630391
CCNP	ENSG00000105219	2.13379	-0.76212	0.452094	-1.68575	0.0918431	0.185703
ERAP1	ENSG00000164307	2128.83	-0.76148	0.127091	-5.99163	2.0775e-09	1.84482e-08
ALDH4A1	ENSG00000159423	191.376	-0.761375	0.174055	-4.37432	1.21809e-05	6.66489e-05
VILL	ENSG00000136059	75.8286	-0.761308	0.288146	-2.64209	0.00823966	0.0242514
CD248	ENSG00000174807	6764.01	-0.761185	0.0996655	-7.6374	2.21656e-14	3.11704e-13
ALDH3A2	ENSG00000072210	694.069	-0.760603	0.174767	-4.35209	1.34845e-05	7.32279e-05
UHRF1	ENSG00000276043	1274.9	-0.760264	0.0967313	-7.85955	3.85526e-15	5.7881e-14
KBTBD6	ENSG00000165572	412.573	-0.760182	0.108286	-7.0201	2.21712e-12	2.60332e-11
ZNF516	ENSG00000101493	1069.75	-0.760118	0.198732	-3.82485	0.000130854	0.000597886
#REF!	ENSG00000124593	280.573	-0.760074	0.156608	-4.85335	1.21396e-06	7.71136e-06
MRTFB	ENSG00000186260	794.254	-0.760003	0.133373	-5.69832	1.20996e-08	9.74897e-08
PPL	ENSG00000118898	4.46281	-0.759793	0.480977	-1.57969	0.114178	0.220742
ZNF775	ENSG00000196456	49.0951	-0.759781	0.319315	-2.37941	0.0173402	0.0465594
CDCA7	ENSG00000144354	161.997	-0.759022	0.229957	-3.30072	0.000964377	0.00363607
TEX264	ENSG00000164081	429.445	-0.758972	0.170163	-4.46026	8.18612e-06	4.61092e-05
C4orf46	ENSG00000205208	551.181	-0.758784	0.129265	-5.86997	4.35864e-09	3.70451e-08
SELL	ENSG00000188404	3.02593	-0.758775	0.444842	-1.70572	0.0880608	0.179529
CENPU	ENSG00000151725	230.484	-0.758145	0.202787	-3.73863	0.000185026	0.000818676
PATZ1	ENSG00000100105	425.275	-0.757911	0.153657	-4.93248	8.11903e-07	5.30125e-06
PRRT1	ENSG00000204314	18.478	-0.7561	0.416635	-1.81478	0.069558	0.148444
IRF1	ENSG00000125347	549.974	-0.756067	0.230594	-3.27879	0.00104255	0.00390692
PLPPR4	ENSG00000117600	1982.72	-0.755928	0.0913958	-8.27093	1.32919e-16	2.21753e-15
OR2S1P	ENSG00000228307	2.54781	-0.754438	0.47181	-1.59903	0.109814	0.213924
#REF!	ENSG00000285218	10.8354	-0.754198	0.447781	-1.6843	0.0921231	0.186102
LAMB1	ENSG00000091136	7178.91	-0.753912	0.0637657	-11.8232	2.96344e-32	1.07497e-30
SHISAL2A	ENSG00000182183	12.1437	-0.753577	0.444931	-1.6937	0.0903232	0.183177
IQCD	ENSG00000166578	18.9281	-0.753445	0.379012	-1.98792	0.0468207	0.107367
#REF!	ENSG00000289346	263.716	-0.753377	0.203787	-3.69688	0.000218265	0.000950842
THEMIS2	ENSG00000130775	126.134	-0.752788	0.196048	-3.83981	0.000123129	0.000565858
TLR9	ENSG00000239732	2.24587	-0.751598	0.403832	-1.86117	0.0627206	0.136688
C1QTNF6	ENSG00000133466	382.755	-0.751437	0.183452	-4.0961	4.20173e-05	0.000209709
PLEKHG4	ENSG00000196155	311.043	-0.751429	0.143561	-5.23422	1.65679e-07	1.16296e-06
ENGASE	ENSG00000167280	277.54	-0.750868	0.244237	-3.07434	0.0021097	0.00728009
NICN1	ENSG00000145029	311.105	-0.750667	0.207957	-3.60972	0.000306527	0.00129568
SCN11A	ENSG00000168356	7.21825	-0.750503	0.475027	-1.57992	0.114126	0.220671
HMGA1	ENSG00000137309	4432.13	-0.750032	0.0980548	-7.64912	2.02365e-14	2.86269e-13
IL12B	ENSG00000113302	10.6362	-0.749759	0.466608	-1.60683	0.108092	0.211186
BUB1	ENSG00000169679	688.769	-0.749729	0.131446	-5.70372	1.17218e-08	9.46958e-08
ALDOB	ENSG00000136872	2.67772	-0.749479	0.456925	-1.64027	0.100949	0.20012
NCAPD2	ENSG00000010292	1820.2	-0.749459	0.128686	-5.82392	5.74843e-09	4.83147e-08
H2BC19P	ENSG00000220323	5.28557	-0.749452	0.471679	-1.5889	0.112083	0.217437
ZNF577	ENSG00000161551	242.997	-0.748942	0.179441	-4.17374	2.99633e-05	0.000153457
KIF6	ENSG00000164627	99.7246	-0.748598	0.210336	-3.55906	0.000372187	0.00154614
NKAPP1	ENSG00000233382	20.5683	-0.748414	0.42066	-1.77914	0.0752166	0.158226
NUDT16	ENSG00000198585	903.992	-0.748368	0.0938239	-7.97631	1.50779e-15	2.34404e-14
ALDH6A1	ENSG00000119711	614.792	-0.748194	0.127142	-5.8847	3.98776e-09	3.4172e-08
GSTM1	ENSG00000134184	11.1161	-0.748061	0.473678	-1.57926	0.114277	0.22086
ARL6IP5	ENSG00000144746	3022.76	-0.74798	0.0992262	-7.53813	4.76762e-14	6.50129e-13
SH3TC2	ENSG00000169247	148.912	-0.747213	0.261305	-2.85954	0.00424256	0.0135194
SEMA5A	ENSG00000112902	10922.4	-0.746992	0.0563172	-13.264	3.74289e-40	1.84376e-38
#REF!	ENSG00000284691	64.79	-0.746975	0.251608	-2.9688	0.00298962	0.00991576
MYBL2	ENSG00000101057	461.016	-0.746453	0.113764	-6.56143	5.32954e-11	5.5219e-10
CDC6	ENSG00000094804	338.963	-0.74626	0.135023	-5.52691	3.25921e-08	2.52048e-07
C19orf54	ENSG00000188493	333.46	-0.746043	0.170435	-4.3773	1.20158e-05	6.58102e-05
#REF!	ENSG00000249316	6.2456	-0.745691	0.474525	-1.57145	0.116078	0.223563
AATK	ENSG00000181409	40.5712	-0.745058	0.350424	-2.12616	0.0334897	0.080859
IL4R	ENSG00000077238	330.509	-0.745047	0.25856	-2.88152	0.00395765	0.0127284
TTC30B	ENSG00000196659	136.895	-0.744815	0.183327	-4.06276	4.84955e-05	0.000238891
SLC27A5	ENSG00000083807	65.6077	-0.744573	0.253407	-2.93825	0.00330073	0.010829
TROAP	ENSG00000135451	242.948	-0.744567	0.176022	-4.22996	2.33736e-05	0.000121426
TM7SF2	ENSG00000149809	49.1335	-0.7445	0.286367	-2.59981	0.00932757	0.0270047
KIF14	ENSG00000118193	621.178	-0.744465	0.128065	-5.81318	6.12982e-09	5.12872e-08
PDZD2	ENSG00000133401	18.4818	-0.74429	0.464986	-1.60067	0.10945	0.213363
NAV2	ENSG00000166833	1471.99	-0.743579	0.0974298	-7.63195	2.31229e-14	3.24891e-13
PHLDB3	ENSG00000176531	70.154	-0.743503	0.310585	-2.39388	0.0166712	0.0449225
ERMAP	ENSG00000164010	712.822	-0.743405	0.091361	-8.13701	4.05148e-16	6.56837e-15
PHF24	ENSG00000122733	3.2703	-0.742695	0.399676	-1.85824	0.0631345	0.137428
ADAM8	ENSG00000151651	23.3968	-0.742467	0.369815	-2.00767	0.0446786	0.103247
PRTG	ENSG00000166450	156.88	-0.742412	0.276045	-2.68946	0.00715678	0.021424
SLC9A5	ENSG00000135740	157.801	-0.742348	0.201454	-3.68495	0.000228749	0.000992615
#REF!	ENSG00000250318	13.3439	-0.742214	0.471439	-1.57436	0.115405	0.22264
#REF!	ENSG00000275468	2.69547	-0.742208	0.458004	-1.62053	0.105119	0.20681
LRP5L	ENSG00000100068	28.018	-0.741965	0.343133	-2.16232	0.0305933	0.0749087
#REF!	ENSG00000249579	1.86403	-0.74196	0.45647	-1.62543	0.104071	NA
SEPTIN3	ENSG00000100167	9.50135	-0.741836	0.486006	-1.52639	0.126912	0.239715
CPT1A	ENSG00000110090	1313.41	-0.741744	0.124836	-5.94177	2.81966e-09	2.46313e-08
FANCA	ENSG00000187741	261.188	-0.741726	0.19682	-3.76854	0.000164204	0.000733367
TMEM8B	ENSG00000137103	313.807	-0.740918	0.17043	-4.34733	1.37802e-05	7.47118e-05
NEMP2	ENSG00000189362	226.014	-0.740718	0.20171	-3.67219	0.000240481	0.00103946
CYP8B1	ENSG00000180432	4.96961	-0.740392	0.489365	-1.51296	0.130289	0.244981
KCNH8	ENSG00000183960	2.1529	-0.74015	0.455896	-1.6235	0.104482	0.205799
MAP2K4P1	ENSG00000269904	3.64069	-0.740064	0.480619	-1.53981	0.123606	0.234454
CCDC180	ENSG00000197816	118.226	-0.739949	0.314428	-2.35332	0.0186066	0.0494178
STAG3L4	ENSG00000106610	58.7745	-0.739215	0.254446	-2.90519	0.00367027	0.0118891
FAM180A	ENSG00000189320	937.677	-0.739116	0.0918202	-8.04961	8.30599e-16	1.32593e-14
ARID5A	ENSG00000196843	511.896	-0.739048	0.13569	-5.4466	5.13429e-08	3.86115e-07
CCSER1	ENSG00000184305	8.21341	-0.738598	0.489073	-1.5102	0.130992	0.24586
ZNF385D	ENSG00000151789	61.4303	-0.738147	0.289511	-2.54963	0.0107837	0.030645
RAB37	ENSG00000172794	2.05765	-0.738111	0.416075	-1.77399	0.0760654	NA
STK36	ENSG00000163482	685.882	-0.7381	0.120541	-6.12323	9.16976e-10	8.43517e-09
SKP2	ENSG00000145604	1889.4	-0.738018	0.0926059	-7.96945	1.59386e-15	2.47324e-14
#REF!	ENSG00000257767	50.6043	-0.737763	0.378479	-1.94928	0.0512615	0.115761
LHX9	ENSG00000143355	2998.07	-0.737511	0.0845154	-8.72635	2.63021e-18	4.92149e-17
PPP1R3C	ENSG00000119938	1785.07	-0.737182	0.10324	-7.14046	9.30184e-13	1.1313e-11
CREBRF	ENSG00000164463	1218.7	-0.737165	0.0993797	-7.41766	1.19207e-13	1.56406e-12
MDH1B	ENSG00000138400	14.651	-0.737151	0.39615	-1.86079	0.0627741	0.136769
TRIP13	ENSG00000071539	448.381	-0.736846	0.217587	-3.38644	0.000708058	0.00275448
ISCA2P1	ENSG00000226912	1.47332	-0.73673	0.404396	-1.8218	0.0684848	NA
#REF!	ENSG00000267515	1.47264	-0.736615	0.404379	-1.82159	0.0685166	NA
HERC6	ENSG00000138642	1515.29	-0.736453	0.162071	-4.54401	5.51938e-06	3.192e-05
#REF!	ENSG00000257921	21.4252	-0.736405	0.4907	-1.50072	0.133427	0.249389
FSBP	ENSG00000265817	194.861	-0.736341	0.223626	-3.29274	0.000992165	0.00373239
LAMB2P1	ENSG00000270441	2.81378	-0.735533	0.463438	-1.58712	0.112485	0.218004
TK1	ENSG00000167900	622.168	-0.735519	0.133007	-5.52992	3.2038e-08	2.47877e-07
CKS1BP3	ENSG00000268942	20.3582	-0.734626	0.422315	-1.73952	0.0819428	0.1694
RARG	ENSG00000172819	1319.92	-0.734619	0.0946756	-7.75932	8.5387e-15	1.23626e-13
TRPM8	ENSG00000144481	8.95372	-0.734548	0.47983	-1.53085	0.125807	0.237951
PCLAF	ENSG00000166803	272.014	-0.734417	0.161834	-4.53809	5.67649e-06	3.2749e-05
USP43	ENSG00000154914	31.8195	-0.734137	0.309811	-2.36963	0.0178059	0.0475796
AQP7	ENSG00000165269	1.35341	-0.733718	0.406011	-1.80714	0.0707402	NA
BIN1	ENSG00000136717	847.202	-0.733565	0.130341	-5.62803	1.82279e-08	1.44936e-07
SCFD2	ENSG00000184178	448.16	-0.733485	0.1457	-5.03422	4.79796e-07	3.20957e-06
ZNF462	ENSG00000148143	516.006	-0.732912	0.142181	-5.15478	2.53934e-07	1.74135e-06
MAP2	ENSG00000078018	442.45	-0.732809	0.148702	-4.92803	8.30646e-07	5.4109e-06
BBS4	ENSG00000140463	428.202	-0.732433	0.162718	-4.50124	6.75593e-06	3.85755e-05
CRTC2	ENSG00000160741	622.97	-0.732376	0.177126	-4.13478	3.55293e-05	0.000179643
FAM217B	ENSG00000196227	502.897	-0.732373	0.196668	-3.7239	0.000196165	0.000863375
SLC16A8	ENSG00000100156	3.20845	-0.732124	0.458652	-1.59625	0.110432	0.214826
PTPRB	ENSG00000127329	273.445	-0.731929	0.178906	-4.09113	4.29273e-05	0.000213674
TIMELESS	ENSG00000111602	643.649	-0.731635	0.112835	-6.48409	8.92665e-11	9.05721e-10
#REF!	ENSG00000259529	94.7397	-0.731388	0.247966	-2.94955	0.00318239	0.0104821
CD177	ENSG00000204936	8.98565	-0.731299	0.467756	-1.56342	0.117954	0.226233
ATP23	ENSG00000166896	79.7082	-0.731248	0.324621	-2.25262	0.024283	0.0617554
NT5C	ENSG00000125458	237.229	-0.731125	0.205598	-3.55609	0.000376411	0.00156173
CCDC24	ENSG00000159214	96.8264	-0.730672	0.259309	-2.81776	0.00483597	0.0152009
CDKL1	ENSG00000100490	352.422	-0.730536	0.206974	-3.52959	0.000416198	0.001714
#REF!	ENSG00000258461	105.621	-0.730358	0.233812	-3.12369	0.00178596	0.00628408
CFHR1	ENSG00000244414	37.2982	-0.730296	0.332814	-2.19431	0.0282134	0.0698935
TMPRSS4	ENSG00000137648	12.461	-0.730277	0.426614	-1.7118	0.0869341	0.177711
GMDS	ENSG00000112699	289.414	-0.729383	0.142198	-5.12934	2.90762e-07	1.98735e-06
CARHSP1	ENSG00000153048	727.464	-0.729275	0.151527	-4.81285	1.48796e-06	9.32423e-06
#REF!	ENSG00000255585	8.30684	-0.729239	0.461884	-1.57884	0.114374	0.220923
TRNP1	ENSG00000253368	1289.14	-0.728934	0.0807902	-9.02255	1.83762e-19	3.69522e-18
GTF2IRD2B	ENSG00000174428	400.843	-0.728838	0.155529	-4.6862	2.78327e-06	1.68086e-05
SRGAP3	ENSG00000196220	19.1651	-0.728688	0.372216	-1.9577	0.0502652	0.113928
PCDHGC3	ENSG00000240184	3279.74	-0.728328	0.114845	-6.34181	2.27088e-10	2.21112e-09
TMEM178A	ENSG00000152154	27.5718	-0.727377	0.328091	-2.217	0.026623	0.0665076
ACRV1	ENSG00000134940	4.61879	-0.727186	0.484124	-1.50207	0.13308	0.248909
NAGLU	ENSG00000108784	709.554	-0.726175	0.146529	-4.95583	7.20223e-07	4.73046e-06
EPHX2	ENSG00000120915	2.61402	-0.725829	0.474553	-1.5295	0.12614	0.238474
MARCKS	ENSG00000277443	31105.2	-0.725756	0.0927654	-7.82356	5.13489e-15	7.62676e-14
GEMIN8	ENSG00000046647	179.679	-0.725716	0.206325	-3.51735	0.000435879	0.00178842
HSD11B1L	ENSG00000167733	78.4246	-0.72569	0.21373	-3.39536	0.000685381	0.00267501
#REF!	ENSG00000263326	1.46305	-0.725338	0.402381	-1.80262	0.0714487	NA
FNDC11	ENSG00000125531	3.16718	-0.725014	0.482024	-1.5041	0.132555	0.248177
PRH1	ENSG00000231887	8.09937	-0.724843	0.488252	-1.48457	0.137659	0.25552
HS3ST2	ENSG00000122254	3.65982	-0.7248	0.486698	-1.48922	0.136429	0.253663
SPDYE12	ENSG00000184616	11.2901	-0.72475	0.485438	-1.49298	0.135442	0.252362
RASL10B	ENSG00000270885	46.2196	-0.724177	0.392314	-1.84591	0.064905	0.140431
ANXA2R	ENSG00000177721	8.39387	-0.72394	0.490727	-1.47524	0.140148	0.25913
CDKN2D	ENSG00000129355	83.7048	-0.723902	0.243551	-2.97229	0.00295591	0.00981177
FOXM1	ENSG00000111206	1202.01	-0.723806	0.107562	-6.72923	1.70568e-11	1.86227e-10
CEP152	ENSG00000103995	366.616	-0.723739	0.211455	-3.42267	0.000620103	0.00244647
NATD1	ENSG00000274180	343.675	-0.723676	0.163042	-4.43859	9.05496e-06	5.05797e-05
#REF!	ENSG00000285733	23.3633	-0.722698	0.400019	-1.80666	0.0708153	0.150507
PDE4DIPP2	ENSG00000275131	283.287	-0.722685	0.160453	-4.50401	6.66816e-06	3.81136e-05
SETDB2	ENSG00000136169	669.159	-0.722673	0.104255	-6.9318	4.15515e-12	4.78115e-11
MINDY1	ENSG00000143409	232.614	-0.722534	0.163146	-4.42877	9.4773e-06	5.28456e-05
PWWP2B	ENSG00000171813	71.8077	-0.722416	0.257182	-2.80897	0.00497007	0.0155695
DTNBP1	ENSG00000047579	216.405	-0.722353	0.167387	-4.31546	1.59273e-05	8.52699e-05
SVBP	ENSG00000177868	144.707	-0.72219	0.205028	-3.5224	0.000427656	0.00175771
GLB1L	ENSG00000163521	142.407	-0.721958	0.250977	-2.87659	0.00402004	0.0128942
CIP2A	ENSG00000163507	521.013	-0.721416	0.107848	-6.68916	2.24456e-11	2.42046e-10
DERL3	ENSG00000099958	3.20502	-0.721059	0.476676	-1.51268	0.13036	0.24506
TRIM21	ENSG00000132109	578.4	-0.720698	0.124772	-5.77612	7.64439e-09	6.34176e-08
CTNNAL1	ENSG00000119326	1086.85	-0.720491	0.0955899	-7.53731	4.79769e-14	6.53696e-13
LYST	ENSG00000143669	1089.9	-0.719895	0.121343	-5.93273	2.97943e-09	2.59589e-08
CKAP2	ENSG00000136108	1940.03	-0.719483	0.0909062	-7.91456	2.48126e-15	3.77979e-14
NFKBIA	ENSG00000100906	765.718	-0.719458	0.132447	-5.43203	5.57171e-08	4.16752e-07
ABCG2	ENSG00000118777	27.8185	-0.719398	0.388948	-1.8496	0.0643717	0.139519
BRINP1	ENSG00000078725	2.33227	-0.719369	0.435538	-1.65168	0.0986001	0.196328
PISD	ENSG00000241878	393.44	-0.719342	0.184951	-3.88936	0.000100508	0.000469938
NMB	ENSG00000197696	27.0333	-0.719207	0.357521	-2.01165	0.0442569	0.102415
MAD1L1	ENSG00000002822	324.268	-0.718986	0.122243	-5.88161	4.06304e-09	3.47455e-08
PNPLA7	ENSG00000130653	148.531	-0.718669	0.260105	-2.76299	0.00572744	0.0176563
IFI44	ENSG00000137965	1613.71	-0.718642	0.136459	-5.26638	1.39141e-07	9.85829e-07
TNFRSF25	ENSG00000215788	51.4871	-0.717938	0.331277	-2.16718	0.0302209	0.0741573
GCNT2	ENSG00000111846	22.9828	-0.717916	0.400101	-1.79434	0.0727596	0.153932
PCYT2	ENSG00000185813	517.948	-0.717816	0.130984	-5.48017	4.24914e-08	3.23346e-07
FRMD4A	ENSG00000151474	1469.01	-0.71768	0.169579	-4.23213	2.31486e-05	0.000120407
ISG15	ENSG00000187608	1099.39	-0.717218	0.312688	-2.29372	0.0218065	0.0564927
ATP6V1G3	ENSG00000151418	2.63401	-0.71714	0.431652	-1.66138	0.0966362	0.193226
ABHD15	ENSG00000168792	237.701	-0.717066	0.158301	-4.52977	5.9047e-06	3.39949e-05
#REF!	ENSG00000285329	4.39742	-0.71658	0.466642	-1.53561	0.124634	0.23602
ASB4	ENSG00000005981	6.39896	-0.716347	0.490616	-1.4601	0.144264	0.265033
B3GALT1	ENSG00000172318	21.6959	-0.716289	0.381123	-1.87942	0.0601875	0.132224
ERGIC1	ENSG00000113719	4250.43	-0.715687	0.120292	-5.94961	2.68789e-09	2.35296e-08
ANKRD16	ENSG00000134461	74.1283	-0.715574	0.26731	-2.67695	0.00742967	0.0221493
PIR	ENSG00000087842	270.189	-0.715095	0.172428	-4.14721	3.36559e-05	0.000170819
C2orf15	ENSG00000273045	5.55152	-0.714966	0.489054	-1.46194	0.143759	0.264338
BCL2	ENSG00000171791	118.469	-0.714912	0.271154	-2.63655	0.00837533	0.0245769
GALK1	ENSG00000108479	216.482	-0.714672	0.176087	-4.05864	4.93601e-05	0.000242776
ZC4H2	ENSG00000126970	246.63	-0.714465	0.209721	-3.40673	0.000657451	0.00257698
#REF!	ENSG00000285816	130.358	-0.714122	0.239108	-2.98661	0.00282086	0.00943689
H2AX	ENSG00000188486	540.653	-0.714109	0.136369	-5.23659	1.6357e-07	1.14962e-06
FAM171A2	ENSG00000161682	43.0333	-0.713972	0.300664	-2.37465	0.0175658	0.0470512
CCDC40	ENSG00000141519	128.291	-0.713786	0.219758	-3.24806	0.00116195	0.00431071
COL9A2	ENSG00000049089	12.9696	-0.713783	0.462086	-1.5447	0.122419	0.232866
SEPTIN9	ENSG00000184640	7787.69	-0.713683	0.115465	-6.18092	6.37276e-10	5.91452e-09
C2orf88	ENSG00000187699	36.0549	-0.713647	0.345309	-2.06669	0.0387635	0.0917169
TRIP6	ENSG00000087077	1147.29	-0.713636	0.101612	-7.02313	2.16955e-12	2.55106e-11
HYLS1	ENSG00000198331	124.139	-0.713413	0.174848	-4.08019	4.49981e-05	0.000223181
MACIR	ENSG00000181751	1817.92	-0.71309	0.0725029	-9.83533	7.93087e-23	1.91932e-21
ANXA10	ENSG00000109511	2.23657	-0.712917	0.44311	-1.6089	0.107639	0.210623
PARD3	ENSG00000148498	1347.5	-0.712907	0.110368	-6.45939	1.05128e-10	1.06019e-09
PGAP2	ENSG00000148985	122.485	-0.712774	0.213046	-3.34564	0.000820924	0.00314867
PEAR1	ENSG00000187800	1509.37	-0.712368	0.105965	-6.72266	1.7844e-11	1.94312e-10
NR1D2	ENSG00000174738	2271.28	-0.712348	0.0791208	-9.00329	2.1905e-19	4.38364e-18
PAQR8	ENSG00000170915	345.025	-0.711988	0.16015	-4.44574	8.7588e-06	4.91024e-05
ST6GALNAC5	ENSG00000117069	175.748	-0.711944	0.188407	-3.77876	0.000157614	0.000707159
PCOLCE	ENSG00000106333	9433.38	-0.711671	0.123237	-5.77482	7.70359e-09	6.37816e-08
REPS2	ENSG00000169891	23.0378	-0.711619	0.379749	-1.87392	0.0609417	0.133581
SLC16A12	ENSG00000152779	2.36963	-0.711368	0.439671	-1.61795	0.105673	0.207604
CD96	ENSG00000153283	1.77055	-0.711091	0.447011	-1.59077	0.111662	NA
ATF7IP2	ENSG00000166669	18.8723	-0.71104	0.388936	-1.82817	0.0675247	0.144882
TNFAIP3	ENSG00000118503	488.274	-0.710676	0.218199	-3.25701	0.00112592	0.0041887
VPS16	ENSG00000215305	557.726	-0.710443	0.111091	-6.39517	1.60371e-10	1.5875e-09
ITPKB	ENSG00000143772	373.235	-0.710117	0.134106	-5.2952	1.18884e-07	8.4917e-07
SMARCC2	ENSG00000139613	3398.05	-0.709607	0.113624	-6.24523	4.23188e-10	4.01944e-09
KCTD14	ENSG00000151364	3.0668	-0.709576	0.485537	-1.46142	0.143899	0.264538
CD109	ENSG00000156535	6954.75	-0.70944	0.0659866	-10.7513	5.84552e-27	1.72262e-25
B3GAT3	ENSG00000149541	223.121	-0.70925	0.196438	-3.61055	0.000305549	0.00129274
RMDN2	ENSG00000115841	300.284	-0.709154	0.215941	-3.28402	0.00102336	0.00384279
FAM210B	ENSG00000124098	1002.59	-0.708648	0.0956031	-7.4124	1.24034e-13	1.62356e-12
POLE4	ENSG00000115350	224.862	-0.708521	0.168116	-4.21447	2.50361e-05	0.000129537
PCDH11Y	ENSG00000099715	1.6364	-0.708479	0.427143	-1.65865	0.0971872	NA
ST6GALNAC3	ENSG00000184005	8.85201	-0.708368	0.48964	-1.44671	0.147978	0.270335
KNTC1	ENSG00000184445	679.448	-0.708018	0.171019	-4.14	3.47305e-05	0.000175813
PGF	ENSG00000119630	9.79506	-0.707539	0.47343	-1.4945	0.135046	0.251793
DDIAS	ENSG00000165490	143.678	-0.70702	0.268837	-2.62992	0.00854047	0.0249755
LRRFIP1P1	ENSG00000240429	57.5325	-0.706865	0.263557	-2.68202	0.00731789	0.021867
ABHD11	ENSG00000106077	113.397	-0.706762	0.206587	-3.42114	0.000623596	0.00245749
HEXB	ENSG00000049860	4322.09	-0.706471	0.0814716	-8.67138	4.26914e-18	7.8804e-17
GNPDA1	ENSG00000113552	1116.86	-0.706417	0.0909053	-7.77091	7.7925e-15	1.13414e-13
ABCB1	ENSG00000085563	216.423	-0.706401	0.184549	-3.82771	0.000129341	0.00059179
MN1	ENSG00000169184	318.259	-0.706078	0.193748	-3.64431	0.000268106	0.00114696
MARCHF9	ENSG00000139266	194.814	-0.70572	0.159599	-4.42184	9.78655e-06	5.4497e-05
HPS1	ENSG00000107521	1344.68	-0.704818	0.0861129	-8.18481	2.72725e-16	4.47376e-15
MIDEAS	ENSG00000156030	1562.64	-0.704678	0.123933	-5.68598	1.30068e-08	1.04469e-07
CD320	ENSG00000167775	249.746	-0.70453	0.201148	-3.50254	0.000460837	0.00187832
KRT4	ENSG00000170477	5.86733	-0.704308	0.490123	-1.437	0.150717	0.274286
LPXN	ENSG00000110031	984.835	-0.704146	0.132905	-5.29811	1.17007e-07	8.36482e-07
TONSL	ENSG00000160949	184.981	-0.70402	0.173059	-4.06808	4.74012e-05	0.000233915
CRABP2	ENSG00000143320	5551.71	-0.703911	0.0769754	-9.14463	5.98358e-20	1.24845e-18
TMEM63A	ENSG00000196187	1000.32	-0.703764	0.157464	-4.46937	7.8449e-06	4.43072e-05
ZFPM1	ENSG00000179588	100.112	-0.703667	0.265249	-2.65285	0.00798147	0.0236042
#REF!	ENSG00000249773	14.9651	-0.703655	0.412449	-1.70604	0.0880004	0.179472
RACGAP1	ENSG00000161800	1206.25	-0.703624	0.0907024	-7.7575	8.66187e-15	1.253e-13
COQ10A	ENSG00000135469	209.235	-0.703344	0.163987	-4.28902	1.79462e-05	9.51001e-05
GCK	ENSG00000106633	9.83888	-0.703266	0.480091	-1.46486	0.142959	0.263373
BAIAP2L2	ENSG00000128298	15.9228	-0.702385	0.410654	-1.71041	0.0871908	0.178101
ING4	ENSG00000111653	383.375	-0.702028	0.125116	-5.61101	2.01148e-08	1.59103e-07
CCDC148	ENSG00000153237	34.1563	-0.702014	0.337968	-2.07716	0.037787	0.0897764
C1DP1	ENSG00000231245	3.65037	-0.701853	0.392986	-1.78595	0.0741078	0.156387
MAN1A1	ENSG00000111885	365.176	-0.701716	0.121871	-5.75787	8.51799e-09	7.01061e-08
TAPBP	ENSG00000231925	3599.88	-0.701636	0.119819	-5.85582	4.74669e-09	4.01791e-08
#REF!	ENSG00000279983	1.88289	-0.70126	0.396107	-1.77038	0.0766636	NA
S1PR3	ENSG00000213694	2328.23	-0.701197	0.0702364	-9.98338	1.80213e-23	4.51889e-22
DNAJC28	ENSG00000177692	32.8436	-0.701096	0.322703	-2.17258	0.0298123	0.0733305
ZDHHC11B	ENSG00000206077	32.6244	-0.700748	0.432171	-1.62146	0.104919	0.206514
ADORA2B	ENSG00000170425	141.091	-0.700696	0.173292	-4.04344	5.26722e-05	0.000258319
TSPAN15	ENSG00000099282	31.0776	-0.700669	0.386819	-1.81136	0.0700847	0.149355
PDE4A	ENSG00000065989	772.233	-0.699861	0.122153	-5.7294	1.00789e-08	8.21006e-08
ANKFN1	ENSG00000153930	145.129	-0.699601	0.254454	-2.74942	0.00597005	0.0183161
TNRC6B	ENSG00000100354	1369.01	-0.699135	0.149278	-4.68345	2.82088e-06	1.70172e-05
CDC25A	ENSG00000164045	120.934	-0.698894	0.261656	-2.67104	0.00756166	0.0224905
LIMD1	ENSG00000144791	1427.42	-0.698684	0.12046	-5.80012	6.62665e-09	5.53051e-08
TBX2	ENSG00000121068	333.333	-0.697607	0.203257	-3.43215	0.000598822	0.0023739
SMPDL3A	ENSG00000172594	221.533	-0.697331	0.134417	-5.18781	2.12779e-07	1.47492e-06
HSP90AB7P	ENSG00000235838	9.17007	-0.697185	0.45263	-1.5403	0.123488	0.23431
NME5	ENSG00000112981	3.486	-0.696813	0.47955	-1.45306	0.146208	0.267775
RPS6P25	ENSG00000240616	5.64767	-0.696728	0.490697	-1.41988	0.155644	0.281616
LSP1	ENSG00000130592	7.74273	-0.69638	0.49014	-1.42078	0.155381	0.281236
LACTB2	ENSG00000147592	241.888	-0.696079	0.148041	-4.70192	2.57726e-06	1.56326e-05
NPHP1	ENSG00000144061	186.459	-0.695003	0.219974	-3.15947	0.00158056	0.00564728
PCDHGB6	ENSG00000253305	306.874	-0.694596	0.155793	-4.45845	8.25533e-06	4.64677e-05
KLF9	ENSG00000119138	1830.47	-0.69437	0.0776076	-8.94719	3.64641e-19	7.15952e-18
#REF!	ENSG00000188223	3.45144	-0.694103	0.391784	-1.77165	0.0764531	0.160099
VARS2	ENSG00000137411	32.8512	-0.694101	0.346474	-2.00333	0.0451419	0.10413
SLC31A2	ENSG00000136867	14.9778	-0.69385	0.423127	-1.63981	0.101044	0.200188
SCG3	ENSG00000104112	10.3366	-0.693847	0.44732	-1.55112	0.120873	0.230637
PEX2	ENSG00000164751	783.326	-0.69301	0.15181	-4.56497	4.99557e-06	2.90319e-05
SLC25A29	ENSG00000197119	264.685	-0.692022	0.257291	-2.68964	0.00715285	0.0214161
SIGIRR	ENSG00000185187	78.9122	-0.691993	0.226966	-3.04888	0.00229694	0.00785621
GAA	ENSG00000171298	1083.26	-0.691709	0.134969	-5.12493	2.97647e-07	2.03274e-06
SLC12A7	ENSG00000113504	2.92497	-0.691096	0.434313	-1.59124	0.111556	0.216702
TRIM25	ENSG00000121060	3212.17	-0.690957	0.121373	-5.69285	1.24939e-08	1.00495e-07
CDK4	ENSG00000135446	2133.54	-0.690249	0.138938	-4.96804	6.76346e-07	4.44929e-06
HYAL4	ENSG00000106302	4.24361	-0.690207	0.480286	-1.43708	0.150696	0.274278
RTBDN	ENSG00000132026	5.4298	-0.690063	0.487142	-1.41655	0.156614	0.282883
SYP	ENSG00000102003	20.092	-0.689522	0.388343	-1.77555	0.0758076	0.159087
KIF24	ENSG00000186638	162.587	-0.688683	0.16596	-4.1497	3.32915e-05	0.000169098
SLC38A4	ENSG00000139209	476.505	-0.687704	0.146424	-4.69666	2.64444e-06	1.60167e-05
ACVRL1	ENSG00000139567	44.7538	-0.687658	0.405048	-1.69772	0.0895607	0.182007
CTSD	ENSG00000117984	4059.37	-0.687638	0.0988856	-6.95388	3.55377e-12	4.1062e-11
TXNRD2	ENSG00000184470	442.836	-0.687598	0.146882	-4.68128	2.85084e-06	1.71669e-05
FCGRT	ENSG00000104870	320.807	-0.687592	0.184866	-3.71942	0.000199682	0.000877229
LRRC8E	ENSG00000171017	196.551	-0.687329	0.232707	-2.95363	0.00314063	0.0103609
PGGHG	ENSG00000142102	401.884	-0.68706	0.125724	-5.46482	4.63374e-08	3.51489e-07
COL21A1	ENSG00000124749	3.41368	-0.687054	0.485982	-1.41374	0.157437	0.284155
NMI	ENSG00000123609	647.861	-0.686978	0.108739	-6.31768	2.65521e-10	2.5718e-09
ATF5	ENSG00000169136	544.416	-0.686735	0.117651	-5.83705	5.31321e-09	4.47244e-08
ZNF100	ENSG00000197020	75.8434	-0.686556	0.423958	-1.6194	0.105362	0.20714
APOM	ENSG00000204444	3.55157	-0.68655	0.489139	-1.40359	0.160441	0.288234
RGS7	ENSG00000182901	210.939	-0.686461	0.179392	-3.82659	0.000129929	0.000594155
LRRK1	ENSG00000154237	1466.46	-0.686263	0.150125	-4.57129	4.84721e-06	2.82485e-05
GEMIN8P4	ENSG00000228175	1.74147	-0.685705	0.450946	-1.52059	0.128362	NA
EHBP1L1	ENSG00000173442	2419.77	-0.685652	0.0891737	-7.68895	1.48353e-14	2.11842e-13
#REF!	ENSG00000205236	40.7875	-0.685483	0.468523	-1.46307	0.143447	0.26397
FBLL1	ENSG00000188573	2.74084	-0.685102	0.472743	-1.44921	0.14728	0.269355
HSDL2	ENSG00000119471	652.018	-0.685066	0.108781	-6.29768	3.02136e-10	2.91132e-09
ATG16L2	ENSG00000168010	344.696	-0.685065	0.135984	-5.03782	4.70865e-07	3.15108e-06
EHD1	ENSG00000110047	2048.31	-0.684666	0.129061	-5.30497	1.12694e-07	8.08776e-07
APBB1	ENSG00000166313	706.143	-0.684387	0.119476	-5.72826	1.01467e-08	8.26127e-08
SAXO1	ENSG00000155875	8.47982	-0.684341	0.490325	-1.39569	0.162808	0.291461
DTX2	ENSG00000091073	151.658	-0.684275	0.20651	-3.31352	0.000921285	0.00348622
#REF!	ENSG00000243981	3.45836	-0.683758	0.462404	-1.4787	0.13922	0.257786
HCFC1R1	ENSG00000103145	467.939	-0.683697	0.151107	-4.5246	6.05105e-06	3.48014e-05
HS3ST3B1	ENSG00000125430	571.229	-0.683657	0.140331	-4.87175	1.10614e-06	7.07264e-06
CCDC96	ENSG00000173013	42.3664	-0.683123	0.31772	-2.15008	0.0315491	0.0769433
BCL2L1	ENSG00000171552	1463.61	-0.682827	0.0945155	-7.2245	5.02958e-13	6.24479e-12
RIGI	ENSG00000107201	2126.37	-0.682827	0.131321	-5.19967	1.99647e-07	1.38852e-06
PLB1	ENSG00000163803	27.9739	-0.682782	0.378845	-1.80227	0.0715023	0.151754
RANP4	ENSG00000225125	4.95109	-0.68261	0.488226	-1.39814	0.16207	0.290564
HES7	ENSG00000179111	8.70902	-0.682437	0.479509	-1.4232	0.154678	0.280269
RNF224	ENSG00000233198	4.16885	-0.681629	0.484986	-1.40546	0.159884	0.287387
DMPK	ENSG00000104936	1637.32	-0.681551	0.133914	-5.08946	3.59084e-07	2.42153e-06
MUC20	ENSG00000176945	9.90899	-0.680809	0.477921	-1.42452	0.154296	0.279698
TRIM6	ENSG00000121236	81.1442	-0.680735	0.289203	-2.35383	0.0185809	0.0493652
BCKDHB	ENSG00000083123	507.55	-0.680681	0.133213	-5.10973	3.22619e-07	2.19518e-06
OIP5	ENSG00000104147	51.4871	-0.680138	0.312579	-2.17589	0.0295635	0.0727615
CLDN10	ENSG00000134873	2.14287	-0.679627	0.445993	-1.52385	0.127546	0.240721
#REF!	ENSG00000260007	60.6312	-0.679243	0.347046	-1.95721	0.0503223	0.114042
SMCO2	ENSG00000165935	2.51742	-0.677327	0.432425	-1.56634	0.117268	0.225151
SPATA31E1	ENSG00000177992	1.80625	-0.677296	0.391805	-1.72866	0.0838705	NA
CENPS	ENSG00000175279	186.527	-0.677081	0.159871	-4.23516	2.28391e-05	0.000119021
DNAH10	ENSG00000197653	31.7573	-0.676931	0.363191	-1.86384	0.0623439	0.136099
SKA1	ENSG00000154839	213.658	-0.676877	0.173216	-3.9077	9.31797e-05	0.00043789
SCG2	ENSG00000171951	65.7215	-0.676855	0.32743	-2.06717	0.0387177	0.0916216
CXCL3	ENSG00000163734	2.68367	-0.67645	0.421224	-1.60591	0.108293	0.211479
PTPRN2	ENSG00000155093	1.86398	-0.676284	0.39127	-1.72843	0.0839105	NA
BBOX1	ENSG00000129151	2.8686	-0.676174	0.466688	-1.44888	0.147371	0.269493
ARSD	ENSG00000006756	492.05	-0.676098	0.153932	-4.39219	1.12214e-05	6.19692e-05
PRRG1	ENSG00000130962	734.269	-0.67589	0.0969272	-6.97317	3.09871e-12	3.6029e-11
#REF!	ENSG00000265916	11.0066	-0.675852	0.45759	-1.47698	0.13968	0.258466
CEBPA	ENSG00000245848	15.2456	-0.675605	0.44745	-1.5099	0.131068	0.245974
IGSF9B	ENSG00000080854	10.9694	-0.674938	0.48368	-1.39542	0.162888	0.291523
DECR2	ENSG00000242612	86.3411	-0.674606	0.32955	-2.04705	0.0406533	0.0952286
PRR11	ENSG00000068489	1150.02	-0.674595	0.159557	-4.22792	2.35861e-05	0.000122492
TEKT3	ENSG00000125409	4.81167	-0.674542	0.483563	-1.39494	0.163034	0.291695
PTN	ENSG00000105894	1887.13	-0.674509	0.0863189	-7.81415	5.53339e-15	8.17188e-14
SEMA4A	ENSG00000196189	11.9193	-0.674154	0.47949	-1.40598	0.159729	0.287202
ASAP3	ENSG00000088280	189.899	-0.674081	0.230811	-2.92049	0.00349478	0.0113916
NCEH1	ENSG00000144959	924.535	-0.673765	0.122591	-5.49602	3.88467e-08	2.97105e-07
ITGA2B	ENSG00000005961	11.4707	-0.673662	0.432939	-1.55602	0.119703	0.228825
MESP1	ENSG00000166823	2.00634	-0.673564	0.413446	-1.62915	0.103282	NA
RFTN2	ENSG00000162944	30.8152	-0.673396	0.385967	-1.7447	0.0810369	0.167872
#REF!	ENSG00000284906	240.759	-0.673192	0.230405	-2.92178	0.00348042	0.0113492
CH25H	ENSG00000138135	7.96857	-0.672865	0.471358	-1.4275	0.153435	0.278379
CDK20	ENSG00000156345	138.173	-0.672479	0.188008	-3.57687	0.000347738	0.00145291
#REF!	ENSG00000214280	1.75366	-0.67236	0.452193	-1.48689	0.137045	NA
MPZ	ENSG00000158887	6.77532	-0.672311	0.489219	-1.37425	0.169363	0.300981
ADD2	ENSG00000075340	4.7724	-0.672155	0.490621	-1.37001	0.170685	0.302975
SCAND1	ENSG00000171222	199.712	-0.671971	0.170794	-3.9344	8.34034e-05	0.000395519
DYNC2I2	ENSG00000119333	331.336	-0.671829	0.17287	-3.88633	0.000101773	0.000474919
NRARP	ENSG00000198435	10.479	-0.671738	0.459297	-1.46253	0.143595	0.264124
SORD	ENSG00000140263	415.488	-0.671692	0.11259	-5.96584	2.43376e-09	2.14063e-08
CLEC11A	ENSG00000105472	995.293	-0.671633	0.134635	-4.98856	6.08298e-07	4.03352e-06
RIMBP3	ENSG00000275793	70.5456	-0.671521	0.31086	-2.1602	0.0307569	0.0752761
ALX3	ENSG00000156150	154.64	-0.670322	0.197109	-3.40076	0.000671985	0.00262827
ANKS1B	ENSG00000185046	163.702	-0.669869	0.191013	-3.50694	0.000453295	0.00185075
SLC13A4	ENSG00000164707	57.2569	-0.669531	0.390076	-1.71641	0.0860869	0.176347
CCDC88B	ENSG00000168071	24.6616	-0.669515	0.454396	-1.47342	0.140639	0.259922
CCDC77	ENSG00000120647	235.473	-0.669352	0.215077	-3.11216	0.00185726	0.00650608
GSAP	ENSG00000186088	184.591	-0.669304	0.177453	-3.77172	0.000162128	0.000726044
CD101	ENSG00000134256	1.85883	-0.669267	0.390026	-1.71595	0.0861708	NA
LMO7	ENSG00000136153	9728.18	-0.66913	0.102615	-6.52076	6.99499e-11	7.16718e-10
PHC1P1	ENSG00000179899	95.1115	-0.669101	0.363344	-1.84151	0.0655473	0.14157
TMEM106B	ENSG00000106460	4723.83	-0.669095	0.0877211	-7.62752	2.39305e-14	3.35955e-13
UBE2D4	ENSG00000078967	482.113	-0.668741	0.120768	-5.53742	3.06966e-08	2.38052e-07
MGAT5	ENSG00000152127	7790.93	-0.668593	0.0873371	-7.65531	1.92842e-14	2.73494e-13
ANPEP	ENSG00000166825	12865.3	-0.668387	0.112242	-5.95489	2.60242e-09	2.28174e-08
C14orf93	ENSG00000100802	151.529	-0.668097	0.232126	-2.87816	0.004	0.0128373
SYNGAP1	ENSG00000197283	1109.3	-0.667639	0.135496	-4.92737	8.33423e-07	5.42686e-06
GOLGA8K	ENSG00000249931	25.6799	-0.667539	0.37008	-1.80377	0.0712677	0.151334
GCNT7	ENSG00000124091	3.14171	-0.666609	0.484598	-1.37559	0.168947	0.300371
LRRN4	ENSG00000125872	5.33838	-0.666222	0.489609	-1.36072	0.173602	0.306648
MEIS3P1	ENSG00000179277	78.6859	-0.666046	0.218326	-3.05069	0.00228316	0.00781872
FER1L6	ENSG00000214814	5.95468	-0.665935	0.488571	-1.36303	0.172874	0.305804
CYB5D2	ENSG00000167740	350	-0.665911	0.174899	-3.80741	0.000140432	0.000637055
FAM86C2P	ENSG00000160172	2.35404	-0.665685	0.428291	-1.55428	0.120118	0.229537
SAXO2	ENSG00000188659	10.2661	-0.66548	0.453929	-1.46604	0.142636	0.262886
PRDX2	ENSG00000167815	1069.77	-0.665365	0.124088	-5.36205	8.2283e-08	6.00093e-07
DSCC1	ENSG00000136982	101.36	-0.665235	0.229058	-2.90421	0.00368177	0.0119217
KLK10	ENSG00000129451	3.04665	-0.665219	0.480328	-1.38493	0.166075	0.296213
SFTPD	ENSG00000133661	1.45237	-0.664975	0.390796	-1.70159	0.0888324	NA
EGFR	ENSG00000146648	4853.91	-0.664793	0.0637757	-10.4239	1.92814e-25	5.26288e-24
TUBG2	ENSG00000037042	628.906	-0.664739	0.0968937	-6.8605	6.86203e-12	7.73023e-11
AIFM2	ENSG00000042286	463.598	-0.664732	0.160691	-4.1367	3.52337e-05	0.000178202
ABCA5	ENSG00000154265	927.809	-0.66424	0.106788	-6.2202	4.96528e-10	4.66809e-09
SLC29A3	ENSG00000198246	62.9684	-0.663842	0.271882	-2.44166	0.01462	0.0400563
SLC35E2B	ENSG00000189339	2546.38	-0.663733	0.0655527	-10.1252	4.27232e-24	1.09606e-22
RBCK1	ENSG00000125826	1387.17	-0.66362	0.114555	-5.79302	6.91323e-09	5.76102e-08
HSP90AA3P	ENSG00000231434	2.68535	-0.662798	0.46533	-1.42436	0.154342	0.279752
STEAP1B	ENSG00000105889	112.91	-0.662724	0.213458	-3.1047	0.00190469	0.00665264
SHCBP1	ENSG00000171241	758.152	-0.662374	0.114698	-5.77492	7.6989e-09	6.37766e-08
IFIH1	ENSG00000115267	1275.03	-0.662331	0.122638	-5.40069	6.63859e-08	4.91255e-07
TMEM178B	ENSG00000261115	479.784	-0.662221	0.110292	-6.00423	1.92247e-09	1.71355e-08
PODN	ENSG00000174348	1029.4	-0.662108	0.133191	-4.97112	6.65685e-07	4.38783e-06
VSTM5	ENSG00000214376	1.68339	-0.6621	0.425296	-1.5568	0.119518	NA
HTRA1	ENSG00000166033	2203.65	-0.662055	0.0725582	-9.12447	7.20888e-20	1.49103e-18
SDCBP	ENSG00000137575	4307.29	-0.661912	0.0824745	-8.02566	1.00981e-15	1.59974e-14
TPPP3	ENSG00000159713	4.43721	-0.661507	0.49047	-1.34872	0.177426	0.312047
GGT1	ENSG00000100031	17.3722	-0.661471	0.409409	-1.61567	0.106165	0.208131
SIX5	ENSG00000177045	374.564	-0.661125	0.151589	-4.3613	1.29294e-05	7.04661e-05
ST20-MTHFS	ENSG00000259332	98.055	-0.66087	0.270363	-2.44438	0.0145102	0.0397753
[truncated: 33,689 more rows]
