# Supplementary material for: The extracellular matrix integrates mitochondrial homeostasis
Source: Cell. Author manuscript; Available in PMC 2025 Aug 15. (PMC12352124; doi:10.1016/j.cell.2024.05.057)
Supplement: Supplementary Table 2 [file NIHMS2092591-supplement-Supplementary_Table_2.xlsx]

## Sheet: OEvsWT
GeneID	Base mean	log2(FC)	Fold Change	StdErr	Wald-Stats	P-value	P-adj	Gene Name
ENSG00000103175	352.978	-2.73014	6.63518	0.129865	-21.0229	4.04597920836389e-98	2.96250856561886e-95	WFDC1
ENSG00000174348	313.47	-2.44382	5.4408	0.114858	-21.2768	1.86174561177396e-100	1.5235649971176e-97	PODN
ENSG00000109846	346.578	-2.39341	5.25397	0.115878	-20.6545	8.89393183552272e-95	4.94929518783168e-92	CRYAB
ENSG00000137809	1483.94	-2.23856	4.71924	0.0984911	-22.7285	2.341517070648e-114	2.32679896334678e-111	ITGA11
ENSG00000144191	56.5421	-2.20482	4.61016	0.193203	-11.4119	3.64681519977224e-30	3.5478666474987e-28	CNGA3
ENSG00000122641	305.56	-2.15995	4.46898	0.107973	-20.0045	5.02715437958562e-89	2.49777756174269e-86	INHBA
ENSG00000163017	1416.68	-2.12834	4.37214	0.0612497	-34.7485	1.45801493308276e-264	1.01419518745237e-260	ACTG2
ENSG00000115468	378.348	-2.08751	4.25013	0.100166	-20.8405	1.85790672222616e-96	1.12598524663613e-93	EFHD1
ENSG00000170276	45.5915	-2.03044	4.0853	0.198549	-10.2264	1.51041459015588e-24	1.05064438891243e-22	HSPB2
ENSG00000133110	520.324	-1.98925	3.97032	0.130389	-15.2563	1.49530136459279e-52	2.92994825129787e-50	POSTN
ENSG00000130176	522.994	-1.98515	3.95905	0.0863319	-22.9944	5.29883033184096e-117	6.14311063138096e-114	CNN1
ENSG00000134343	370.364	-1.94776	3.85775	0.141766	-13.7392	5.91012921116989e-43	9.56066483555762e-41	ANO3
ENSG00000092969	392.642	-1.87377	3.66488	0.138497	-13.5293	1.04994354860397e-41	1.64121512900881e-39	TGFB2
ENSG00000178919	439.675	-1.86855	3.65165	0.0891171	-20.9673	1.30354496746097e-97	9.06745879365849e-95	FOXE1
ENSG00000107796	2141.84	-1.85239	3.61098	0.114244	-16.2143	3.99477568683576e-59	9.58195161297572e-57	ACTA2
ENSG00000265107	272.331	-1.84505	3.59265	0.119787	-15.4027	1.56931384588324e-53	3.16410061216342e-51	GJA5
ENSG00000162630	86.5367	-1.83248	3.56149	0.182143	-10.0607	8.24336735889508e-24	5.43515292402599e-22	B3GALT2
ENSG00000186150	71.665	-1.81196	3.5112	0.184324	-9.83033	8.33465010260939e-23	5.10800230077101e-21	UBL4B
ENSG00000147027	540.518	-1.77976	3.43368	0.0904783	-19.6705	3.85785352307048e-86	1.73130510364376e-83	TMEM47
ENSG00000253159	240.329	-1.73248	3.32299	0.131351	-13.1897	1.00604642060958e-39	1.48894870250218e-37	PCDHGA12
ENSG00000204291	842.38	-1.73148	3.32069	0.112385	-15.4068	1.47362302797284e-53	3.01485934781737e-51	COL15A1
ENSG00000184867	739.737	-1.72526	3.30641	0.0963066	-17.9143	9.12506745840257e-72	2.88518042002947e-69	ARMCX2
ENSG00000125266	1478.55	-1.68313	3.21125	0.071115	-23.6678	7.7453298995698e-124	9.79572996025591e-121	EFNB2
ENSG00000102575	154.562	-1.66826	3.17831	0.150482	-11.0861	1.46559447700751e-28	1.29046521291952e-26	ACP5
ENSG00000137672	523.68	-1.65025	3.13887	0.0851019	-19.3914	9.11836420880182e-84	3.52374119091253e-81	TRPC6
ENSG00000101194	599.613	-1.63406	3.10386	0.09135	-17.888	1.46363380410094e-71	4.52490521836718e-69	SLC17A9
ENSG00000103888	731.515	-1.61319	3.05928	0.0810262	-19.9095	3.36529775401386e-88	1.61441456392555e-85	CEMIP
ENSG00000253305	124.741	-1.60674	3.04563	0.160213	-10.0288	1.13914843661288e-23	7.37108513960855e-22	PCDHGB6
ENSG00000148798	38.9181	-1.58619	3.00255	0.198631	-7.98558	1.39860254181808e-15	4.65487046932371e-14	INA
ENSG00000140945	391.781	-1.55311	2.9345	0.128157	-12.1189	8.39240070703138e-34	9.97906655010432e-32	CDH13
ENSG00000187796	76.6534	-1.55074	2.92968	0.190569	-8.13745	4.03697672496612e-16	1.43271480096247e-14	CARD9
ENSG00000175274	845.457	-1.54853	2.92518	0.0847723	-18.2669	1.51819785814121e-74	5.28029215061514e-72	TP53I11
ENSG00000172061	129.631	-1.53681	2.90151	0.150408	-10.2175	1.65478242457371e-24	1.14533995475968e-22	LRRC15
ENSG00000172548	32.0411	-1.51629	2.86054	0.206268	-7.35105	1.96654347808703e-13	5.41753522121717e-12	NIPAL4
ENSG00000197614	66.8502	-1.50916	2.84644	0.196272	-7.68912	1.48155804491115e-14	4.52005164929911e-13	MFAP5
ENSG00000151320	438.67	-1.50854	2.84521	0.149281	-10.1053	5.23176818756215e-24	3.516152609921e-22	AKAP6
ENSG00000213626	668.684	-1.4951	2.81884	0.0989445	-15.1105	1.38033423152915e-51	2.59502835527481e-49	LBH
ENSG00000049540	81.6758	-1.48452	2.79823	0.195392	-7.59764	3.01570833768368e-14	8.92649667954368e-13	ELN
ENSG00000025423	69.0674	-1.47891	2.78737	0.18788	-7.87153	3.50318569171125e-15	1.13077307060526e-13	HSD17B6
ENSG00000111275	323.732	-1.44871	2.72963	0.148182	-9.77655	1.41973774818311e-22	8.5503859535599e-21	ALDH2
ENSG00000180044	31.7338	-1.43764	2.70877	0.208	-6.91173	4.78770931755494e-12	1.12892562755634e-10	C3orf80
ENSG00000101384	1189.97	-1.4376	2.7087	0.0829633	-17.3282	2.88315489898713e-67	7.86479430484489e-65	JAG1
ENSG00000129946	78.9556	-1.41578	2.66803	0.18204	-7.77726	7.4110509052158e-15	2.31171614783323e-13	SHC2
ENSG00000067445	128.489	-1.41176	2.66062	0.162469	-8.68947	3.64144553880569e-18	1.53514516169287e-16	TRO
ENSG00000111907	143.978	-1.4098	2.657	0.137678	-10.2398	1.31467606858366e-24	9.19084093775672e-23	TPD52L1
ENSG00000080573	1852.84	-1.40359	2.64559	0.051833	-27.0791	1.73778736292236e-161	3.45372825613942e-158	COL5A3
ENSG00000185112	203.969	-1.37901	2.60089	0.126354	-10.9138	9.90301268770097e-28	8.45219095161324e-26	FAM43A
ENSG00000148053	97.2594	-1.37834	2.59968	0.174646	-7.89217	2.96988175090393e-15	9.65350348564846e-14	NTRK2
ENSG00000119938	678.374	-1.36903	2.58298	0.0815136	-16.7952	2.64756237034344e-63	6.69688867203962e-61	PPP1R3C
ENSG00000111981	60.4039	-1.34864	2.54673	0.176478	-7.64201	2.1386441079852e-14	6.44000364291992e-13	ULBP1
ENSG00000102409	56.2272	-1.34198	2.535	0.187494	-7.15749	8.21687098125946e-13	2.1129964711882e-11	BEX4
ENSG00000169271	73.9745	-1.323	2.50186	0.179957	-7.35178	1.95585390124271e-13	5.39877767343028e-12	HSPB3
ENSG00000169994	122.091	-1.30646	2.47334	0.15218	-8.58494	9.08800091869767e-18	3.71859614061535e-16	MYO7B
ENSG00000126803	1598.42	-1.29867	2.46002	0.0616389	-21.069	1.53137370546039e-98	1.18358172168694e-95	HSPA2
ENSG00000119280	2506.26	-1.28569	2.43799	0.0514261	-25.0007	6.00258700824856e-138	8.3507990458754e-135	C1orf198
ENSG00000182985	1428.79	-1.26733	2.40715	0.0712121	-17.7965	7.51701938974533e-71	2.17868278646119e-68	CADM1
ENSG00000162267	14.8396	-1.26662	2.40598	0.200458	-6.31864	2.63867795282472e-10	5.10947330112097e-09	ITIH3
ENSG00000178038	66.4174	-1.25738	2.39061	0.186259	-6.7507	1.47129075287702e-11	3.3067200248829e-10	ALS2CL
ENSG00000086696	194.166	-1.25329	2.38385	0.128083	-9.78499	1.30602507978379e-22	7.89974822171831e-21	HSD17B2
ENSG00000176046	1574.34	-1.24553	2.37106	0.0804695	-15.4783	4.85994162531745e-54	1.02441678623358e-51	NUPR1
ENSG00000172346	92.2316	-1.22093	2.33096	0.163205	-7.48094	7.37938649596264e-14	2.11238734427638e-12	CSDC2
ENSG00000137801	46318.9	-1.1997	2.29692	0.0321442	-37.3225	7.08416244615684e-305	9.8554867950934e-301	THBS1
ENSG00000130513	348.474	-1.19762	2.2936	0.099132	-12.081	1.33050375987155e-33	1.55545952162463e-31	GDF15
ENSG00000122877	65.0823	-1.19662	2.29203	0.188959	-6.33272	2.40876432176664e-10	4.69337944599685e-09	EGR2
ENSG00000065989	289.906	-1.19242	2.28536	0.10188	-11.7041	1.21431464823567e-31	1.26071234225781e-29	PDE4A
ENSG00000146674	5767.18	-1.18462	2.27303	0.0460563	-25.7211	6.78832583300204e-146	1.04932432209694e-142	IGFBP3
ENSG00000146122	1314.3	-1.18345	2.27118	0.0580216	-20.3966	1.7908773104382e-92	9.227661164006e-90	DAAM2
ENSG00000163083	56.4485	-1.16469	2.24185	0.181089	-6.43156	1.26303611568804e-10	2.55769409628121e-09	INHBB
ENSG00000144230	38.851	-1.14622	2.21333	0.208266	-5.50361	3.72094467675275e-08	5.38105845561167e-07	GPR17
ENSG00000107731	731.41	-1.14243	2.20753	0.080188	-14.2469	4.68524477962402e-46	7.85314763543727e-44	UNC5B
ENSG00000122986	18.5888	-1.1424	2.20748	0.210631	-5.4237	5.83767261663772e-08	8.22833854535603e-07	HVCN1
ENSG00000117600	1064.78	-1.13982	2.20354	0.0630886	-18.067	5.79843105043799e-73	1.92066125651651e-70	PLPPR4
ENSG00000139211	1619.56	-1.13194	2.19153	0.0613206	-18.4594	4.3857936962234e-76	1.56449133081692e-73	AMIGO2
ENSG00000262576	200.842	-1.12572	2.1821	0.123271	-9.13208	6.71971242848789e-20	3.28016278263591e-18	PCDHGA4
ENSG00000038945	1100.82	-1.12404	2.17956	0.0624483	-17.9995	1.96572626347357e-72	6.35981018080101e-70	MSR1
ENSG00000166482	926.908	-1.12286	2.17779	0.0751759	-14.9365	1.90794315363397e-50	3.4471824874488e-48	MFAP4
ENSG00000087076	117.096	-1.12081	2.17469	0.164232	-6.82454	8.82063971224145e-12	2.02162668330648e-10	HSD17B14
ENSG00000163431	1591.39	-1.11137	2.16051	0.0570197	-19.491	1.3082199854067e-84	5.19998755342227e-82	LMOD1
ENSG00000172403	8005.8	-1.10133	2.14552	0.0380433	-28.9493	2.85975912458693e-184	6.63082815687557e-181	SYNPO2
ENSG00000134202	53.1746	-1.09547	2.13682	0.21082	-5.19624	2.03361424625429e-07	2.62445653004543e-06	GSTM3
ENSG00000173391	271.664	-1.0937	2.1342	0.118916	-9.19721	3.67372854853949e-20	1.83845005637703e-18	OLR1
ENSG00000261115	168.462	-1.09338	2.13373	0.170573	-6.41003	1.45492631314189e-10	2.92499058792341e-09	TMEM178B
ENSG00000174599	39.3192	-1.09267	2.13268	0.197223	-5.54028	3.01980474694596e-08	4.41761552465953e-07	TRAM1L1
ENSG00000183876	90.6899	-1.09218	2.13196	0.164487	-6.63992	3.13846876840289e-11	6.7904164084014e-10	ARSI
ENSG00000174938	190.428	-1.08893	2.12717	0.123146	-8.84261	9.3505338614076e-19	4.18278543665281e-17	SEZ6L2
ENSG00000080709	232.349	-1.08597	2.1228	0.13317	-8.15474	3.49939981126531e-16	1.25150771656357e-14	KCNN2
ENSG00000158008	39.9321	-1.08511	2.12153	0.201141	-5.39476	6.86158574019909e-08	9.58417478088852e-07	EXTL1
ENSG00000159674	103.593	-1.07978	2.11371	0.169779	-6.3599	2.01889220428672e-10	3.98394728312578e-09	SPON2
ENSG00000071282	341.649	-1.06872	2.09758	0.131358	-8.13598	4.08603548774241e-16	1.44298619706767e-14	LMCD1
ENSG00000162639	45.3785	-1.06808	2.09665	0.192755	-5.54113	3.00518571686916e-08	4.40085723085093e-07	HENMT1
ENSG00000134594	24.0411	-1.05922	2.0838	0.209889	-5.04657	4.49816109446355e-07	5.53301654696525e-06	RAB33A
ENSG00000203727	383.231	-1.05498	2.07769	0.0954702	-11.0503	2.18393537405396e-28	1.91087477508419e-26	SAMD5
ENSG00000175600	72.3068	-1.04976	2.07018	0.186602	-5.62563	1.84831648471657e-08	2.80411984028102e-07	SUGCT
ENSG00000118473	1154.88	-1.04434	2.06243	0.0684135	-15.2652	1.30500571095513e-52	2.59360563582967e-50	SGIP1
ENSG00000105088	214.072	-1.03562	2.04999	0.120808	-8.57243	1.01320313697894e-17	4.13363109725837e-16	OLFM2
ENSG00000139112	2044.56	-1.03303	2.04632	0.059128	-17.4711	2.37759712855866e-68	6.75043494949144e-66	GABARAPL1
ENSG00000154358	194.951	-1.02536	2.03546	0.177022	-5.79224	6.94536385239073e-09	1.11061956223517e-07	OBSCN
ENSG00000198948	123.013	-1.02353	2.03289	0.195336	-5.23986	1.60699400118156e-07	2.11210612015636e-06	MFAP3L
ENSG00000150907	122.703	-1.01866	2.02603	0.173468	-5.87232	4.29745762482828e-09	7.06693031638429e-08	FOXO1
ENSG00000100344	60.1574	-1.01791	2.02498	0.19099	-5.32965	9.84029879162799e-08	1.33951308012846e-06	PNPLA3
ENSG00000178235	126.515	-1.01277	2.01778	0.146381	-6.91876	4.55620582128056e-12	1.07982854149327e-10	SLITRK1
ENSG00000165757	174.273	-1.01239	2.01725	0.125296	-8.07995	6.47956277048505e-16	2.22576980896267e-14	JCAD
ENSG00000196569	1861.88	-1.00302	2.00419	0.0511178	-19.6217	1.00833548109627e-85	4.38373850406602e-83	LAMA2
ENSG00000143473	186.59	-1.00154	2.00214	0.129349	-7.74292	9.71605283878507e-15	3.01046162791042e-13	KCNH1
ENSG00000187498	11569.2	-1.00044	2.00061	0.0344519	-29.0388	2.13245789364202e-185	5.93335084326957e-182	COL4A1
ENSG00000154736	159.662	-1.00038	2.00053	0.148349	-6.74342	1.54699951311642e-11	3.47126729459285e-10	ADAMTS5
ENSG00000106819	415.267	-0.998128	1.99741	0.103272	-9.66503	4.24512661442005e-22	2.49190723459121e-20	ASPN
ENSG00000176658	1410.4	-0.98949	1.98548	0.090624	-10.9186	9.39037984022061e-28	8.06413360105859e-26	MYO1D
ENSG00000187049	33.1734	-0.98556	1.98008	0.203737	-4.8374	1.31546196179452e-06	1.47944274959461e-05	TMEM216
ENSG00000118785	85.7595	-0.982098	1.97534	0.173402	-5.66369	1.48151387373369e-08	2.27241687005326e-07	SPP1
ENSG00000196154	5258.13	-0.973398	1.96346	0.0493432	-19.7271	1.26238908930897e-86	5.85411900348878e-84	S100A4
ENSG00000175567	261.947	-0.961031	1.9467	0.150305	-6.39387	1.61741708987725e-10	3.22833666490277e-09	UCP2
ENSG00000101335	12188.4	-0.960109	1.94546	0.0372654	-25.7641	2.2396835989797e-146	3.89480977862569e-143	MYL9
ENSG00000162591	3134.19	-0.956513	1.94061	0.0714789	-13.3818	7.72956544290325e-41	1.16884472219206e-38	MEGF6
ENSG00000213949	1776.05	-0.948398	1.92973	0.114523	-8.28128	1.21859183423853e-16	4.65743120822155e-15	ITGA1
ENSG00000122786	35458.2	-0.946154	1.92673	0.0281922	-33.5608	6.25591457222509e-247	2.90107611762652e-243	CALD1
ENSG00000048740	78.6877	-0.941693	1.92078	0.16875	-5.58039	2.39977442588259e-08	3.55166615030623e-07	CELF2
ENSG00000150556	154.613	-0.939797	1.91826	0.130487	-7.20224	5.92318499191171e-13	1.54024952537338e-11	LYPD6B
ENSG00000118523	8153.51	-0.93974	1.91818	0.0412513	-22.7808	7.10337976287166e-115	7.6017091739285e-112	CCN2
ENSG00000083857	9025.18	-0.939331	1.91764	0.0688294	-13.6472	2.09668247246459e-42	3.31466438146903e-40	FAT1
ENSG00000140545	3901.87	-0.935674	1.91278	0.0493433	-18.9625	3.47948435426926e-80	1.27385753517352e-77	MFGE8
ENSG00000187173	20.7812	-0.931807	1.90766	0.209061	-4.45711	8.30716979821052e-06	8.15016546069851e-05	LCE2A
ENSG00000064042	1624.22	-0.931417	1.90715	0.0575791	-16.1763	7.41119228998282e-59	1.74753401929222e-56	LIMCH1
ENSG00000150636	406.846	-0.931285	1.90697	0.100167	-9.29728	1.44084329199759e-20	7.5357187512295e-19	CCDC102B
ENSG00000183615	58.3206	-0.930419	1.90583	0.175467	-5.30253	1.14207464461851e-07	1.54108074257349e-06	FAM167B
ENSG00000154856	967.623	-0.929712	1.9049	0.0901175	-10.3167	5.92475089389837e-25	4.24871826989248e-23	APCDD1
ENSG00000131435	89.1946	-0.927938	1.90255	0.177245	-5.23534	1.64681316075159e-07	2.15932749221264e-06	PDLIM4
ENSG00000152049	479.236	-0.92772	1.90227	0.0869085	-10.6747	1.3372297378859e-26	1.06305943505535e-24	KCNE4
ENSG00000254122	59.8509	-0.912266	1.882	0.187431	-4.86722	1.13181757714099e-06	1.28642533767855e-05	PCDHGB7
ENSG00000143387	8281.08	-0.910423	1.8796	0.0436854	-20.8404	1.86153397589354e-96	1.12598524663613e-93	CTSK
ENSG00000161249	42.378	-0.907106	1.87528	0.188907	-4.80187	1.57194115066951e-06	1.752311321163e-05	DMKN
ENSG00000197461	213.527	-0.907089	1.87526	0.149023	-6.0869	1.15119721798553e-09	2.050634532217e-08	PDGFA
ENSG00000128340	247.646	-0.904626	1.87206	0.144604	-6.25589	3.9526717897874e-10	7.43102296480031e-09	RAC2
ENSG00000133466	210.915	-0.903476	1.87057	0.135154	-6.68479	2.31259787233016e-11	5.09871023769528e-10	C1QTNF6
ENSG00000163393	183.031	-0.900917	1.86725	0.180927	-4.97946	6.37614842534142e-07	7.62725510690884e-06	SLC22A15
ENSG00000132329	11.2752	-0.897503	1.86284	0.202369	-4.43499	9.20785447094874e-06	8.93926527563426e-05	RAMP1
ENSG00000259207	613.251	-0.893465	1.85763	0.0748982	-11.9291	8.35151739268615e-33	9.36986370702014e-31	ITGB3
ENSG00000010610	53.1034	-0.892516	1.85641	0.210494	-4.2401	2.23415268139079e-05	0.000200397	CD4
ENSG00000104435	118.845	-0.889566	1.85262	0.138643	-6.41625	1.39673606983101e-10	2.81206833625021e-09	STMN2
ENSG00000205978	188.407	-0.885468	1.84736	0.184873	-4.78961	1.67109349427612e-06	1.85245041373461e-05	NYNRIN
ENSG00000148677	91.8396	-0.885226	1.84705	0.202153	-4.379	1.19224972580361e-05	0.000113198	ANKRD1
ENSG00000072163	978.304	-0.885096	1.84689	0.0826603	-10.7076	9.37292830729216e-27	7.49403325350854e-25	LIMS2
ENSG00000174080	245.982	-0.88377	1.84519	0.121697	-7.26208	3.81189041570309e-13	1.01011465644308e-11	CTSF
ENSG00000109610	197.423	-0.882742	1.84388	0.127113	-6.94452	3.79752278901006e-12	9.04642757546369e-11	SOD3
ENSG00000188171	43.2827	-0.882421	1.84347	0.196709	-4.48591	7.26019883874642e-06	7.2042714867789e-05	ZNF626
ENSG00000074181	513.515	-0.882103	1.84306	0.094445	-9.33986	9.64603749814914e-21	5.14159669250003e-19	NOTCH3
ENSG00000253846	168.976	-0.880521	1.84104	0.148311	-5.93699	2.90299462641234e-09	4.89532863547254e-08	PCDHGA10
ENSG00000143028	2927.57	-0.872171	1.83041	0.04994	-17.4644	2.67664908882768e-68	7.44750842475415e-66	SYPL2
ENSG00000138650	5011.99	-0.871456	1.82951	0.0416524	-20.9221	3.36845146857166e-97	2.23151889670328e-94	PCDH10
ENSG00000165633	49.1755	-0.86677	1.82358	0.190445	-4.5513	5.33158086164679e-06	5.42993799028039e-05	VSTM4
ENSG00000254535	223.37	-0.865766	1.82231	0.122505	-7.06721	1.58074318986624e-12	3.95526965061495e-11	PABPC4L
ENSG00000153904	3414.98	-0.863418	1.81934	0.0417948	-20.6585	8.18265324105487e-95	4.74321132873147e-92	DDAH1
ENSG00000128294	824.856	-0.86193	1.81747	0.067507	-12.768	2.47412265923231e-37	3.441999443524e-35	TPST2
ENSG00000266179	348.767	-0.857891	1.81239	0.106577	-8.0495	8.31346265940277e-16	2.81403631429711e-14	0
ENSG00000171345	133.48	-0.854416	1.80803	0.160223	-5.33267	9.67794327030863e-08	1.31870271083774e-06	KRT19
ENSG00000186340	10819	-0.84886	1.80108	0.0398709	-21.2902	1.39846732862321e-100	1.21596734223788e-97	THBS2
ENSG00000145247	99.5959	-0.844975	1.79623	0.160822	-5.25411	1.48742672786938e-07	1.96702287434589e-06	OCIAD2
ENSG00000163328	95.9615	-0.840824	1.79107	0.154038	-5.45855	4.8003910748602e-08	6.85657501370175e-07	GPR155
ENSG00000149591	15203	-0.83929	1.78917	0.0487167	-17.228	1.63791170157412e-66	4.38204376774984e-64	TAGLN
ENSG00000187955	173.324	-0.838999	1.78881	0.133857	-6.26789	3.65976858158173e-10	6.90837184626391e-09	COL14A1
ENSG00000179859	78.8067	-0.836101	1.78522	0.17266	-4.84248	1.28229494419041e-06	1.4444767015042e-05	RNF227
ENSG00000167077	16.0713	-0.831448	1.77947	0.210797	-3.9443	8.00327148291333e-05	0.00063733	MEI1
ENSG00000101265	149.02	-0.828879	1.7763	0.132238	-6.26809	3.65493625038173e-10	6.90837184626391e-09	RASSF2
ENSG00000130518	40.9099	-0.824748	1.77123	0.204118	-4.04055	5.33260545320043e-05	0.00044238	IQCN
ENSG00000023892	31.2794	-0.824481	1.7709	0.199616	-4.13034	3.62225922175535e-05	0.000310301	DEF6
ENSG00000142623	11.8636	-0.823352	1.76951	0.205767	-4.00138	6.29750327550962e-05	0.000514865	PADI1
ENSG00000149201	128.213	-0.82229	1.76821	0.162623	-5.05643	4.27173928871331e-07	5.27783632189872e-06	CCDC81
ENSG00000114315	99.9349	-0.818209	1.76322	0.156915	-5.21436	1.84455897770879e-07	2.3960321660023e-06	HES1
ENSG00000147852	265.135	-0.817449	1.76229	0.1279	-6.39133	1.64450085771124e-10	3.27300370993974e-09	VLDLR
ENSG00000158716	101.053	-0.817253	1.76205	0.158659	-5.151	2.59099525779291e-07	3.28886186372399e-06	DUSP23
ENSG00000151006	65.7521	-0.814551	1.75875	0.187156	-4.35225	1.34748500219727e-05	0.000126493	PRSS53
ENSG00000132840	124.979	-0.8115	1.75504	0.187106	-4.3371	1.44372410584202e-05	0.000134799	BHMT2
ENSG00000111348	72.1116	-0.808193	1.75102	0.184746	-4.37461	1.21651453006154e-05	0.000115287	ARHGDIB
ENSG00000079308	329.698	-0.805783	1.74809	0.112714	-7.14889	8.7482280486755e-13	2.2413508031892e-11	TNS1
ENSG00000140416	16334.2	-0.805711	1.74801	0.0518119	-15.5507	1.57422187362825e-54	3.36931918552556e-52	TPM1
ENSG00000133687	1167.81	-0.803847	1.74575	0.092437	-8.69616	3.43292681136493e-18	1.45163762309146e-16	TMTC1
ENSG00000152229	112.819	-0.800672	1.74191	0.163856	-4.88643	1.02680448222121e-06	1.17862243866843e-05	PSTPIP2
ENSG00000134871	17774.6	-0.799374	1.74035	0.0471226	-16.9637	1.52380755440421e-64	3.92577975867987e-62	COL4A2
ENSG00000052795	766.877	-0.799025	1.73992	0.0880461	-9.07508	1.13598229815934e-19	5.43085420343393e-18	FNIP2
ENSG00000180875	296.355	-0.797529	1.73812	0.100871	-7.90641	2.64907209255243e-15	8.63088781067667e-14	GREM2
ENSG00000156475	144.458	-0.796262	1.7366	0.130843	-6.08565	1.16018836475469e-09	2.06400774046896e-08	PPP2R2B
ENSG00000184785	121.991	-0.792869	1.73252	0.16599	-4.7766	1.7828576766386e-06	1.96850126963462e-05	SMIM10
ENSG00000115828	235.857	-0.788671	1.72748	0.103288	-7.63564	2.24710002277634e-14	6.75197743344803e-13	QPCT
ENSG00000156150	127.998	-0.786892	1.72535	0.132016	-5.96056	2.51372427001628e-09	4.29091190729651e-08	ALX3
ENSG00000128165	68.7174	-0.785907	1.72418	0.166511	-4.71986	2.36007309735817e-06	2.5452199170889e-05	ADM2
ENSG00000172667	870.267	-0.785	1.72309	0.105119	-7.4677	8.16106457538627e-14	2.33134969964628e-12	ZMAT3
ENSG00000092068	338.909	-0.784918	1.72299	0.1086	-7.22759	4.91656655512307e-13	1.28671863556773e-11	SLC7A8
ENSG00000138316	105.253	-0.78104	1.71837	0.155784	-5.0136	5.34199344440508e-07	6.49063867236362e-06	ADAMTS14
ENSG00000283189	52.1338	-0.779649	1.71671	0.195383	-3.99036	6.5973606231534e-05	0.000535175	0
ENSG00000168209	910.11	-0.77942	1.71644	0.066408	-11.7368	8.25270915538866e-32	8.83166844382824e-30	DDIT4
ENSG00000085185	213.298	-0.778571	1.71543	0.143981	-5.40746	6.39263658755865e-08	8.96515727884233e-07	BCORL1
ENSG00000145675	1847.54	-0.778042	1.7148	0.0498519	-15.6071	6.51480947021999e-55	1.41615670858907e-52	PIK3R1
ENSG00000108950	168.695	-0.777222	1.71383	0.137441	-5.65497	1.55875126802883e-08	2.3856268031702e-07	FAM20A
ENSG00000162650	301.312	-0.77307	1.7089	0.11764	-6.57152	4.98051991747083e-11	1.0530242111224e-09	ATXN7L2
ENSG00000072952	990.181	-0.771995	1.70763	0.0608508	-12.6867	7.00968496183148e-37	9.56066050872545e-35	IRAG1
ENSG00000005379	20.9372	-0.770708	1.70611	0.197546	-3.90142	9.56318384251277e-05	0.000747433	TSPOAP1
ENSG00000130827	1242.96	-0.769929	1.70519	0.125591	-6.13045	8.76303614901239e-10	1.58326440136442e-08	PLXNA3
ENSG00000157445	105.165	-0.760449	1.69402	0.155647	-4.88571	1.03055700638984e-06	1.18195458144232e-05	CACNA2D3
ENSG00000179715	67.5737	-0.759549	1.69296	0.197411	-3.84755	0.000119307	0.000913984	PCED1B
ENSG00000106624	3290.81	-0.758216	1.6914	0.0681236	-11.13	8.96272497261721e-29	8.04447934316456e-27	AEBP1
ENSG00000110042	75.0264	-0.757886	1.69101	0.199943	-3.79052	0.000150335	0.00112855	DTX4
ENSG00000138378	24.3853	-0.757874	1.691	0.205998	-3.67903	0.000234123	0.00166649	STAT4
ENSG00000157514	260.66	-0.75608	1.6889	0.122429	-6.17564	6.58978943932115e-10	1.21749204090087e-08	TSC22D3
ENSG00000142303	49.265	-0.752078	1.68422	0.202497	-3.71403	0.000203988	0.00147653	ADAMTS10
ENSG00000172575	56.8386	-0.751565	1.68362	0.180837	-4.15604	3.23809196052111e-05	0.000281025	RASGRP1
ENSG00000173597	14.6932	-0.749772	1.68153	0.187494	-3.99891	6.36355345624315e-05	0.000519236	SULT1B1
ENSG00000174899	26.2862	-0.745772	1.67687	0.208144	-3.58295	0.00033973	0.00230245	SLC66A1L
ENSG00000120306	209.74	-0.744194	1.67504	0.124562	-5.97448	2.30832205465701e-09	3.9695150091951e-08	CYSTM1
ENSG00000169594	42.1575	-0.741093	1.67144	0.209083	-3.54449	0.000393376	0.00262655	BNC1
ENSG00000197635	1178.94	-0.741004	1.67134	0.0667827	-11.0958	1.31549782276147e-28	1.16568189237309e-26	DPP4
ENSG00000152137	432.36	-0.738718	1.66869	0.0823733	-8.96792	3.02157882421438e-19	1.42014204738076e-17	HSPB8
ENSG00000161243	70.7073	-0.735427	1.66489	0.185659	-3.96117	7.45822736920121e-05	0.000597689	FBXO27
ENSG00000188015	121.166	-0.733121	1.66223	0.147213	-4.97999	6.35865094773634e-07	7.61287022245335e-06	S100A3
ENSG00000110723	29.6805	-0.731675	1.66057	0.209528	-3.49202	0.000479378	0.00313398	EXPH5
ENSG00000022267	5684.37	-0.726568	1.6547	0.0443611	-16.3785	2.72478935658859e-60	6.70811084014974e-58	FHL1
ENSG00000150051	1967.18	-0.725708	1.65371	0.0498122	-14.5689	4.43032656951473e-48	7.8018611689986e-46	MKX
ENSG00000074527	10307.6	-0.724976	1.65287	0.0554298	-13.0792	4.33139474127452e-39	6.27691287923033e-37	NTN4
ENSG00000105204	34.2765	-0.724755	1.65262	0.197549	-3.66873	0.000243763	0.00172105	DYRK1B
ENSG00000175745	409.476	-0.724129	1.6519	0.117149	-6.18125	6.35940535017282e-10	1.17805655434892e-08	NR2F1
ENSG00000130707	1469.39	-0.723766	1.65149	0.0785186	-9.21777	3.03351350868117e-20	1.52906666423089e-18	ASS1
ENSG00000170624	393.782	-0.720692	1.64797	0.130429	-5.52556	3.28438970061707e-08	4.77454853866089e-07	SGCD
ENSG00000183688	924.074	-0.720034	1.64722	0.0615158	-11.7049	1.20357747300439e-31	1.25896013567196e-29	RFLNB
ENSG00000179954	958.633	-0.718122	1.64504	0.110491	-6.49937	8.06546506727424e-11	1.66726225878038e-09	SSC5D
ENSG00000149596	650.074	-0.717103	1.64388	0.098798	-7.25828	3.9204745208902e-13	1.03691333716016e-11	JPH2
ENSG00000215252	603.967	-0.716161	1.64281	0.132467	-5.40634	6.43250769578829e-08	9.01198862676805e-07	GOLGA8B
ENSG00000173281	483.582	-0.713457	1.63973	0.0916192	-7.7872	6.85107704867447e-15	2.15151656661759e-13	PPP1R3B
ENSG00000107372	4228.51	-0.711213	1.63718	0.0472913	-15.039	4.07772984542514e-51	7.46439179073086e-49	ZFAND5
ENSG00000096696	3129.29	-0.710764	1.63667	0.0627621	-11.3247	9.89849348855541e-30	9.56304454255436e-28	DSP
ENSG00000154188	1260.65	-0.710488	1.63636	0.0768781	-9.24176	2.4248187541082e-20	1.24022347452769e-18	ANGPT1
ENSG00000113739	8017.99	-0.709561	1.63531	0.0589278	-12.0412	2.15817153548068e-33	2.50204020013393e-31	STC2
ENSG00000184922	72.8759	-0.704352	1.62941	0.197374	-3.56862	0.000358862	0.00242118	FMNL1
ENSG00000075826	149.839	-0.700508	1.62508	0.144063	-4.86253	1.15896870722973e-06	1.31406460105787e-05	SEC31B
ENSG00000179046	50.0912	-0.700408	1.62496	0.192273	-3.64277	0.000269717	0.00188274	TRIML2
ENSG00000150764	238.586	-0.700122	1.62464	0.112784	-6.20764	5.37878071249804e-10	1.00173490324328e-08	DIXDC1
ENSG00000008516	26.847	-0.697706	1.62192	0.210214	-3.31903	0.00090332	0.00544497	MMP25
ENSG00000148344	176.258	-0.697243	1.6214	0.124561	-5.59762	2.17315799906227e-08	3.24388133937278e-07	PTGES
ENSG00000291316	56.9071	-0.696088	1.62011	0.210518	-3.30656	0.000944508	0.00567112	0
ENSG00000169122	123.497	-0.695995	1.62	0.159405	-4.3662	1.26426018672339e-05	0.000119398	FAM110B
ENSG00000138771	1464.08	-0.692136	1.61567	0.0777782	-8.89884	5.64337890073725e-19	2.58258839694265e-17	SHROOM3
ENSG00000129596	14.1231	-0.692099	1.61563	0.210051	-3.2949	0.000984558	0.00587357	CDO1
ENSG00000123384	12710.4	-0.691636	1.61511	0.0506702	-13.6498	2.02520509906999e-42	3.23846590094961e-40	LRP1
ENSG00000274180	165.928	-0.689242	1.61244	0.121661	-5.66527	1.46793329684515e-08	2.25656221278561e-07	NATD1
ENSG00000105376	293.701	-0.68906	1.61223	0.10096	-6.82508	8.78776071043342e-12	2.01741463702227e-10	ICAM5
ENSG00000205572	14.05	-0.688835	1.61198	0.207568	-3.3186	0.000904685	0.00544953	SERF1B
ENSG00000160838	24.7517	-0.688834	1.61198	0.210148	-3.27785	0.00104601	0.00617397	LRRC71
ENSG00000196730	127.56	-0.688433	1.61153	0.175575	-3.92103	8.81726586700063e-05	0.000693419	DAPK1
ENSG00000105655	70.0774	-0.686147	1.60898	0.177523	-3.86513	0.000111031	0.00085815	ISYNA1
ENSG00000090339	175.747	-0.686066	1.60889	0.122941	-5.58046	2.39887704592875e-08	3.55166615030623e-07	ICAM1
ENSG00000166923	8259.07	-0.685855	1.60866	0.0349655	-19.6152	1.14625997702017e-85	4.83235418191051e-83	GREM1
ENSG00000150540	45.6522	-0.684112	1.60671	0.195793	-3.49406	0.000475735	0.00311309	HNMT
ENSG00000139567	34.2873	-0.683465	1.60599	0.210045	-3.2539	0.00113831	0.00665666	ACVRL1
ENSG00000074590	739.147	-0.682153	1.60453	0.0730325	-9.3404	9.5969132282694e-21	5.13508680121861e-19	NUAK1
ENSG00000168575	1473.37	-0.68161	1.60393	0.0510678	-13.3472	1.23053516321932e-40	1.84077475168894e-38	SLC20A2
ENSG00000131080	270.887	-0.681196	1.60347	0.112536	-6.05316	1.42031679516114e-09	2.50119585497238e-08	EDA2R
ENSG00000110693	352.318	-0.681032	1.60329	0.142847	-4.76756	1.86470237731504e-06	2.04911054290734e-05	SOX6
ENSG00000078401	90.3924	-0.679681	1.60179	0.171321	-3.9673	7.26903972453067e-05	0.000583873	EDN1
ENSG00000100100	130.524	-0.67919	1.60124	0.164474	-4.12947	3.63605862241142e-05	0.000311291	PIK3IP1
ENSG00000145390	3972.14	-0.677847	1.59975	0.0469338	-14.4426	2.79005533440623e-47	4.79200614966166e-45	USP53
ENSG00000164627	49.7985	-0.677479	1.59934	0.183452	-3.69295	0.000221665	0.00159041	KIF6
ENSG00000164938	346.268	-0.677398	1.59925	0.0947771	-7.14727	8.85218190633277e-13	2.26381534339893e-11	TP53INP1
ENSG00000107282	270.088	-0.677035	1.59885	0.11163	-6.065	1.31950961674931e-09	2.3325308498369e-08	APBA1
ENSG00000116016	5623.75	-0.676093	1.59781	0.0379213	-17.8288	4.22024105743071e-71	1.24919135299949e-68	EPAS1
ENSG00000185950	498.407	-0.673522	1.59496	0.0773618	-8.70613	3.14425168379648e-18	1.33362284832246e-16	IRS2
ENSG00000172164	827.775	-0.673496	1.59493	0.0836344	-8.05286	8.08820942912526e-16	2.7444675506827e-14	SNTB1
ENSG00000189320	679.467	-0.672511	1.59384	0.076745	-8.76293	1.90237732284084e-18	8.27058541105053e-17	FAM180A
ENSG00000123836	151.248	-0.671946	1.59322	0.160894	-4.17634	2.96240849312577e-05	0.000258876	PFKFB2
ENSG00000260916	1487.01	-0.670706	1.59185	0.0575107	-11.6623	1.98638690493166e-31	2.03195695745656e-29	CCPG1
ENSG00000198938	23447.1	-0.669164	1.59015	0.0520191	-12.8638	7.19224184885548e-38	1.01069160203311e-35	MT-CO3
ENSG00000165169	668.568	-0.667852	1.58871	0.0766747	-8.7102	3.03337261991843e-18	1.29052843695123e-16	DYNLT3
ENSG00000222009	148.811	-0.665929	1.58659	0.182229	-3.65435	0.000257837	0.00181383	BTBD19
ENSG00000175984	52.7145	-0.665605	1.58623	0.186579	-3.56741	0.000360523	0.00243122	DENND2C
ENSG00000135116	23.5777	-0.665237	1.58583	0.204673	-3.25025	0.00115304	0.00673432	HRK
ENSG00000142046	22.6724	-0.665093	1.58567	0.210247	-3.16339	0.00155945	0.00877278	TMEM91
ENSG00000178776	9.73712	-0.664365	1.58487	0.193295	-3.43705	0.000588094	0.00374614	C5orf46
ENSG00000008517	59.2127	-0.664125	1.58461	0.181738	-3.6543	0.000257889	0.00181383	IL32
ENSG00000077044	105.134	-0.662764	1.58311	0.210855	-3.14322	0.00167102	0.00930634	DGKD
ENSG00000169583	38.0531	-0.661999	1.58227	0.19005	-3.48328	0.000495303	0.00321997	CLIC3
ENSG00000184588	654.712	-0.66042	1.58054	0.0958617	-6.88929	5.60697086660652e-12	1.30660265822831e-10	PDE4B
ENSG00000184205	480.713	-0.658442	1.57838	0.0900944	-7.30835	2.70438837433742e-13	7.29136648522909e-12	TSPYL2
ENSG00000125675	727.934	-0.656503	1.57626	0.0853974	-7.68763	1.49890951701401e-14	4.56298231962777e-13	GRIA3
ENSG00000169439	2584.28	-0.656178	1.5759	0.0556674	-11.7875	4.52904475103207e-32	4.88434655630683e-30	SDC2
ENSG00000176928	571.239	-0.654047	1.57358	0.0802133	-8.15384	3.52534151523523e-16	1.25755259384494e-14	GCNT4
ENSG00000214517	1330.33	-0.654017	1.57354	0.0690802	-9.46749	2.86639763023906e-21	1.58873800127035e-19	PPME1
ENSG00000144810	1207.88	-0.651665	1.57098	0.0645507	-10.0954	5.78936231299279e-24	3.8721927162671e-22	COL8A1
ENSG00000198832	645.115	-0.651438	1.57073	0.0706674	-9.21837	3.0165976195803e-20	1.52606931213095e-18	SELENOM
ENSG00000146858	85.5204	-0.648938	1.56801	0.162	-4.00579	6.18107556809362e-05	0.000506426	ZC3HAV1L
ENSG00000156265	296.286	-0.648882	1.56795	0.105194	-6.16841	6.89780829877222e-10	1.2676659055815e-08	MAP3K7CL
ENSG00000103037	108.338	-0.647523	1.56648	0.155193	-4.17238	3.01434921012578e-05	0.000262919	SETD6
ENSG00000140450	1884.68	-0.645759	1.56456	0.0518725	-12.449	1.41667818164581e-35	1.80814925349142e-33	ARRDC4
ENSG00000078804	1014.55	-0.643492	1.56211	0.0692523	-9.29199	1.51426393447934e-20	7.89005238070284e-19	TP53INP2
ENSG00000102837	204.396	-0.643383	1.56199	0.125554	-5.12437	2.98532037481276e-07	3.74497538813301e-06	OLFM4
ENSG00000198467	17796.1	-0.64276	1.56131	0.0360102	-17.8494	2.92163535068735e-71	8.83604152147008e-69	TPM2
ENSG00000255339	46.1559	-0.642433	1.56096	0.193502	-3.32003	0.000900063	0.00543239	0
ENSG00000185052	247.548	-0.640606	1.55898	0.113952	-5.6217	1.89089720633431e-08	2.85626079636514e-07	SLC24A3
ENSG00000146083	235.07	-0.640149	1.55849	0.128043	-4.99948	5.74838074098401e-07	6.94196813095221e-06	RNF44
ENSG00000157064	261.307	-0.639912	1.55823	0.129256	-4.95071	7.3941388199049e-07	8.73236496286222e-06	NMNAT2
ENSG00000167549	79.2718	-0.639485	1.55777	0.17077	-3.74471	0.000180599	0.00132725	CORO6
ENSG00000112414	702.373	-0.638764	1.557	0.0810047	-7.88552	3.13225087298413e-15	1.01575464207355e-13	ADGRG6
ENSG00000249072	11731.8	-0.63718	1.55529	0.0642045	-9.92424	3.26596132790303e-23	2.09382737298558e-21	0
ENSG00000175155	150.375	-0.637072	1.55517	0.148316	-4.29537	1.74403224895442e-05	0.000160576	YPEL2
ENSG00000105227	113.816	-0.636822	1.5549	0.188494	-3.37847	0.000728909	0.00454124	PRX
ENSG00000099282	26.379	-0.636463	1.55451	0.208487	-3.05277	0.0022674	0.0121557	TSPAN15
ENSG00000087116	679.199	-0.634956	1.55289	0.082742	-7.67393	1.66806360714447e-14	5.06683425820826e-13	ADAMTS2
ENSG00000180447	983.065	-0.633346	1.55116	0.090928	-6.96535	3.27581053957947e-12	7.88461526412276e-11	GAS1
ENSG00000115841	106.633	-0.630296	1.54788	0.189378	-3.32823	0.00087399	0.0052911	RMDN2
ENSG00000167615	894.157	-0.629985	1.54755	0.122402	-5.14684	2.64907888619153e-07	3.35341087030906e-06	LENG8
ENSG00000121310	278.398	-0.629403	1.54692	0.110449	-5.69856	1.20822126527638e-08	1.87597926813894e-07	ECHDC2
ENSG00000136237	16.3939	-0.627494	1.54488	0.209383	-2.99687	0.00272767	0.0142445	RAPGEF5
ENSG00000053254	829.848	-0.625181	1.5424	0.101807	-6.14085	8.20831250420678e-10	1.48884020284908e-08	FOXN3
ENSG00000113328	1480.55	-0.624669	1.54186	0.0639444	-9.76894	1.53040961614389e-22	9.17718042232494e-21	CCNG1
ENSG00000111341	24.2211	-0.622872	1.53994	0.210392	-2.96052	0.00307117	0.0157371	MGP
ENSG00000119946	175.84	-0.621073	1.53802	0.119454	-5.19927	2.00075533430641e-07	2.58685020547126e-06	CNNM1
ENSG00000110237	2489.47	-0.620037	1.53691	0.0696194	-8.9061	5.28580902238305e-19	2.43284561000389e-17	ARHGEF17
ENSG00000173156	141.971	-0.619234	1.53606	0.133432	-4.64083	3.47018073450302e-06	3.61897708983553e-05	RHOD
ENSG00000132793	419.462	-0.619174	1.536	0.11043	-5.60694	2.05936684444705e-08	3.09394293087984e-07	LPIN3
ENSG00000149300	12.6913	-0.618031	1.53478	0.20648	-2.99317	0.00276094	0.014359	C11orf52
ENSG00000075223	1046.3	-0.617872	1.53461	0.0583888	-10.582	3.61066283236052e-26	2.79064118465553e-24	SEMA3C
ENSG00000114796	374.112	-0.617358	1.53406	0.12098	-5.10298	3.34354705862264e-07	4.16804898562349e-06	KLHL24
ENSG00000100307	171.552	-0.616886	1.53356	0.137731	-4.47893	7.50175318225761e-06	7.41751174638009e-05	CBX7
ENSG00000157227	8899.25	-0.616879	1.53355	0.0426097	-14.4774	1.68287823926818e-47	2.92652525808736e-45	MMP14
ENSG00000183160	1753.27	-0.616296	1.53293	0.0661628	-9.31484	1.22138882364476e-20	6.460821792603e-19	TMEM119
ENSG00000164663	131.759	-0.615701	1.5323	0.149695	-4.11304	3.9047785961815e-05	0.000332659	USP49
ENSG00000138623	401.82	-0.613845	1.53033	0.094852	-6.47161	9.69653003857179e-11	1.98964787458128e-09	SEMA7A
ENSG00000115419	4127.47	-0.613624	1.5301	0.0595865	-10.298	7.19200832721555e-25	5.13103691529347e-23	GLS
ENSG00000143869	7.7703	-0.612432	1.52883	0.198938	-3.07851	0.00208037	0.0112615	GDF7
ENSG00000141337	58.1984	-0.611118	1.52744	0.185438	-3.29553	0.000982353	0.00586293	ARSG
ENSG00000111261	36.0071	-0.609593	1.52583	0.197314	-3.08946	0.00200523	0.0109057	MANSC1
ENSG00000083290	367.679	-0.609489	1.52572	0.111821	-5.45056	5.02109265691692e-08	7.14978925721886e-07	ULK2
ENSG00000166016	64.1327	-0.609323	1.52554	0.180483	-3.37607	0.000735296	0.00457079	ABTB2
ENSG00000116679	2062.05	-0.608761	1.52495	0.0541405	-11.2441	2.47613910160797e-29	2.29653647877134e-27	IVNS1ABP
ENSG00000163346	1000.59	-0.607994	1.52414	0.0733473	-8.28925	1.13965521962181e-16	4.37980204844714e-15	PBXIP1
ENSG00000108474	93.5477	-0.607244	1.52335	0.150379	-4.03808	5.38914149729526e-05	0.000446538	PIGL
ENSG00000145244	1039.05	-0.606524	1.52259	0.0676718	-8.96273	3.16739540099272e-19	1.48366346190608e-17	CORIN
ENSG00000187800	1101.11	-0.606447	1.52251	0.0565784	-10.7187	8.3148334452687e-27	6.68647184338602e-25	PEAR1
ENSG00000250644	74.7263	-0.606381	1.52244	0.186622	-3.24925	0.00115709	0.00675513	0
ENSG00000138448	4496.78	-0.60625	1.5223	0.0370162	-16.378	2.74843529247078e-60	6.70811084014974e-58	ITGAV
ENSG00000004139	326.585	-0.605518	1.52152	0.104674	-5.7848	7.25995232691573e-09	1.15826211894555e-07	SARM1
ENSG00000225828	29.0347	-0.605276	1.52127	0.210854	-2.87059	0.00409701	0.0200837	FAM229A
ENSG00000064886	9.40399	-0.604572	1.52053	0.180668	-3.34632	0.000818915	0.0050034	CHI3L2
ENSG00000182752	622.587	-0.603724	1.51963	0.119793	-5.03973	4.66196426136691e-07	5.72438188915591e-06	PAPPA
ENSG00000092421	84.0628	-0.602972	1.51884	0.18723	-3.22048	0.00127975	0.00737829	SEMA6A
ENSG00000076641	784.169	-0.602864	1.51873	0.100976	-5.97035	2.36750766743188e-09	4.06125359670929e-08	PAG1
ENSG00000198440	86.2937	-0.601447	1.51724	0.194442	-3.09319	0.00198019	0.0108033	ZNF583
ENSG00000214575	20.0356	-0.600829	1.51659	0.208794	-2.87762	0.00400683	0.019725	CPEB1
ENSG00000170390	1176.28	-0.599059	1.51473	0.0904974	-6.61963	3.60104713486682e-11	7.70734888311803e-10	DCLK2
ENSG00000164125	67.2272	-0.598123	1.51375	0.177653	-3.3668	0.000760449	0.00470194	GASK1B
ENSG00000109854	324.094	-0.597706	1.51331	0.106805	-5.59622	2.19077998147657e-08	3.26668071836034e-07	HTATIP2
ENSG00000143816	56.2591	-0.59742	1.51301	0.175073	-3.41241	0.000643923	0.00406639	WNT9A
ENSG00000186889	38.0956	-0.597374	1.51296	0.200215	-2.98366	0.00284819	0.0147356	TMEM17
ENSG00000139329	22958.3	-0.59703	1.5126	0.0553519	-10.7861	4.00473764612053e-27	3.33616228340292e-25	LUM
ENSG00000168890	134.305	-0.595849	1.51136	0.13299	-4.4804	7.45040047992788e-06	7.37197521171811e-05	TMEM150A
ENSG00000258643	80.983	-0.595565	1.51106	0.171969	-3.4632	0.000533782	0.00343875	BCL2L2-PABPN1
ENSG00000120129	904.791	-0.594533	1.50998	0.0822251	-7.23056	4.81015676551867e-13	1.26262077211124e-11	DUSP1
ENSG00000158859	13.9054	-0.594041	1.50947	0.1944	-3.05576	0.0022449	0.0120583	ADAMTS4
ENSG00000029534	1434.61	-0.592781	1.50815	0.0498595	-11.889	1.34954936805094e-32	1.49007387367657e-30	ANK1
ENSG00000162383	7.68074	-0.592056	1.50739	0.196152	-3.01835	0.00254159	0.0134086	SLC1A7
ENSG00000237438	13.1013	-0.58929	1.50451	0.208	-2.83313	0.0046095	0.022174	CECR7
ENSG00000149781	19.0845	-0.58787	1.50303	0.208933	-2.81368	0.00489787	0.0233353	FERMT3
ENSG00000223802	21.6154	-0.587565	1.50271	0.210338	-2.79343	0.00521519	0.024528	CERS1
ENSG00000134780	73.9994	-0.586704	1.50181	0.164933	-3.55723	0.000374784	0.00251641	DAGLA
ENSG00000128590	414.668	-0.58647	1.50157	0.0873765	-6.71198	1.91999354356866e-11	4.26692494858261e-10	DNAJB9
ENSG00000204764	70.9237	-0.585242	1.50029	0.180738	-3.23808	0.00120339	0.00699104	RANBP17
ENSG00000101255	616.089	-0.584783	1.49981	0.071136	-8.22063	2.02429394389731e-16	7.47002051657809e-15	TRIB3
ENSG00000089177	57.9379	-0.584275	1.49929	0.208966	-2.79602	0.00517359	0.0243653	KIF16B
ENSG00000067141	122.407	-0.583984	1.49898	0.172427	-3.38684	0.000707024	0.00441675	NEO1
ENSG00000153814	716.302	-0.583336	1.49831	0.0657014	-8.87859	6.7711665593412e-19	3.04855887293057e-17	JAZF1
ENSG00000124766	468.889	-0.581468	1.49637	0.0807825	-7.19795	6.1125849251667e-13	1.58653510221864e-11	SOX4
ENSG00000173040	221.911	-0.581304	1.4962	0.111062	-5.23404	1.65844682113031e-07	2.17253410316053e-06	EVC2
ENSG00000250067	58.9724	-0.581028	1.49592	0.187348	-3.10134	0.00192649	0.0105517	YJEFN3
ENSG00000112210	1366.15	-0.576751	1.49149	0.0588206	-9.80526	1.06873117182308e-22	6.52113511508888e-21	RAB23
ENSG00000008283	276.036	-0.576688	1.49142	0.122426	-4.71051	2.47094024940497e-06	2.65244758871312e-05	CYB561
ENSG00000108947	103.813	-0.576438	1.49116	0.156905	-3.6738	0.00023897	0.00169301	EFNB3
ENSG00000124225	32.6789	-0.576148	1.49086	0.209266	-2.75319	0.00590171	0.0272501	PMEPA1
ENSG00000198786	24703.1	-0.575422	1.49011	0.0656294	-8.76774	1.82280594777549e-18	7.94949101738324e-17	MT-ND5
ENSG00000177694	194.046	-0.575409	1.4901	0.157687	-3.64905	0.000263213	0.00184661	NAALADL2
ENSG00000156463	61.829	-0.575099	1.48978	0.1986	-2.89576	0.00378238	0.0188266	SH3RF2
ENSG00000139132	611.48	-0.574909	1.48958	0.0732631	-7.84719	4.25467871122846e-15	1.35759381262868e-13	FGD4
ENSG00000099822	91.5331	-0.574839	1.48951	0.157815	-3.64249	0.000270016	0.00188388	HCN2
ENSG00000136732	611.536	-0.574245	1.4889	0.0810666	-7.08362	1.40433906818846e-12	3.5301617979569e-11	GYPC
ENSG00000240764	30.0264	-0.573389	1.48802	0.210755	-2.72064	0.00651552	0.0296125	PCDHGC5
ENSG00000189058	23.5267	-0.572585	1.48719	0.206927	-2.76709	0.00565588	0.0262632	APOD
ENSG00000101333	530.712	-0.572539	1.48714	0.114861	-4.98463	6.2079192759582e-07	7.45808056710972e-06	PLCB4
ENSG00000161381	19.0226	-0.571869	1.48645	0.202526	-2.82368	0.00474756	0.0227282	PLXDC1
ENSG00000114251	11467	-0.571487	1.48605	0.0519284	-11.0053	3.60384125936644e-28	3.13353997501912e-26	WNT5A
ENSG00000183569	40.3331	-0.571457	1.48602	0.195489	-2.92321	0.00346438	0.0174183	SERHL2
ENSG00000136153	6384.49	-0.570205	1.48473	0.0486818	-11.7129	1.09472136974978e-31	1.15376997696658e-29	LMO7
ENSG00000072422	412.086	-0.567121	1.48156	0.101164	-5.60593	2.07135447019163e-08	3.1052460548821e-07	RHOBTB1
ENSG00000136235	8238.31	-0.566938	1.48138	0.0509664	-11.1237	9.61489519929385e-29	8.57451423157539e-27	GPNMB
ENSG00000001617	68.3768	-0.566092	1.48051	0.201696	-2.80667	0.0050057	0.0237434	SEMA3F
ENSG00000137501	690.186	-0.563936	1.4783	0.0947781	-5.95006	2.68041933030081e-09	4.54756021013962e-08	SYTL2
ENSG00000136367	33.9872	-0.56189	1.4762	0.210132	-2.67399	0.00749553	0.0333262	ZFHX2
ENSG00000103485	141.955	-0.560424	1.4747	0.165034	-3.3958	0.000684279	0.00428622	QPRT
ENSG00000097096	148.425	-0.560158	1.47443	0.127277	-4.4011	1.07702685798128e-05	0.000103091	SYDE2
ENSG00000119729	2218.87	-0.559496	1.47375	0.0617723	-9.05739	1.33612296179452e-19	6.3658022755087e-18	RHOQ
ENSG00000105122	9.73693	-0.559377	1.47363	0.195819	-2.85661	0.00428193	0.0208872	RASAL3
ENSG00000161958	19.2706	-0.558899	1.47315	0.210626	-2.65352	0.00796569	0.0350079	FGF11
ENSG00000128965	555.002	-0.558851	1.4731	0.0773231	-7.22748	4.9204594172084e-13	1.28671863556773e-11	CHAC1
ENSG00000142279	400.934	-0.558802	1.47305	0.125386	-4.45667	8.32445106350122e-06	8.16136456627406e-05	WTIP
ENSG00000240303	702.834	-0.558612	1.47285	0.0888149	-6.28962	3.18238841364876e-10	6.07316702478485e-09	ACAD11
ENSG00000246705	452.927	-0.558065	1.47229	0.0848835	-6.57447	4.88255365420704e-11	1.03388259417547e-09	H2AJ
ENSG00000196923	3538.25	-0.558061	1.47229	0.0451309	-12.3654	4.02243110229642e-35	5.04144698154485e-33	PDLIM7
ENSG00000135338	133.179	-0.55688	1.47108	0.141345	-3.93985	8.15327679469866e-05	0.000646684	LCA5
ENSG00000068305	1356.01	-0.556008	1.47019	0.0714195	-7.78509	6.96611699400744e-15	2.18271665812233e-13	MEF2A
ENSG00000197928	69.3195	-0.555312	1.46949	0.182934	-3.03559	0.00240062	0.0127764	ZNF677
ENSG00000237624	13.8274	-0.554978	1.46915	0.193349	-2.87034	0.00410032	0.0200929	OXCT2P1
ENSG00000198712	25378.5	-0.554918	1.46909	0.036874	-15.049	3.50347804306791e-51	6.49871820468811e-49	MT-CO2
ENSG00000124762	3335.13	-0.554448	1.46861	0.0481328	-11.5191	1.05665256967889e-30	1.05001075352662e-28	CDKN1A
ENSG00000182796	193.95	-0.553531	1.46767	0.130658	-4.2365	2.27034665986673e-05	0.000203119	TMEM198B
ENSG00000135919	9574.52	-0.553288	1.46743	0.0451069	-12.2662	1.37640928213281e-34	1.7096969583064e-32	SERPINE2
ENSG00000198959	1895.32	-0.55233	1.46645	0.0670136	-8.24205	1.69280889942266e-16	6.29688700769201e-15	TGM2
ENSG00000165072	150.036	-0.552128	1.46625	0.157765	-3.49968	0.000465817	0.00305258	MAMDC2
ENSG00000169255	195.262	-0.551858	1.46597	0.116232	-4.74791	2.05531999882847e-06	2.2408786695691e-05	B3GALNT1
ENSG00000170153	1178.36	-0.551168	1.46527	0.0776131	-7.10149	1.23422140869131e-12	3.11059569523796e-11	RNF150
ENSG00000267060	13.5546	-0.550215	1.4643	0.203742	-2.70055	0.00692259	0.0311472	PTGES3L
ENSG00000162337	640.089	-0.549688	1.46377	0.098589	-5.57555	2.46748450026481e-08	3.64412360591125e-07	LRP5
ENSG00000178860	165.322	-0.549685	1.46377	0.125277	-4.38774	1.14533480544276e-05	0.000109136	MSC
ENSG00000221923	146.252	-0.547602	1.46165	0.146072	-3.74886	0.000177641	0.00130828	ZNF880
ENSG00000113721	6680.71	-0.547545	1.4616	0.0714668	-7.66152	1.83743741816303e-14	5.54499552309848e-13	PDGFRB
ENSG00000227825	17.9752	-0.547523	1.46157	0.210782	-2.59758	0.00938822	0.0401626	SLC9A7P1
ENSG00000124212	82.2495	-0.547484	1.46153	0.200757	-2.7271	0.00638942	0.0291346	PTGIS
ENSG00000083454	46.3559	-0.546069	1.4601	0.200277	-2.72657	0.00639964	0.0291621	P2RX5
ENSG00000174032	335.935	-0.545509	1.45953	0.132724	-4.11011	3.95466988872183e-05	0.000336704	SLC25A30
ENSG00000174151	272.314	-0.544703	1.45872	0.129119	-4.21861	2.45815867790938e-05	0.000218499	CYB561D1
ENSG00000110031	767.248	-0.54413	1.45814	0.0815363	-6.67347	2.49823328033869e-11	5.45611010927345e-10	LPXN
ENSG00000164929	69.9121	-0.543386	1.45739	0.176869	-3.07225	0.00212449	0.0114647	BAALC
ENSG00000104324	631.643	-0.543221	1.45722	0.0671733	-8.08686	6.12240929994323e-16	2.11878005424901e-14	CPQ
ENSG00000258128	11.6119	-0.543001	1.457	0.207501	-2.61686	0.00887421	0.0383887	MKRN9P
ENSG00000166341	213.015	-0.542342	1.45634	0.123257	-4.40008	1.08209068109983e-05	0.000103464	DCHS1
ENSG00000144560	794.861	-0.541999	1.45599	0.0740236	-7.32197	2.44361013321175e-13	6.62680393240581e-12	VGLL4
ENSG00000184719	76.282	-0.541526	1.45551	0.184685	-2.93216	0.00336617	0.0169982	RNLS
ENSG00000095066	174.646	-0.541475	1.45546	0.184034	-2.94226	0.00325831	0.0165618	HOOK2
ENSG00000153246	378.062	-0.541273	1.45526	0.122625	-4.41405	1.0145216838266e-05	9.75399147573989e-05	PLA2R1
ENSG00000139508	131.554	-0.540837	1.45482	0.134566	-4.01912	5.8416823163277e-05	0.000481166	SLC46A3
ENSG00000205236	170.88	-0.539339	1.45331	0.155972	-3.45792	0.000544355	0.00349957	0
ENSG00000162614	1928.57	-0.538654	1.45262	0.0651049	-8.27364	1.29935013259959e-16	4.92549292771812e-15	NEXN
ENSG00000125868	11145.3	-0.53855	1.45251	0.0427116	-12.609	1.88368946043928e-36	2.5197969013107e-34	DSTN
ENSG00000139973	122.429	-0.53854	1.4525	0.165554	-3.25295	0.00114213	0.00667619	SYT16
ENSG00000106780	318.499	-0.538136	1.4521	0.0955368	-5.63277	1.77342489111461e-08	2.69933119093943e-07	MEGF9
ENSG00000169126	209.362	-0.536427	1.45038	0.145786	-3.67956	0.000233633	0.00166597	ODAD2
ENSG00000258674	17.2001	-0.536241	1.45019	0.209533	-2.55922	0.0104908	0.0439868	0
ENSG00000128923	980.72	-0.536098	1.45005	0.0621798	-8.62174	6.59420070476795e-18	2.7303131013313e-16	MINDY2
ENSG00000282458	805.991	-0.535735	1.44968	0.0934909	-5.73035	1.00225233660541e-08	1.57196555883364e-07	WASH5P
ENSG00000184374	40.8265	-0.533921	1.44786	0.196862	-2.71216	0.00668456	0.0302607	COLEC10
ENSG00000121413	30.8546	-0.533554	1.44749	0.205998	-2.59009	0.009595	0.0409089	ZSCAN18
ENSG00000114270	5982.58	-0.533506	1.44744	0.065005	-8.20715	2.26493582194063e-16	8.29204925127318e-15	COL7A1
ENSG00000110422	1055.44	-0.533465	1.4474	0.0725041	-7.35773	1.87070879634185e-13	5.17401605859002e-12	HIPK3
ENSG00000134243	2103.42	-0.533306	1.44724	0.0603957	-8.8302	1.04486070434224e-18	4.62933188497112e-17	SORT1
ENSG00000248527	1035.65	-0.533149	1.44708	0.0926867	-5.75216	8.81096544737686e-09	1.39610650687821e-07	MTATP6P1
ENSG00000165091	8.02521	-0.533022	1.44696	0.189342	-2.81513	0.00487579	0.023262	TMC1
ENSG00000165323	22.1317	-0.532137	1.44607	0.201026	-2.6471	0.00811844	0.0355728	FAT3
ENSG00000084636	4354.7	-0.532122	1.44605	0.0540363	-9.8475	7.02725045817632e-23	4.32590531958754e-21	COL16A1
ENSG00000178980	633.44	-0.532034	1.44597	0.0708879	-7.50529	6.12946025663485e-14	1.76548760021333e-12	SELENOW
ENSG00000197978	45.4978	-0.531025	1.44496	0.208346	-2.54877	0.0108103	0.0451223	GOLGA6L9
ENSG00000140443	2392.13	-0.53084	1.44477	0.0794479	-6.68162	2.36314259385768e-11	5.17732909696819e-10	IGF1R
ENSG00000067191	157.954	-0.530708	1.44464	0.178651	-2.97065	0.00297172	0.0152838	CACNB1
ENSG00000220785	122.423	-0.530252	1.44418	0.139146	-3.81076	0.000138543	0.00104637	MTMR9LP
ENSG00000168939	32.4502	-0.527905	1.44183	0.200988	-2.62655	0.00862559	0.037488	SPRY3
ENSG00000132613	2107.56	-0.527161	1.44109	0.0723184	-7.28944	3.11242201622125e-13	8.35907627213706e-12	MTSS2
ENSG00000036530	30.5374	-0.527095	1.44103	0.209883	-2.51137	0.0120263	0.0491798	CYP46A1
ENSG00000107560	574.273	-0.526697	1.44063	0.105017	-5.01534	5.29402876284693e-07	6.43798322978379e-06	RAB11FIP2
ENSG00000154917	109.587	-0.526573	1.4405	0.169256	-3.11111	0.00186386	0.010253	RAB6B
ENSG00000189143	32.8726	-0.526509	1.44044	0.209682	-2.51099	0.0120392	0.0492181	CLDN4
ENSG00000115084	2393.43	-0.526009	1.43994	0.0761934	-6.9036	5.06992335638696e-12	1.18942282856755e-10	SLC35F5
ENSG00000087303	4045.27	-0.525507	1.43944	0.0533645	-9.84749	7.02741950996826e-23	4.32590531958754e-21	NID2
ENSG00000132031	49.6302	-0.525368	1.4393	0.185536	-2.83162	0.00463128	0.0222481	MATN3
ENSG00000118292	42.1219	-0.524756	1.43869	0.19391	-2.70619	0.006806	0.0307025	C1orf54
ENSG00000196562	32.5331	-0.524345	1.43828	0.210242	-2.49401	0.0126308	0.0512451	SULF2
ENSG00000182541	277.075	-0.523208	1.43715	0.129432	-4.04233	5.29225088681623e-05	0.000439295	LIMK2
ENSG00000198478	150.491	-0.522447	1.43639	0.130403	-4.00641	6.16482581638641e-05	0.000505392	SH3BGRL2
ENSG00000274512	81.9476	-0.522274	1.43622	0.196936	-2.652	0.00800175	0.0351501	TBC1D3L
ENSG00000104524	50.6363	-0.52208	1.43602	0.196663	-2.6547	0.00793799	0.0349251	PYCR3
ENSG00000116183	9.19646	-0.52118	1.43513	0.203589	-2.55996	0.0104685	0.0439197	PAPPA2
ENSG00000138449	114.702	-0.520774	1.43473	0.145573	-3.57741	0.000347013	0.0023458	SLC40A1
ENSG00000167220	430.618	-0.52072	1.43467	0.106248	-4.90097	9.536456206343e-07	1.10283606602364e-05	HDHD2
ENSG00000167554	16.9405	-0.520388	1.43434	0.206661	-2.51807	0.0117999	0.0485249	ZNF610
ENSG00000115414	237658	-0.520351	1.4343	0.0330862	-15.7271	9.85638443911674e-56	2.17654000503162e-53	FN1
ENSG00000101460	172.077	-0.519296	1.43326	0.133663	-3.88513	0.000102276	0.000794893	MAP1LC3A
ENSG00000147642	7.56303	-0.519029	1.43299	0.191457	-2.71095	0.00670907	0.0303435	SYBU
ENSG00000100151	205.643	-0.518911	1.43287	0.12585	-4.12325	3.73557367429683e-05	0.000319222	PICK1
ENSG00000196739	696.655	-0.518903	1.43287	0.123604	-4.1981	2.69162087611875e-05	0.0002376	COL27A1
ENSG00000244560	12.3903	-0.518549	1.43251	0.208237	-2.49019	0.0127676	0.051755	0
ENSG00000142798	4626.64	-0.517991	1.43196	0.0695126	-7.45176	9.21054800570908e-14	2.62039148988599e-12	HSPG2
ENSG00000136378	104.554	-0.517066	1.43104	0.159323	-3.2454	0.00117286	0.00682999	ADAMTS7
ENSG00000178163	267.856	-0.516941	1.43092	0.140689	-3.67436	0.000238446	0.00169076	ZNF518B
ENSG00000147813	74.9419	-0.515602	1.42959	0.174868	-2.94852	0.00319302	0.0162775	NAPRT
ENSG00000081853	45.7508	-0.51552	1.42951	0.195728	-2.63386	0.00844211	0.0368287	PCDHGA2
ENSG00000113083	12014.2	-0.513653	1.42766	0.037097	-13.8462	1.34051408422409e-43	2.22014665949114e-41	LOX
ENSG00000111679	9.37845	-0.513308	1.42732	0.193234	-2.65641	0.00789775	0.0348005	PTPN6
ENSG00000130045	47.4597	-0.512905	1.42692	0.185215	-2.76923	0.00561882	0.0261173	NXNL2
ENSG00000175946	16.9285	-0.512801	1.42682	0.210685	-2.43397	0.0149341	0.0587232	KLHL38
ENSG00000035664	97.3577	-0.511825	1.42585	0.160397	-3.19098	0.00141789	0.00810424	DAPK2
ENSG00000082074	30.3303	-0.511518	1.42555	0.205819	-2.48528	0.0129451	0.0523069	FYB1
ENSG00000249773	6.38551	-0.510963	1.425	0.185921	-2.74828	0.0059909	NA	0
ENSG00000205269	127.467	-0.509759	1.42381	0.139866	-3.64463	0.000267777	0.00187014	TMEM170B
ENSG00000117318	700.668	-0.509311	1.42337	0.0792428	-6.42722	1.29959364356136e-10	2.62789923971303e-09	ID3
ENSG00000100523	407.877	-0.50919	1.42325	0.112621	-4.52128	6.14662359825127e-06	6.19650923904867e-05	DDHD1
ENSG00000183723	456.21	-0.50911	1.42317	0.130092	-3.91347	9.097975064174e-05	0.000713478	CMTM4
ENSG00000108828	5828.04	-0.508874	1.42294	0.0571394	-8.90583	5.29867898096018e-19	2.43284561000389e-17	VAT1
ENSG00000108825	20.4255	-0.508126	1.4222	0.200663	-2.53223	0.0113339	0.0468859	PTGES3L-AARSD1
ENSG00000151967	53.0309	-0.507757	1.42184	0.210843	-2.40823	0.0160302	0.0622072	SCHIP1
ENSG00000172031	12.8194	-0.507083	1.42117	0.210442	-2.40961	0.0159696	0.0620239	EPHX4
ENSG00000119508	286.789	-0.506213	1.42032	0.114546	-4.41929	9.90264540482847e-06	9.54055421551065e-05	NR4A3
ENSG00000142910	20.0756	-0.505946	1.42005	0.210261	-2.40627	0.0161162	0.0624537	TINAGL1
ENSG00000130635	16688.7	-0.505815	1.41993	0.0317731	-15.9196	4.63202789493651e-57	1.05640609957962e-54	COL5A1
ENSG00000166582	90.7336	-0.505614	1.41973	0.159118	-3.17761	0.00148494	0.00843201	CENPV
ENSG00000164989	66.4021	-0.50559	1.4197	0.182334	-2.77288	0.00555632	0.0258873	CCDC171
ENSG00000152284	318.975	-0.505509	1.41962	0.105456	-4.79354	1.63867120499558e-06	1.81940892289693e-05	TCF7L1
ENSG00000167106	754.291	-0.504604	1.41873	0.150023	-3.36352	0.000769544	0.00474762	FAM102A
ENSG00000196605	46.5341	-0.504035	1.41817	0.197814	-2.54803	0.0108334	0.0451917	ZNF846
ENSG00000186205	16.3601	-0.503816	1.41796	0.209156	-2.4088	0.0160049	0.0621261	MTARC1
ENSG00000188732	14.1779	-0.503353	1.4175	0.205599	-2.44823	0.014356	0.0569655	FAM221A
ENSG00000163703	205.778	-0.502747	1.41691	0.116784	-4.30493	1.6703821885911e-05	0.000154716	CRELD1
ENSG00000167363	19.9683	-0.502648	1.41681	0.210373	-2.38932	0.0168797	0.0646381	FN3K
ENSG00000234444	73.1272	-0.502444	1.41661	0.206927	-2.42812	0.0151771	0.0594104	ZNF736
ENSG00000196263	83.604	-0.501691	1.41587	0.201572	-2.48889	0.0128143	0.0518838	ZNF471
ENSG00000158445	16.1332	-0.501355	1.41554	0.204621	-2.45017	0.0142789	0.0567081	KCNB1
ENSG00000160200	1169.32	-0.501159	1.41535	0.0819888	-6.11253	9.80634942789374e-10	1.76033462246268e-08	CBS
ENSG00000179104	97.8308	-0.500873	1.41507	0.166569	-3.007	0.00263839	0.0138563	TMTC2
ENSG00000183098	19.9436	-0.500702	1.4149	0.209387	-2.39127	0.01679	0.064401	GPC6
ENSG00000155511	45.0434	-0.500523	1.41473	0.209863	-2.385	0.0170791	0.0652222	GRIA1
ENSG00000184702	340.124	-0.500287	1.41449	0.0949526	-5.26881	1.37311006149541e-07	1.8297612237092e-06	SEPTIN5
ENSG00000286015	7.73441	-0.499519	1.41374	0.198838	-2.51219	0.0119986	0.0491144	0
ENSG00000182700	98.4665	-0.499482	1.41371	0.168045	-2.97231	0.00295564	0.0152067	IGIP
ENSG00000145012	2009.04	-0.499397	1.41362	0.101595	-4.91555	8.85344699113481e-07	1.03070422209764e-05	LPP
ENSG00000054793	1221.22	-0.498769	1.41301	0.0616207	-8.09419	5.76451161793746e-16	1.99989739722559e-14	ATP9A
ENSG00000139625	469.156	-0.498638	1.41288	0.159823	-3.11993	0.00180891	0.00998634	MAP3K12
ENSG00000161277	123.565	-0.498331	1.41258	0.131867	-3.77906	0.000157424	0.00117746	THAP8
ENSG00000166971	273.805	-0.498063	1.41232	0.103201	-4.82615	1.39195954092465e-06	1.56168880107611e-05	AKTIP
ENSG00000104881	60.4627	-0.497276	1.41155	0.206932	-2.40308	0.0162575	0.0628784	PPP1R13L
ENSG00000074370	31.36	-0.497237	1.41151	0.204682	-2.42932	0.0151272	0.0592649	ATP2A3
ENSG00000197372	138.302	-0.497173	1.41145	0.143155	-3.47296	0.000514743	0.0033323	ZNF675
ENSG00000115839	2181.95	-0.496709	1.41099	0.0469767	-10.5735	3.95310520652635e-26	3.03843091896103e-24	RAB3GAP1
ENSG00000204514	90.7299	-0.496527	1.41081	0.201598	-2.46296	0.0137794	0.05507	ZNF814
ENSG00000131737	255.519	-0.496064	1.41036	0.114343	-4.3384	1.43522595241834e-05	0.000134096	KRT34
ENSG00000149451	1633.94	-0.49543	1.40974	0.0849536	-5.83177	5.48420178856438e-09	8.91310926197519e-08	ADAM33
ENSG00000171861	199.328	-0.495237	1.40955	0.1157	-4.28034	1.86607352243256e-05	0.000170347	MRM3
ENSG00000159217	65.8274	-0.495218	1.40953	0.209493	-2.36389	0.0180843	0.0681813	IGF2BP1
ENSG00000111664	90.5086	-0.495202	1.40952	0.178686	-2.77135	0.00558245	0.0259743	GNB3
ENSG00000196437	124.363	-0.494816	1.40914	0.160714	-3.07887	0.00207788	0.0112568	ZNF569
ENSG00000087245	12676.6	-0.494582	1.40891	0.0536893	-9.21192	3.20350211841883e-20	1.60892135275967e-18	MMP2
ENSG00000177570	549.003	-0.494569	1.4089	0.121195	-4.08077	4.48860870166099e-05	0.000378131	SAMD12
ENSG00000183346	22.8873	-0.494324	1.40866	0.210238	-2.35126	0.0187099	0.0700651	CABCOCO1
ENSG00000168994	1430.72	-0.493877	1.40822	0.0566115	-8.72397	2.68619533022627e-18	1.14632973724257e-16	PXDC1
ENSG00000092295	16.2267	-0.493563	1.40792	0.209134	-2.36003	0.0182733	0.0686889	TGM1
ENSG00000205609	104.224	-0.493186	1.40755	0.181405	-2.7187	0.00655397	0.0297581	EIF3CL
ENSG00000243716	457.829	-0.493166	1.40753	0.131318	-3.7555	0.000172993	0.00127743	NPIPB5
ENSG00000131389	3270.33	-0.493059	1.40743	0.0515076	-9.57255	1.04303747774087e-21	6.0210528590585e-20	SLC6A6
ENSG00000178996	1923.14	-0.493023	1.40739	0.0510719	-9.65351	4.75009911570761e-22	2.77661255872791e-20	SNX18
ENSG00000128710	227.608	-0.491694	1.4061	0.104453	-4.70732	2.50989158710169e-06	2.68597013536605e-05	HOXD10
ENSG00000122122	7.46077	-0.491692	1.40609	0.182743	-2.69062	0.00713194	0.0319548	SASH3
ENSG00000086991	23.4351	-0.491288	1.4057	0.210821	-2.33035	0.0197875	0.0733307	NOX4
ENSG00000198569	4.55012	-0.491238	1.40565	0.17252	-2.84742	0.00440756	NA	SLC34A3
ENSG00000186765	15.6376	-0.490757	1.40518	0.20724	-2.36807	0.0178813	0.0675258	FSCN2
ENSG00000174804	745.656	-0.490718	1.40514	0.0754055	-6.50773	7.62964198291966e-11	1.57951754860682e-09	FZD4
ENSG00000109472	65.0279	-0.490324	1.40476	0.198098	-2.47516	0.0133178	0.0535639	CPE
ENSG00000113504	15.021	-0.490235	1.40467	0.183323	-2.67416	0.00749178	0.0333262	SLC12A7
ENSG00000155324	1443.94	-0.490166	1.40461	0.0583944	-8.39405	4.69677781115962e-17	1.84580714431787e-15	GRAMD2B
ENSG00000188227	23.1251	-0.489114	1.40358	0.210757	-2.32075	0.0203003	0.0747927	ZNF793
ENSG00000120708	566.218	-0.488731	1.40321	0.190103	-2.57087	0.0101443	0.0428178	TGFBI
ENSG00000245680	173.429	-0.486609	1.40115	0.168608	-2.88603	0.00390135	0.0193014	ZNF585B
ENSG00000130066	404.351	-0.486383	1.40093	0.081372	-5.97727	2.26904182376387e-09	3.9067957737875e-08	SAT1
ENSG00000127507	27.6142	-0.485892	1.40045	0.210656	-2.30657	0.0210789	0.077024	ADGRE2
ENSG00000186654	203.739	-0.485761	1.40032	0.123367	-3.93753	8.23239594064253e-05	0.000652216	PRR5
ENSG00000090924	811.5	-0.485749	1.40031	0.119452	-4.06649	4.77267902324085e-05	0.000400012	PLEKHG2
ENSG00000007255	34.8228	-0.484958	1.39955	0.196018	-2.47404	0.0133593	0.0536532	TRAPPC6A
ENSG00000136167	43.2997	-0.484553	1.39915	0.198947	-2.43559	0.0148674	0.0585247	LCP1
ENSG00000151881	288.52	-0.484264	1.39887	0.114384	-4.23367	2.29912726406612e-05	0.000205562	TMEM267
ENSG00000163959	21.6885	-0.483918	1.39854	0.207794	-2.32883	0.019868	0.0735102	SLC51A
ENSG00000244257	361.047	-0.483828	1.39845	0.108124	-4.47475	7.65001961995339e-06	7.54801935835402e-05	PKD1P1
ENSG00000254996	271.915	-0.48357	1.3982	0.152316	-3.17478	0.0014995	0.00849048	ANKHD1-EIF4EBP3
ENSG00000163637	275.885	-0.483444	1.39808	0.138622	-3.4875	0.000487562	0.00317703	PRICKLE2
ENSG00000182612	276.009	-0.48313	1.39777	0.115518	-4.18229	2.88588700743107e-05	0.000252665	TSPAN10
ENSG00000167286	8.33163	-0.483041	1.39769	0.182385	-2.64847	0.00808578	0.0354632	CD3D
ENSG00000119699	23.83	-0.482935	1.39758	0.20652	-2.33844	0.0193646	0.0719938	TGFB3
ENSG00000221968	1419.23	-0.481833	1.39652	0.0690231	-6.98075	2.93603949711174e-12	7.11605949195444e-11	FADS3
ENSG00000213658	50.2576	-0.481757	1.39644	0.183925	-2.61931	0.00881066	0.0381731	LAT
ENSG00000198886	25830.2	-0.480819	1.39554	0.0607462	-7.91521	2.46833153960978e-15	8.07986550095322e-14	MT-ND4
ENSG00000165985	7.68623	-0.480233	1.39497	0.193501	-2.48181	0.0130717	0.052757	C1QL3
ENSG00000137834	137.453	-0.479953	1.3947	0.138473	-3.46604	0.000528177	0.00340816	SMAD6
ENSG00000162572	49.9495	-0.479727	1.39448	0.196512	-2.44121	0.0146381	0.0578211	SCNN1D
ENSG00000173230	2813.9	-0.479054	1.39383	0.0901465	-5.31417	1.07143467960504e-07	1.45280694567888e-06	GOLGB1
ENSG00000144063	124.383	-0.479039	1.39382	0.135894	-3.52509	0.000423332	0.00280581	MALL
ENSG00000154359	65.0038	-0.479012	1.39379	0.209749	-2.28374	0.022387	0.0806651	LONRF1
ENSG00000127241	4206.6	-0.478687	1.39347	0.0463163	-10.3352	4.88524133577961e-25	3.57702512965084e-23	MASP1
ENSG00000180573	234.936	-0.478571	1.39336	0.136109	-3.51609	0.000437953	0.0028917	H2AC6
ENSG00000197653	20.3378	-0.478442	1.39324	0.210823	-2.2694	0.0232441	0.0830437	DNAH10
ENSG00000158186	658.283	-0.478403	1.3932	0.108156	-4.42326	9.72233290044009e-06	9.39938118908426e-05	MRAS
ENSG00000101665	345.586	-0.478197	1.393	0.112215	-4.26142	2.03127926367301e-05	0.000183144	SMAD7
ENSG00000158258	19.5985	-0.478091	1.3929	0.179585	-2.66221	0.00776304	0.0343182	CLSTN2
ENSG00000081177	445.29	-0.477812	1.39263	0.0981978	-4.86581	1.13988006727939e-06	1.29453155069314e-05	EXD2
ENSG00000235217	87.4259	-0.477134	1.39198	0.154503	-3.08818	0.00201389	0.0109357	TSPY26P
ENSG00000082512	592.818	-0.476798	1.39165	0.088942	-5.36078	8.28644623258374e-08	1.13801618941466e-06	TRAF5
ENSG00000119655	2116.29	-0.476656	1.39151	0.0421982	-11.2957	1.37873688895442e-29	1.32056599685878e-27	NPC2
ENSG00000170160	106.407	-0.476177	1.39105	0.165335	-2.88008	0.00397572	0.0195997	CCDC144A
ENSG00000182372	193.712	-0.475922	1.39081	0.125877	-3.78086	0.000156286	0.00117021	CLN8
ENSG00000125657	71.1485	-0.475622	1.39052	0.170769	-2.78518	0.00534983	0.0250525	TNFSF9
ENSG00000162496	18.562	-0.474713	1.38964	0.209922	-2.26137	0.0237361	0.0845408	DHRS3
ENSG00000260230	8.7968	-0.473964	1.38892	0.19844	-2.38845	0.0169197	0.0647555	FRRS1L
ENSG00000164056	40.2958	-0.473528	1.3885	0.197044	-2.40316	0.0162541	0.0628784	SPRY1
ENSG00000228253	3864.71	-0.472996	1.38799	0.0748586	-6.31852	2.64087495291496e-10	5.10947330112097e-09	MT-ATP8
ENSG00000132003	200.446	-0.472995	1.38799	0.133689	-3.53802	0.000403133	0.00268111	ZSWIM4
ENSG00000185900	306.255	-0.472815	1.38781	0.163557	-2.89082	0.00384238	0.0190518	POMK
ENSG00000121743	115.814	-0.472669	1.38767	0.148856	-3.17533	0.00149665	0.00848235	GJA3
ENSG00000104205	249.234	-0.472448	1.38746	0.110144	-4.28937	1.79183138320207e-05	0.000164188	SGK3
ENSG00000215105	64.0638	-0.471286	1.38634	0.177374	-2.65701	0.00788364	0.034774	TTC3P1
ENSG00000077943	408.78	-0.470245	1.38534	0.077985	-6.02994	1.64019213692449e-09	2.87384798600673e-08	ITGA8
ENSG00000148803	118.11	-0.470215	1.38532	0.140027	-3.35803	0.000784992	0.00482581	FUOM
ENSG00000169085	8.84051	-0.470147	1.38525	0.194581	-2.4162	0.0156833	0.0610481	VXN
ENSG00000150054	62.572	-0.469272	1.38441	0.194883	-2.40797	0.0160414	0.0622331	MPP7
ENSG00000109738	200.053	-0.468931	1.38408	0.142815	-3.28348	0.00102532	0.00607768	GLRB
ENSG00000184434	5.74963	-0.468913	1.38407	0.186007	-2.52095	0.011704	NA	LRRC19
ENSG00000166033	1231.1	-0.468866	1.38402	0.0632144	-7.41708	1.19732326237397e-13	3.35829863430377e-12	HTRA1
ENSG00000212907	4403.01	-0.468856	1.38401	0.167948	-2.79166	0.00524377	0.0246207	MT-ND4L
ENSG00000099849	84.4975	-0.468439	1.38361	0.170626	-2.74542	0.00604343	0.0278122	RASSF7
ENSG00000155465	40.7773	-0.468209	1.38339	0.205346	-2.2801	0.0226018	0.0813126	SLC7A7
ENSG00000132879	204.408	-0.468187	1.38337	0.118898	-3.93771	8.22626405125963e-05	0.000652101	FBXO44
ENSG00000176155	231.832	-0.468186	1.38337	0.128699	-3.63784	0.000274938	0.00191584	CCDC57
ENSG00000134508	28.9966	-0.467884	1.38308	0.208375	-2.24539	0.0247429	0.0874551	CABLES1
ENSG00000006459	96.5076	-0.467744	1.38295	0.185964	-2.51524	0.0118952	0.0488159	KDM7A
ENSG00000178607	207.41	-0.467306	1.38253	0.123123	-3.79543	0.000147386	0.00110775	ERN1
ENSG00000177675	177.034	-0.467259	1.38248	0.149417	-3.12722	0.00176467	0.00976147	CD163L1
ENSG00000110455	89.1526	-0.467215	1.38244	0.175572	-2.6611	0.00778868	0.0344206	ACCS
ENSG00000135362	352.714	-0.467201	1.38242	0.117227	-3.98544	6.73553231558843e-05	0.000545429	PRR5L
ENSG00000135144	6.94893	-0.466547	1.3818	0.173087	-2.69545	0.00702929	NA	DTX1
ENSG00000066230	379.259	-0.466364	1.38162	0.131205	-3.55446	0.00037875	0.00253814	SLC9A3
ENSG00000107968	86.4216	-0.465249	1.38056	0.183408	-2.53669	0.0111907	0.04639	MAP3K8
ENSG00000040531	360.722	-0.4652	1.38051	0.106476	-4.36904	1.24791194918958e-05	0.000118102	CTNS
ENSG00000119541	1340.56	-0.464949	1.38027	0.0543387	-8.55649	1.16353796955955e-17	4.71928286662171e-16	VPS4B
ENSG00000123243	13.6273	-0.464937	1.38026	0.189664	-2.45137	0.0142315	0.056568	ITIH5
ENSG00000130766	275.823	-0.464768	1.3801	0.105991	-4.38499	1.15992823837937e-05	0.000110451	SESN2
ENSG00000137699	16.3762	-0.464328	1.37967	0.210769	-2.20302	0.0275935	0.0949495	TRIM29
ENSG00000283162	4.37866	-0.464245	1.3796	0.16136	-2.87708	0.00401375	NA	0
ENSG00000141570	146.141	-0.464102	1.37946	0.15839	-2.93012	0.00338836	0.0170731	CBX8
ENSG00000169246	138.317	-0.463333	1.37872	0.148996	-3.1097	0.00187277	0.010298	NPIPB3
ENSG00000166987	652.85	-0.462984	1.37839	0.135686	-3.41218	0.000644459	0.00406793	MBD6
ENSG00000164418	1225.77	-0.462938	1.37835	0.0635255	-7.28743	3.15927268121138e-13	8.46855521021439e-12	GRIK2
ENSG00000139269	33.222	-0.462813	1.37823	0.20296	-2.28032	0.0225887	0.0812977	INHBE
ENSG00000198804	104625	-0.462012	1.37746	0.0529478	-8.72581	2.64284275031934e-18	1.13479099822354e-16	MT-CO1
ENSG00000105321	541.681	-0.461866	1.37732	0.108307	-4.26442	2.0042142705955e-05	0.000181056	CCDC9
ENSG00000107104	1298.77	-0.46125	1.37673	0.0608911	-7.575	3.59139423842997e-14	1.0563102884786e-12	KANK1
ENSG00000196123	217.954	-0.461233	1.37672	0.149163	-3.09215	0.00198715	0.0108313	MATCAP1
ENSG00000104763	1928.6	-0.461032	1.37653	0.0663648	-6.94693	3.73325458308664e-12	8.90858280615804e-11	ASAH1
ENSG00000177943	104.29	-0.461018	1.37651	0.169969	-2.71237	0.00668039	0.0302531	MAMDC4
ENSG00000155980	98.4537	-0.460213	1.37575	0.208474	-2.20753	0.027277	0.0941166	KIF5A
ENSG00000261408	78.9728	-0.460179	1.37571	0.183182	-2.51213	0.0120004	0.0491144	TEN1-CDK3
ENSG00000125730	201.042	-0.460071	1.37561	0.209887	-2.192	0.0283795	0.0970541	C3
ENSG00000167699	865	-0.459821	1.37537	0.0618123	-7.43898	1.01462442947733e-13	2.86899493148144e-12	GLOD4
ENSG00000179476	89.9984	-0.459116	1.3747	0.189588	-2.42165	0.0154502	0.0603603	C14orf28
ENSG00000105270	1631.48	-0.459098	1.37468	0.0680072	-6.75072	1.47108426131949e-11	3.3067200248829e-10	CLIP3
ENSG00000181634	9.86319	-0.458731	1.37433	0.195447	-2.34708	0.018921	0.0707034	TNFSF15
ENSG00000177169	916.11	-0.458624	1.37423	0.1081	-4.24259	2.20959306663377e-05	0.000198322	ULK1
ENSG00000159388	157.44	-0.458312	1.37393	0.130647	-3.50803	0.000451435	0.00296944	BTG2
ENSG00000179820	3439.97	-0.457918	1.37356	0.0451601	-10.1399	3.6762496258166e-24	2.49482852655417e-22	MYADM
ENSG00000172159	98.8409	-0.456877	1.37257	0.165458	-2.76128	0.0057575	0.0266817	FRMD3
ENSG00000182983	9.6893	-0.45662	1.37232	0.196808	-2.32013	0.0203339	0.0748769	ZNF662
ENSG00000165507	82.9561	-0.456533	1.37224	0.161106	-2.83375	0.0046006	0.0221569	DEPP1
ENSG00000135074	2003.55	-0.456423	1.37214	0.051921	-8.79072	1.48598367798197e-18	6.56285870732861e-17	ADAM19
ENSG00000136010	2783.63	-0.455968	1.3717	0.0571317	-7.981	1.45157806905623e-15	4.81965491568263e-14	ALDH1L2
ENSG00000184564	124.619	-0.455779	1.37152	0.170757	-2.66917	0.00760395	0.0337436	SLITRK6
ENSG00000103740	14.3097	-0.455774	1.37152	0.190722	-2.38973	0.0168606	0.0645829	ACSBG1
ENSG00000203896	61.0272	-0.455432	1.37119	0.199109	-2.28735	0.0221753	0.080089	LIME1
ENSG00000159314	39.8608	-0.455394	1.37116	0.207361	-2.19614	0.0280818	0.0962962	ARHGAP27
ENSG00000162636	371.348	-0.454922	1.37071	0.0858657	-5.29806	1.17038542548958e-07	1.57470039065871e-06	FAM102B
ENSG00000100350	417.684	-0.454596	1.3704	0.107042	-4.24689	2.16756944995551e-05	0.000194801	FOXRED2
ENSG00000104936	1319.94	-0.454468	1.37028	0.0768456	-5.91404	3.33823905704265e-09	5.58863799778307e-08	DMPK
ENSG00000167123	2989.4	-0.454249	1.37007	0.0451309	-10.0652	7.87641774056357e-24	5.24290543572825e-22	CERCAM
ENSG00000169174	34.5426	-0.454186	1.37001	0.205346	-2.21181	0.0269799	0.0934156	PCSK9
ENSG00000174292	11.2102	-0.454071	1.3699	0.204095	-2.2248	0.0260949	0.0908488	TNK1
ENSG00000270882	33.0642	-0.454009	1.36984	0.210853	-2.1532	0.0313028	0.104183	H4C14
ENSG00000249715	19.8002	-0.453904	1.36974	0.209839	-2.16311	0.0305326	0.102404	FER1L5
ENSG00000126217	7.0325	-0.453701	1.36955	0.172439	-2.63107	0.00851161	0.0370606	MCF2L
ENSG00000165617	70.3322	-0.452987	1.36887	0.18727	-2.41889	0.0155679	0.0607349	DACT1
ENSG00000052850	17.4878	-0.45298	1.36886	0.210304	-2.15393	0.0312456	0.104092	ALX4
ENSG00000119681	1805.77	-0.45277	1.36867	0.05459	-8.29401	1.09492699285031e-16	4.21956352480153e-15	LTBP2
ENSG00000178338	107.043	-0.452381	1.3683	0.154601	-2.92611	0.00343226	0.0172755	ZNF354B
ENSG00000145832	8.78901	-0.451884	1.36783	0.19769	-2.28582	0.022265	0.0803474	SLC25A48
ENSG00000106799	991.901	-0.451459	1.36742	0.0794219	-5.68431	1.31341553946293e-08	2.03477026559112e-07	TGFBR1
ENSG00000169967	1002.5	-0.451234	1.36721	0.0914399	-4.93476	8.02498962743121e-07	9.40553122972392e-06	MAP3K2
ENSG00000169914	268.911	-0.451041	1.36703	0.210811	-2.13955	0.0323911	0.106986	OTUD3
ENSG00000087253	764.593	-0.450878	1.36687	0.0709016	-6.35921	2.02788620231707e-10	3.99602731538741e-09	LPCAT2
ENSG00000271943	184.275	-0.450871	1.36686	0.120643	-3.73724	0.00018605	0.001363	0
ENSG00000163347	38.6558	-0.449894	1.36594	0.204396	-2.20109	0.0277294	0.0952994	CLDN1
ENSG00000180739	11.9852	-0.449649	1.36571	0.20879	-2.1536	0.0312716	0.104142	S1PR5
ENSG00000130751	19.1632	-0.449322	1.3654	0.207529	-2.1651	0.0303801	0.10199	NPAS1
ENSG00000006652	837.589	-0.44903	1.36512	0.0720973	-6.22811	4.72087905660696e-10	8.82753621445108e-09	IFRD1
ENSG00000179546	18.4275	-0.448675	1.36479	0.210234	-2.13417	0.0328287	0.108098	HTR1D
ENSG00000131016	3925.52	-0.448626	1.36474	0.0477616	-9.39302	5.83067410780645e-21	3.16860696046107e-19	AKAP12
ENSG00000032219	415.35	-0.448602	1.36472	0.099004	-4.53115	5.86631145144485e-06	5.93111372910616e-05	ARID4A
ENSG00000261150	8.03568	-0.447262	1.36345	0.199969	-2.23666	0.0253088	0.0890254	EPPK1
ENSG00000170558	4067.13	-0.447133	1.36333	0.0360794	-12.393	2.85057898513454e-35	3.60520498556289e-33	CDH2
ENSG00000117335	3235.95	-0.447117	1.36331	0.0422082	-10.5931	3.20654742919414e-26	2.49215015837703e-24	CD46
ENSG00000112406	716.053	-0.446843	1.36305	0.0722955	-6.18079	6.37817993157581e-10	1.17996328734153e-08	HECA
ENSG00000152818	3354.03	-0.445615	1.36189	0.0627434	-7.10218	1.22808176790767e-12	3.10073930220172e-11	UTRN
ENSG00000172379	223.035	-0.445544	1.36183	0.170933	-2.60655	0.00914597	0.0393562	ARNT2
ENSG00000123989	2651.17	-0.445525	1.36181	0.0711735	-6.2597	3.85723393395403e-10	7.26141251544906e-09	CHPF
ENSG00000198795	334.075	-0.445308	1.3616	0.138969	-3.20437	0.00135359	0.0077622	ZNF521
ENSG00000182871	9250.34	-0.445205	1.36151	0.0399911	-11.1326	8.70579115207953e-29	7.86460821478769e-27	COL18A1
ENSG00000174099	3285.64	-0.444548	1.36089	0.0525975	-8.45189	2.86628601142425e-17	1.13606185159356e-15	MSRB3
ENSG00000147650	1027.71	-0.444348	1.3607	0.081549	-5.44885	5.06969962804533e-08	7.21162180218472e-07	LRP12
ENSG00000165338	246.661	-0.444345	1.3607	0.118136	-3.76131	0.000169023	0.00125678	HECTD2
ENSG00000041982	20404.7	-0.444202	1.36056	0.0458713	-9.68365	3.53858688160371e-22	2.09603160866164e-20	TNC
ENSG00000111859	548.669	-0.444037	1.36041	0.0833744	-5.32582	1.0049904026005e-07	1.36404160790031e-06	NEDD9
ENSG00000145107	15.642	-0.443773	1.36016	0.210058	-2.11262	0.0346336	0.112866	TM4SF19
ENSG00000172339	161.884	-0.44326	1.35967	0.167289	-2.64966	0.00805723	0.0353826	ALG14
ENSG00000211455	395.381	-0.443066	1.35949	0.103297	-4.28926	1.79270412468037e-05	0.000164188	STK38L
ENSG00000008256	2223.5	-0.443009	1.35944	0.0618118	-7.16707	7.66212971246062e-13	1.97399163999541e-11	CYTH3
ENSG00000137573	26049.5	-0.442861	1.3593	0.042858	-10.3332	4.98646210690131e-25	3.63202412728854e-23	SULF1
ENSG00000185761	313.92	-0.442529	1.35898	0.106509	-4.15486	3.25491978733426e-05	0.000282134	ADAMTSL5
ENSG00000215861	9.36456	-0.442461	1.35892	0.204951	-2.15886	0.030861	0.103231	0
ENSG00000214300	53.901	-0.442233	1.35871	0.181871	-2.43158	0.0150333	0.0590799	SPDYE3
ENSG00000114405	149.683	-0.441968	1.35846	0.142634	-3.09861	0.00194428	0.0106408	C3orf14
ENSG00000181222	31.8938	-0.44187	1.35836	0.209143	-2.11276	0.0346209	0.112851	POLR2A
ENSG00000179277	50.9417	-0.441506	1.35802	0.181002	-2.43923	0.0147187	0.0580899	MEIS3P1
ENSG00000117472	19.4736	-0.440739	1.3573	0.21046	-2.09417	0.0362449	0.116572	TSPAN1
ENSG00000100852	1995.48	-0.439718	1.35634	0.0715759	-6.14338	8.07827068320959e-10	1.46908368293872e-08	ARHGAP5
ENSG00000186352	51.4741	-0.43963	1.35626	0.202307	-2.17308	0.0297744	0.100466	ANKRD37
ENSG00000115085	7.99485	-0.438447	1.35515	0.187571	-2.33751	0.0194129	0.0721539	ZAP70
ENSG00000105519	21.007	-0.438216	1.35493	0.209173	-2.09499	0.0361715	0.116405	CAPS
ENSG00000178814	111.076	-0.437365	1.35413	0.186202	-2.34888	0.0188301	0.0704393	OPLAH
ENSG00000271092	17.3528	-0.437015	1.3538	0.210517	-2.07591	0.0379026	0.120361	TLCD4-RWDD3
ENSG00000135269	438.22	-0.436977	1.35376	0.0901565	-4.84687	1.25425183414072e-06	1.41517854959982e-05	TES
ENSG00000164509	12.9255	-0.436311	1.35314	0.19098	-2.28459	0.0223371	0.0805272	IL31RA
ENSG00000100767	21.6108	-0.435909	1.35276	0.210551	-2.07033	0.0384217	0.121593	PAPLN
ENSG00000166340	2972.63	-0.435879	1.35273	0.0723416	-6.02528	1.6881548465536e-09	2.94675159664413e-08	TPP1
ENSG00000167693	824.453	-0.435872	1.35273	0.0863584	-5.04724	4.48236625445903e-07	5.51846719752514e-06	NXN
ENSG00000119801	1320.89	-0.435605	1.35248	0.0593176	-7.34361	2.07915090469053e-13	5.70515727535594e-12	YPEL5
ENSG00000047346	557.14	-0.435546	1.35242	0.087552	-4.97471	6.5343988013881e-07	7.80313786479925e-06	ATOSA
ENSG00000145569	195.757	-0.435231	1.35213	0.143313	-3.03691	0.00239013	0.0127498	OTULINL
ENSG00000169184	162.467	-0.435044	1.35195	0.164235	-2.64891	0.00807519	0.0354306	MN1
ENSG00000078081	6.42277	-0.434909	1.35183	0.170508	-2.55067	0.0107517	NA	LAMP3
ENSG00000085831	10.5054	-0.434676	1.35161	0.189612	-2.29245	0.0218797	0.0793715	TTC39A
ENSG00000111424	362.719	-0.434451	1.3514	0.103545	-4.19576	2.71958459617571e-05	0.000239461	VDR
ENSG00000175309	198.997	-0.434222	1.35118	0.119059	-3.64713	0.000265189	0.00185512	PHYKPL
ENSG00000140398	55.4713	-0.434132	1.3511	0.185647	-2.33848	0.0193624	0.0719938	NEIL1
ENSG00000136867	65.0822	-0.433974	1.35095	0.193403	-2.24389	0.0248395	0.0877518	SLC31A2
ENSG00000169507	1702.25	-0.433915	1.35089	0.0504406	-8.6025	7.79995158297869e-18	3.21996814309791e-16	SLC38A11
ENSG00000171291	56.1003	-0.433868	1.35085	0.190828	-2.27361	0.0229892	0.0823657	ZNF439
ENSG00000115548	535.333	-0.433225	1.35025	0.0960223	-4.51171	6.43067694083143e-06	6.45946408670375e-05	KDM3A
ENSG00000198246	36.0549	-0.433152	1.35018	0.199383	-2.17247	0.0298206	0.100573	SLC29A3
ENSG00000161671	1511.45	-0.432732	1.34979	0.0589974	-7.33475	2.22128150399221e-13	6.0593075065764e-12	EMC10
ENSG00000135205	16.5378	-0.432027	1.34913	0.210512	-2.05227	0.0401435	0.125896	CCDC146
ENSG00000185633	44.0861	-0.43159	1.34872	0.207109	-2.08388	0.0371713	0.118553	NDUFA4L2
ENSG00000172889	24.283	-0.431149	1.34831	0.208028	-2.07255	0.0382142	0.121102	EGFL7
ENSG00000136869	1230.73	-0.430813	1.34799	0.0609709	-7.06588	1.59599290282857e-12	3.98625731851905e-11	TLR4
ENSG00000257150	17.4427	-0.430703	1.34789	0.19157	-2.24828	0.0245585	0.0869186	PGAM1P5
ENSG00000258890	223.106	-0.430597	1.34779	0.144816	-2.97341	0.00294514	0.0151695	CEP95
ENSG00000154678	1765.06	-0.429877	1.34712	0.0610807	-7.03785	1.95235262330329e-12	4.82435696188196e-11	PDE1C
ENSG00000135502	25.9469	-0.429817	1.34706	0.210653	-2.0404	0.0413102	0.128616	SLC26A10P
ENSG00000186230	61.5772	-0.428784	1.3461	0.17734	-2.41787	0.0156118	0.0608889	ZNF749
ENSG00000157191	994.919	-0.428259	1.34561	0.0827494	-5.17537	2.27453941914016e-07	2.90572932957556e-06	NECAP2
ENSG00000169032	963.261	-0.427924	1.3453	0.0795054	-5.38232	7.35319281557707e-08	1.01890058217438e-06	MAP2K1
ENSG00000114923	235.916	-0.427172	1.34459	0.129726	-3.29287	0.000991703	0.00591366	SLC4A3
ENSG00000172663	106.605	-0.426932	1.34437	0.16608	-2.57063	0.0101513	0.0428343	TMEM134
ENSG00000144843	20.0116	-0.426665	1.34412	0.21061	-2.02586	0.0427792	0.132108	ADPRH
ENSG00000230989	2331.45	-0.426616	1.34408	0.0516453	-8.2605	1.4505776178048e-16	5.45417184294606e-15	HSBP1
ENSG00000174945	335.425	-0.426415	1.34389	0.127899	-3.33399	0.000856093	0.00520313	AMZ1
ENSG00000070669	1245.53	-0.426061	1.34356	0.0675109	-6.31099	2.77263278726698e-10	5.34250240117149e-09	ASNS
ENSG00000184619	80.5188	-0.426011	1.34351	0.165957	-2.56699	0.0102584	0.0432077	KRBA2
ENSG00000205517	57.9939	-0.425969	1.34347	0.184656	-2.30683	0.0210645	0.077024	RGL3
ENSG00000184678	109.024	-0.425617	1.34315	0.167564	-2.54002	0.0110845	0.046087	H2BC21
ENSG00000182492	8977.63	-0.425351	1.3429	0.0429253	-9.90909	3.80091017006825e-23	2.4145325244744e-21	BGN
ENSG00000171790	10.8223	-0.425281	1.34283	0.201593	-2.1096	0.0348928	0.113339	SLFNL1
ENSG00000081052	43.4672	-0.425065	1.34263	0.210271	-2.02151	0.0432272	0.133254	COL4A4
ENSG00000144406	12.6591	-0.424849	1.34243	0.209902	-2.02404	0.0429665	0.132509	UNC80
ENSG00000060718	5884.62	-0.424715	1.34231	0.0403671	-10.5213	6.89106727735371e-26	5.26750153640356e-24	COL11A1
ENSG00000178764	266.615	-0.424532	1.34214	0.102403	-4.14571	3.38764631327835e-05	0.000292182	ZHX2
ENSG00000134247	31.4739	-0.424515	1.34212	0.196377	-2.16173	0.030639	0.102661	PTGFRN
ENSG00000115738	647.891	-0.424063	1.3417	0.07416	-5.71822	1.07644093181057e-08	1.68074593079109e-07	ID2
ENSG00000119231	512.222	-0.423849	1.3415	0.102193	-4.14752	3.36098167304644e-05	0.000290062	SENP5
ENSG00000103381	376.189	-0.423306	1.341	0.0915885	-4.62183	3.80376873315629e-06	3.94616186544894e-05	CPPED1
ENSG00000167136	82.5472	-0.42269	1.34042	0.156044	-2.70879	0.00675294	0.0304825	ENDOG
ENSG00000152409	474.437	-0.42229	1.34005	0.0863081	-4.89281	9.94040545299825e-07	1.14479238958702e-05	JMY
ENSG00000162458	1813.36	-0.42188	1.33967	0.0821838	-5.13338	2.84586755896169e-07	3.57648685458673e-06	FBLIM1
ENSG00000126561	242.245	-0.421832	1.33963	0.130157	-3.24095	0.00119131	0.00692874	STAT5A
ENSG00000048052	505.92	-0.421668	1.33948	0.083828	-5.03016	4.90074193467557e-07	6.0016832566203e-06	HDAC9
ENSG00000111371	5270.16	-0.420513	1.3384	0.049825	-8.4398	3.17882030233082e-17	1.25635647858029e-15	SLC38A1
ENSG00000012822	1362.9	-0.419804	1.33775	0.0825399	-5.08608	3.65544567360227e-07	4.54464345050535e-06	CALCOCO1
ENSG00000145354	656.524	-0.419576	1.33753	0.0848636	-4.94413	7.64859455958449e-07	9.01756334855419e-06	CISD2
ENSG00000166387	261.558	-0.419429	1.3374	0.119203	-3.5186	0.000433832	0.0028672	PPFIBP2
ENSG00000259024	211.629	-0.41917	1.33716	0.132867	-3.1548	0.00160606	0.00901723	TVP23C-CDRT4
ENSG00000119782	17.0678	-0.418835	1.33685	0.21085	-1.98641	0.0469875	0.141277	FKBP1B
ENSG00000102057	73.2361	-0.418655	1.33668	0.169189	-2.47449	0.0133428	0.0536025	KCND1
ENSG00000180089	17.614	-0.418556	1.33659	0.210362	-1.9897	0.0466245	0.140581	TMEM86B
ENSG00000248710	43.6327	-0.418242	1.3363	0.208412	-2.0068	0.044771	0.136651	0
ENSG00000161082	6.10382	-0.418193	1.33625	0.178084	-2.34829	0.0188597	NA	CELF5
ENSG00000167695	704.204	-0.418172	1.33623	0.0763964	-5.47372	4.40696810356265e-08	6.3205917790478e-07	TLCD3A
ENSG00000124574	435.805	-0.417987	1.33606	0.115292	-3.62545	0.000288458	0.00199455	ABCC10
ENSG00000081087	1558.7	-0.416658	1.33483	0.0545724	-7.63496	2.25885466845222e-14	6.77266942834208e-13	OSTM1
ENSG00000124279	136.399	-0.416591	1.33477	0.159995	-2.60377	0.00922034	0.0396272	FASTKD3
ENSG00000070404	1421.28	-0.415794	1.33403	0.0566358	-7.34153	2.11158074761312e-13	5.78273845684917e-12	FSTL3
ENSG00000071967	10468.4	-0.415597	1.33385	0.0441821	-9.40646	5.13136757369505e-21	2.79951316412727e-19	CYBRD1
ENSG00000104361	647.12	-0.415551	1.33381	0.118741	-3.49965	0.00046587	0.00305258	NIPAL2
ENSG00000071051	455.215	-0.415446	1.33371	0.100452	-4.13577	3.53761984062302e-05	0.000303799	NCK2
ENSG00000197253	13.5733	-0.414882	1.33319	0.161081	-2.57561	0.0100063	0.0423253	TPSB2
ENSG00000072832	224.661	-0.414446	1.33279	0.114855	-3.60843	0.000308052	0.00211114	CRMP1
ENSG00000226742	128.887	-0.414233	1.33259	0.165169	-2.50792	0.0121443	0.0495748	HSBP1L1
ENSG00000213983	131.362	-0.41419	1.33255	0.147283	-2.81221	0.00492022	0.0234112	AP1G2
ENSG00000112769	890.385	-0.414056	1.33243	0.0969492	-4.27086	1.94722018767859e-05	0.000176365	LAMA4
ENSG00000181830	585.396	-0.413789	1.33218	0.08058	-5.13514	2.81940677008003e-07	3.54643643628873e-06	SLC35C1
ENSG00000150455	158.046	-0.413386	1.33181	0.139045	-2.97304	0.00294865	0.0151819	TIRAP
ENSG00000152767	3213.54	-0.413241	1.33167	0.138774	-2.97779	0.00290335	0.0149986	FARP1
ENSG00000151229	347.656	-0.413195	1.33163	0.116773	-3.53845	0.000402477	0.00268044	SLC2A13
ENSG00000143127	63.8594	-0.413065	1.33151	0.193817	-2.13121	0.0330715	0.10874	ITGA10
ENSG00000198763	14745.3	-0.412674	1.33115	0.0493731	-8.35827	6.36420915899512e-17	2.47315301173017e-15	MT-ND2
ENSG00000174943	145.682	-0.412415	1.33091	0.151123	-2.729	0.00635261	0.0289978	KCTD13
ENSG00000204304	215.968	-0.4124	1.3309	0.168798	-2.44315	0.0145596	0.0575761	PBX2
ENSG00000072071	83.0518	-0.412213	1.33073	0.180158	-2.28807	0.0221335	0.0800551	ADGRL1
ENSG00000102780	362.559	-0.412144	1.33066	0.0960486	-4.291	1.77872599134977e-05	0.00016323	DGKH
ENSG00000112715	916.18	-0.411553	1.33012	0.0717168	-5.73858	9.54732381510204e-09	1.50592255006462e-07	VEGFA
ENSG00000150457	1355.77	-0.41153	1.3301	0.0577531	-7.12567	1.03579108318174e-12	2.62475875213558e-11	LATS2
ENSG00000204946	172.763	-0.411483	1.33005	0.169109	-2.43324	0.0149646	0.0588265	ZNF783
ENSG00000162702	1346.06	-0.41111	1.32971	0.0633868	-6.48573	8.83028912587816e-11	1.81726305205942e-09	ZNF281
ENSG00000136960	1610.15	-0.411037	1.32964	0.0627305	-6.55242	5.66117958556915e-11	1.19330803627936e-09	ENPP2
ENSG00000119227	89.6372	-0.410664	1.3293	0.171503	-2.39449	0.0166433	0.0639266	PIGZ
ENSG00000161647	112.947	-0.410358	1.32902	0.170335	-2.40913	0.0159908	0.0620886	MPP3
ENSG00000137478	1000.08	-0.409376	1.32811	0.0783568	-5.22451	1.74616779142275e-07	2.27571677660096e-06	FCHSD2
ENSG00000160326	120.407	-0.409048	1.32781	0.142227	-2.87603	0.00402717	0.0198042	SLC2A6
ENSG00000110756	655.983	-0.408933	1.3277	0.0664368	-6.15522	7.49749057328521e-10	1.37063191663001e-08	HPS5
ENSG00000256029	53.9627	-0.408185	1.32702	0.185217	-2.20382	0.0275369	0.0948016	0
ENSG00000136868	1806.22	-0.407973	1.32682	0.0568519	-7.17606	7.17515542292608e-13	1.85196219376155e-11	SLC31A1
ENSG00000106701	134.527	-0.407889	1.32674	0.154233	-2.64463	0.00817796	0.0357885	FSD1L
ENSG00000110987	91.8633	-0.407659	1.32653	0.187853	-2.1701	0.0299992	0.101004	BCL7A
ENSG00000026103	657.778	-0.40724	1.32615	0.0832189	-4.89359	9.90108855731538e-07	1.14120914672222e-05	FAS
ENSG00000225614	539.12	-0.407028	1.32595	0.0738657	-5.51039	3.58045698676347e-08	5.1886789166514e-07	ZNF469
ENSG00000103257	3420.96	-0.406755	1.3257	0.0460595	-8.83109	1.03663408813313e-18	4.60755700770227e-17	SLC7A5
ENSG00000102755	2952.09	-0.406749	1.3257	0.0606884	-6.70226	2.05217046142035e-11	4.55339640498882e-10	FLT1
ENSG00000149557	30.0992	-0.406186	1.32518	0.210651	-1.92824	0.0538254	0.157735	FEZ1
ENSG00000122642	5280.41	-0.40613	1.32513	0.0502659	-8.07963	6.49628151358783e-16	2.22601646347374e-14	FKBP9
ENSG00000179598	78.1546	-0.406022	1.32503	0.15641	-2.59588	0.00943477	0.0403246	PLD6
ENSG00000182162	26.8313	-0.405987	1.32499	0.210139	-1.93199	0.0533607	0.156615	P2RY8
ENSG00000188760	40.4173	-0.405577	1.32462	0.203944	-1.98867	0.046738	0.14077	TMEM198
ENSG00000145819	128.383	-0.40514	1.32422	0.142587	-2.84136	0.00449218	0.0216997	ARHGAP26
ENSG00000113327	24.4181	-0.40508	1.32416	0.210837	-1.9213	0.0546938	0.159384	GABRG2
ENSG00000169031	9.0381	-0.405074	1.32416	0.205097	-1.97504	0.0482639	0.144459	COL4A3
ENSG00000185924	132.613	-0.404958	1.32405	0.136081	-2.97585	0.0029218	0.0150716	RTN4RL1
ENSG00000072195	1183.1	-0.404762	1.32387	0.0814816	-4.96753	6.78109361102164e-07	8.060969065587e-06	SPEG
ENSG00000132846	194.356	-0.404602	1.32372	0.180865	-2.23704	0.0252836	0.0889592	ZBED3
ENSG00000130762	9.21993	-0.404448	1.32358	0.181064	-2.23373	0.0255008	0.0895859	ARHGEF16
ENSG00000134668	1424.03	-0.404366	1.32351	0.0773972	-5.22455	1.74574636755156e-07	2.27571677660096e-06	SPOCD1
ENSG00000130304	468.443	-0.404364	1.32351	0.083978	-4.81512	1.47110236493981e-06	1.64385350209178e-05	SLC27A1
ENSG00000105339	1351.26	-0.404135	1.3233	0.0781499	-5.17129	2.32486356507566e-07	2.96457396125872e-06	DENND3
ENSG00000136002	40.1476	-0.404017	1.32319	0.202672	-1.99345	0.0462119	0.139676	ARHGEF4
ENSG00000150656	2.57341	-0.403909	1.32309	0.134139	-3.01112	0.00260287	NA	CNDP1
ENSG00000166351	9.94581	-0.403898	1.32308	0.199159	-2.02801	0.0425588	0.131602	POTED
ENSG00000137845	5393.41	-0.403675	1.32287	0.0388489	-10.3909	2.72801715583092e-25	2.00805156994285e-23	ADAM10
ENSG00000131781	37.5092	-0.403569	1.32278	0.206327	-1.95597	0.0504685	0.149929	FMO5
ENSG00000145217	45.6556	-0.403545	1.32275	0.209468	-1.92653	0.0540386	0.158081	SLC26A1
ENSG00000063660	4640.39	-0.403128	1.32237	0.0479377	-8.40942	4.12052006642933e-17	1.62392847490552e-15	GPC1
ENSG00000102908	1936.29	-0.403113	1.32236	0.0704071	-5.72545	1.03158767160558e-08	1.61433607282079e-07	NFAT5
ENSG00000147251	957.88	-0.402978	1.32223	0.0663578	-6.0728	1.25696133348957e-09	2.22762370337667e-08	DOCK11
ENSG00000103522	24.2091	-0.402822	1.32209	0.207909	-1.93749	0.0526858	0.154863	IL21R
ENSG00000254701	8.72761	-0.402367	1.32167	0.170234	-2.36361	0.0180978	0.0682135	0
ENSG00000112473	582.708	-0.402055	1.32139	0.206038	-1.95136	0.051014	0.151034	SLC39A7
ENSG00000214193	168.122	-0.401693	1.32106	0.148544	-2.7042	0.00684684	0.0308662	SH3D21
ENSG00000204941	1136.41	-0.401387	1.32078	0.0665707	-6.02948	1.64486309820106e-09	2.87840697134254e-08	PSG5
ENSG00000108231	12.3191	-0.401332	1.32073	0.143593	-2.79493	0.00519106	0.0244392	LGI1
ENSG00000170006	440.307	-0.401067	1.32048	0.0866643	-4.62782	3.6952760381087e-06	3.84220330658956e-05	TMEM154
ENSG00000185010	50.0068	-0.400661	1.32011	0.19393	-2.066	0.0388282	0.1226	F8
ENSG00000166246	9.64364	-0.400505	1.31997	0.201481	-1.98781	0.0468331	0.140966	DNAAF8
ENSG00000114670	103.998	-0.400334	1.31981	0.146817	-2.72676	0.00639596	0.0291549	NEK11
ENSG00000117394	3205.21	-0.400046	1.31955	0.0636518	-6.28492	3.28015393506799e-10	6.22803858695943e-09	SLC2A1
ENSG00000123106	466.421	-0.399997	1.31951	0.0904537	-4.42213	9.77347154375727e-06	9.4357068783311e-05	CCDC91
ENSG00000133872	3115.07	-0.399795	1.31932	0.0428654	-9.32674	1.09173117452114e-20	5.79700919844967e-19	SARAF
ENSG00000133816	3641.33	-0.399468	1.31902	0.0490687	-8.14099	3.92047075364998e-16	1.39492555306339e-14	MICAL2
ENSG00000114554	3001.86	-0.399455	1.31901	0.0627993	-6.36082	2.00676166283399e-10	3.96563469507762e-09	PLXNA1
ENSG00000197969	948.361	-0.399134	1.31872	0.0934252	-4.27223	1.93528463120668e-05	0.000175707	VPS13A
ENSG00000167720	315.749	-0.398816	1.31843	0.119302	-3.34291	0.000829036	0.00505635	SRR
ENSG00000159423	299.816	-0.398758	1.31837	0.0944141	-4.2235	2.40535844823398e-05	0.000214234	ALDH4A1
ENSG00000172915	716.05	-0.39875	1.31836	0.0959162	-4.15727	3.22070903308348e-05	0.000279691	NBEA
ENSG00000173681	186.743	-0.39869	1.31831	0.125443	-3.17826	0.00148162	0.00842006	BCLAF3
ENSG00000172037	9382.38	-0.398583	1.31821	0.0523685	-7.61113	2.71707197792516e-14	8.07690285403737e-13	LAMB2
ENSG00000275004	8.14859	-0.398543	1.31818	0.195814	-2.03532	0.0418191	0.129863	ZNF280B
ENSG00000187650	39.0379	-0.398378	1.31803	0.197186	-2.02032	0.0433502	0.133574	VMAC
ENSG00000148339	455.554	-0.398289	1.31794	0.127395	-3.1264	0.00176961	0.00978491	SLC25A25
ENSG00000163453	10073.8	-0.398111	1.31778	0.0480843	-8.27944	1.23760258924359e-16	4.71713074563201e-15	IGFBP7
ENSG00000214435	31.2298	-0.397625	1.31734	0.206538	-1.92519	0.0542055	0.158359	AS3MT
ENSG00000181915	611.631	-0.397435	1.31716	0.0693142	-5.73382	9.81941959806035e-09	1.54184836849002e-07	ADO
ENSG00000189337	331.128	-0.397279	1.31702	0.0929164	-4.27566	1.905682083157e-05	0.000173507	KAZN
ENSG00000187066	11.2132	-0.397241	1.31699	0.176759	-2.24736	0.0246171	0.087099	TMEM262
ENSG00000123358	211.282	-0.397071	1.31683	0.141881	-2.79861	0.00513229	0.0241872	NR4A1
ENSG00000242261	4.1736	-0.3968	1.31658	0.159882	-2.48183	0.0130709	NA	0
ENSG00000158555	111.103	-0.396672	1.31647	0.1941	-2.04365	0.0409884	0.127912	GDPD5
ENSG00000183828	108.251	-0.396456	1.31627	0.138132	-2.87012	0.00410313	0.0200996	NUDT14
ENSG00000155330	327.105	-0.396344	1.31617	0.144635	-2.74031	0.00613817	0.0281922	C16orf87
ENSG00000183807	134.114	-0.396099	1.31595	0.129703	-3.0539	0.00225888	0.012123	FAM162B
ENSG00000115350	322.829	-0.395786	1.31566	0.117758	-3.361	0.000776598	0.00478055	POLE4
ENSG00000284762	5.95261	-0.394612	1.31459	0.18949	-2.0825	0.037297	NA	0
ENSG00000196932	47.3711	-0.394526	1.31451	0.194482	-2.0286	0.0424991	0.131476	TMEM26
ENSG00000102796	41.3915	-0.394482	1.31447	0.193083	-2.04307	0.0410459	0.128005	DHRS12
ENSG00000069493	83.3108	-0.394418	1.31441	0.181249	-2.17611	0.0295471	0.0999416	CLEC2D
ENSG00000133460	59.2231	-0.394337	1.31434	0.196661	-2.00516	0.0449463	0.137005	SLC2A11
ENSG00000125753	2345.38	-0.394205	1.31422	0.0720919	-5.46809	4.54908173094508e-08	6.51099023054608e-07	VASP
ENSG00000095015	241.546	-0.393544	1.31362	0.115521	-3.40668	0.000657573	0.00414319	MAP3K1
ENSG00000184378	30.6802	-0.393428	1.31351	0.199801	-1.9691	0.0489415	0.14611	ACTRT3
ENSG00000167904	180.543	-0.393379	1.31347	0.119837	-3.28261	0.0010285	0.00609133	TMEM68
ENSG00000172113	420.918	-0.393276	1.31337	0.0958317	-4.10382	4.06379537672876e-05	0.000345361	NME6
ENSG00000163602	1081.39	-0.393213	1.31332	0.0832223	-4.72485	2.30280059800224e-06	2.48731070802851e-05	RYBP
ENSG00000118557	5.33748	-0.393192	1.3133	0.174906	-2.24802	0.0245748	NA	PMFBP1
ENSG00000163751	35.4886	-0.393057	1.31317	0.203933	-1.92738	0.0539323	0.157926	CPA3
ENSG00000132141	46.083	-0.39301	1.31313	0.205377	-1.91361	0.0556706	0.161437	CCT6B
ENSG00000123191	85.6835	-0.392828	1.31296	0.209155	-1.87816	0.0603588	0.171405	ATP7B
ENSG00000126243	307.675	-0.392497	1.31266	0.12651	-3.10251	0.0019189	0.0105143	LRFN3
ENSG00000108557	1206.49	-0.392263	1.31245	0.0784752	-4.99856	5.77598992217501e-07	6.9692603466868e-06	RAI1
ENSG00000177106	714.766	-0.391892	1.31211	0.0918223	-4.26794	1.97285357272071e-05	0.000178455	EPS8L2
ENSG00000175395	283.029	-0.391671	1.31191	0.12316	-3.18018	0.00147186	0.00837143	ZNF25
ENSG00000155970	401.368	-0.391668	1.31191	0.137818	-2.84191	0.00448435	0.0216694	MICU3
ENSG00000140104	96.042	-0.391519	1.31177	0.165798	-2.36142	0.0182052	0.0685441	CLBA1
ENSG00000105808	996.291	-0.391426	1.31169	0.0969028	-4.03937	5.35950664918669e-05	0.000444347	RASA4
ENSG00000187953	56.9773	-0.39117	1.31146	0.188005	-2.08064	0.037467	0.119299	PMS2CL
ENSG00000136848	1178.81	-0.391088	1.31138	0.058435	-6.6927	2.19094246123741e-11	4.85356552877943e-10	DAB2IP
ENSG00000127124	72.8597	-0.390897	1.31121	0.206879	-1.8895	0.0588255	0.168218	HIVEP3
ENSG00000122884	4493.76	-0.390785	1.31111	0.046049	-8.48628	2.13363549932601e-17	8.52963708811017e-16	P4HA1
ENSG00000166963	6166.99	-0.39071	1.31104	0.061279	-6.37592	1.81869615917174e-10	3.60937246310945e-09	MAP1A
ENSG00000159348	565.956	-0.390531	1.31088	0.0792555	-4.9275	8.32881431848951e-07	9.73701384864085e-06	CYB5R1
ENSG00000125740	29.0444	-0.390334	1.3107	0.207591	-1.8803	0.0600669	0.170925	FOSB
ENSG00000196636	72.4832	-0.390276	1.31064	0.158091	-2.46868	0.0135611	0.0543695	SDHAF3
ENSG00000135744	7.74554	-0.390249	1.31062	0.190469	-2.04889	0.040473	0.126673	AGT
ENSG00000269737	11.7448	-0.390057	1.31045	0.203459	-1.91713	0.0552214	0.160543	0
ENSG00000116117	852.615	-0.390011	1.3104	0.0759458	-5.13539	2.81566606697904e-07	3.54493631889704e-06	PARD3B
ENSG00000196110	107.041	-0.389848	1.31026	0.173346	-2.24896	0.0245152	0.0868266	ZNF699
ENSG00000250571	92.2166	-0.389559	1.30999	0.154741	-2.51749	0.0118193	0.0485619	GLI4
ENSG00000109079	1405.5	-0.389353	1.30981	0.049232	-7.90853	2.60450662997266e-15	8.5056094451126e-14	TNFAIP1
ENSG00000141232	777.974	-0.389338	1.30979	0.0855842	-4.54919	5.38535444567671e-06	5.47668501814725e-05	TOB1
ENSG00000261556	14.3675	-0.389238	1.3097	0.210498	-1.84913	0.064439	0.179907	SMG1P7
ENSG00000178498	488.54	-0.388893	1.30939	0.0845361	-4.60031	4.21858244077759e-06	4.3570095706086e-05	DTX3
ENSG00000095397	83.8121	-0.388608	1.30913	0.173878	-2.23495	0.0254206	0.0893509	WHRN
ENSG00000170396	588.356	-0.388419	1.30896	0.0776459	-5.00244	5.66099485116885e-07	6.84832698864879e-06	ZNF804A
ENSG00000104419	1252.12	-0.388063	1.30863	0.0594696	-6.52539	6.78240070958355e-11	1.41464405804687e-09	NDRG1
ENSG00000198064	106.513	-0.387805	1.3084	0.177773	-2.18146	0.0291492	0.0988842	NPIPB13
ENSG00000184206	60.951	-0.387711	1.30832	0.197635	-1.96176	0.0497908	0.148201	GOLGA6L4
ENSG00000108352	31.5608	-0.387396	1.30803	0.204131	-1.89778	0.0577248	0.165954	RAPGEFL1
ENSG00000196912	85.6504	-0.387286	1.30793	0.208257	-1.85966	0.0629343	0.177056	ANKRD36B
ENSG00000196440	568.847	-0.38708	1.30774	0.108621	-3.56359	0.000365816	0.00246213	ARMCX4
ENSG00000138798	66.757	-0.386931	1.30761	0.198253	-1.95171	0.0509732	0.150981	EGF
ENSG00000224597	24.6478	-0.386875	1.30756	0.208607	-1.85456	0.0636587	0.178399	SVIL-AS1
ENSG00000139697	1134.42	-0.386648	1.30735	0.053339	-7.24889	4.20208125861815e-13	1.10928566356538e-11	SBNO1
ENSG00000076258	56.3984	-0.386471	1.30719	0.191757	-2.01542	0.043861	0.134582	FMO4
ENSG00000188042	602.477	-0.386286	1.30702	0.0773679	-4.99284	5.94973823207661e-07	7.17054371430277e-06	ARL4C
ENSG00000168172	1159.39	-0.386061	1.30682	0.0607448	-6.35546	2.07810491192836e-10	4.08919314494305e-09	HOOK3
ENSG00000266714	15.239	-0.386031	1.30679	0.20335	-1.89835	0.0576494	0.165809	MYO15B
ENSG00000100345	46690.4	-0.385862	1.30664	0.0367596	-10.4969	8.92699648736699e-26	6.78646858646173e-24	MYH9
ENSG00000178971	172.878	-0.385794	1.30658	0.131112	-2.94248	0.00325596	0.0165559	CTC1
ENSG00000033327	397.889	-0.385742	1.30653	0.109277	-3.52993	0.000415664	0.00275761	GAB2
ENSG00000162104	1172.49	-0.385407	1.30623	0.0785962	-4.90364	9.40780202571212e-07	1.09085311218033e-05	ADCY9
ENSG00000198885	66.3053	-0.385222	1.30606	0.179305	-2.14842	0.0316805	0.105225	ITPRIPL1
ENSG00000128606	274.852	-0.385202	1.30604	0.0995087	-3.87104	0.000108372	0.00083899	LRRC17
ENSG00000116675	1116.39	-0.384949	1.30581	0.0979496	-3.93007	8.49212143153232e-05	0.000671264	DNAJC6
ENSG00000256043	70.0372	-0.384845	1.30572	0.210615	-1.82725	0.0676629	0.186623	CTSO
ENSG00000140836	898.17	-0.384724	1.30561	0.0917256	-4.19429	2.73723520505208e-05	0.000240863	ZFHX3
ENSG00000133858	971.359	-0.384302	1.30523	0.0990164	-3.88119	0.000103945	0.000807417	ZFC3H1
ENSG00000166147	19256.1	-0.384176	1.30511	0.0415815	-9.23911	2.48554948882792e-20	1.2666287358452e-18	FBN1
ENSG00000054598	561.6	-0.384083	1.30503	0.0705582	-5.4435	5.22433968990583e-08	7.40886990478797e-07	FOXC1
ENSG00000196159	966.169	-0.383841	1.30481	0.0724729	-5.29634	1.18147724561464e-07	1.58808806193148e-06	FAT4
ENSG00000119138	832.886	-0.383758	1.30474	0.0679105	-5.65094	1.59572000249523e-08	2.43684486001247e-07	KLF9
ENSG00000156097	3.66218	-0.383655	1.30464	0.146284	-2.62267	0.0087244	NA	GPR61
ENSG00000152926	99.8635	-0.383064	1.30411	0.177774	-2.15478	0.0311792	0.103896	ZNF117
ENSG00000198727	16395.8	-0.383043	1.30409	0.0522301	-7.33375	2.23792613620093e-13	6.09276485456503e-12	MT-CYB
ENSG00000179832	503.246	-0.382219	1.30334	0.102013	-3.74677	0.000179124	0.00131711	MROH1
ENSG00000197584	9.81793	-0.382157	1.30329	0.184907	-2.06675	0.0387578	0.122489	KCNMB2
ENSG00000186166	48.1987	-0.381939	1.30309	0.182897	-2.08827	0.0367731	0.117776	CENATAC
ENSG00000278318	149.685	-0.381754	1.30292	0.183854	-2.07639	0.0378576	0.120245	ZNF229
ENSG00000105997	23.122	-0.381668	1.30285	0.209171	-1.82468	0.0680501	0.187357	HOXA3
ENSG00000101608	6942.45	-0.381612	1.3028	0.0411197	-9.28053	1.68637258511352e-20	8.75403559854451e-19	MYL12A
ENSG00000106511	6.25149	-0.381555	1.30275	0.189818	-2.01011	0.0444199	NA	MEOX2
ENSG00000163516	349.335	-0.381448	1.30265	0.136131	-2.80207	0.00507764	0.0240109	ANKZF1
ENSG00000109107	311.528	-0.381439	1.30264	0.104547	-3.64848	0.000263794	0.00184882	ALDOC
ENSG00000132000	90.3507	-0.38136	1.30257	0.154578	-2.46711	0.0136208	0.0545852	PODNL1
ENSG00000185842	92.995	-0.381255	1.30247	0.171707	-2.22038	0.0263932	0.0917726	DNAH14
ENSG00000109265	9.91866	-0.381166	1.30239	0.19835	-1.92169	0.0546454	0.159343	CRACD
ENSG00000169884	41.3279	-0.381111	1.30234	0.188257	-2.02442	0.0429274	0.132418	WNT10B
ENSG00000232838	85.8099	-0.381056	1.30229	0.171981	-2.21568	0.0267133	0.0927002	PET117
ENSG00000115129	390.874	-0.38074	1.30201	0.102597	-3.71102	0.000206429	0.00149187	TP53I3
ENSG00000102471	1528.64	-0.380572	1.30186	0.0657824	-5.78532	7.2374798852125e-09	1.15600252770466e-07	NDFIP2
ENSG00000143320	3022.13	-0.380295	1.30161	0.0679135	-5.5997	2.14726985473167e-08	3.20868079688797e-07	CRABP2
ENSG00000158683	13.572	-0.38021	1.30153	0.207968	-1.82821	0.0675175	0.186296	PKD1L1
ENSG00000110628	187.857	-0.380099	1.30143	0.169669	-2.24024	0.0250756	0.0883617	SLC22A18
ENSG00000196388	66.2254	-0.379793	1.30116	0.1824	-2.0822	0.037324	0.118904	INCA1
ENSG00000167861	5.21235	-0.37933	1.30074	0.161705	-2.34581	0.0189857	NA	HID1
ENSG00000159176	6686.63	-0.378899	1.30035	0.0501916	-7.54904	4.38465595728251e-14	1.27881202678646e-12	CSRP1
ENSG00000135643	65.7653	-0.378719	1.30019	0.210817	-1.79643	0.0724257	0.196526	KCNMB4
ENSG00000248483	9.26533	-0.378444	1.29994	0.200893	-1.88381	0.059591	0.169896	POU5F2
ENSG00000135069	3333.8	-0.378211	1.29973	0.05242	-7.21502	5.39244653749045e-13	1.40749936640839e-11	PSAT1
ENSG00000185189	594.097	-0.378162	1.29968	0.0993006	-3.80825	0.000139951	0.00105586	NRBP2
ENSG00000171533	15.309	-0.377885	1.29944	0.207932	-1.81735	0.0691643	0.189407	MAP6
ENSG00000132471	1449.05	-0.37774	1.2993	0.0651649	-5.79667	6.76429276766781e-09	1.08290956252928e-07	WBP2
ENSG00000162511	13.0564	-0.377616	1.29919	0.208255	-1.81324	0.0697947	0.190816	LAPTM5
ENSG00000100918	38.4445	-0.377356	1.29896	0.204112	-1.84876	0.0644918	0.180018	REC8
ENSG00000161955	31.2025	-0.377219	1.29884	0.2037	-1.85183	0.06405	0.179143	TNFSF13
ENSG00000116299	30.1187	-0.377033	1.29867	0.206546	-1.82542	0.0679382	0.187123	ELAPOR1
ENSG00000099956	166.045	-0.376838	1.29849	0.200608	-1.87848	0.060316	0.171353	SMARCB1
ENSG00000196074	45.2245	-0.375741	1.29751	0.209039	-1.79747	0.072261	0.19627	SYCP2
ENSG00000181619	31.1456	-0.375728	1.29749	0.202304	-1.85725	0.0632757	0.177657	GPR135
ENSG00000175727	667.71	-0.375562	1.29735	0.0821276	-4.57291	4.80991930173844e-06	4.9238850129349e-05	MLXIP
ENSG00000166224	727.911	-0.375481	1.29727	0.0952602	-3.94164	8.092720229397e-05	0.000642247	SGPL1
ENSG00000169306	10.1175	-0.375451	1.29725	0.202683	-1.85241	0.0639672	0.179021	IL1RAPL1
ENSG00000253485	26.9743	-0.375063	1.2969	0.204908	-1.8304	0.0671904	0.185614	PCDHGA5
ENSG00000156273	1966.92	-0.374712	1.29658	0.0600375	-6.2413	4.33960936561466e-10	8.12552429265561e-09	BACH1
ENSG00000023902	592.946	-0.374505	1.29639	0.0738515	-5.07105	3.95623784192996e-07	4.89237163172707e-06	PLEKHO1
ENSG00000182359	35.0515	-0.374455	1.29635	0.203729	-1.838	0.0660623	0.183168	KBTBD3
ENSG00000269896	14.0875	-0.374402	1.2963	0.189891	-1.97167	0.0486473	0.145451	0
ENSG00000123096	446.556	-0.374042	1.29598	0.093289	-4.00949	6.08494033487619e-05	0.000499137	SSPN
ENSG00000213713	57.6441	-0.373901	1.29585	0.191578	-1.95169	0.0509746	0.150981	PIGCP1
ENSG00000154380	3537.12	-0.3739	1.29585	0.0367224	-10.1818	2.39169841861634e-24	1.64719348513814e-22	ENAH
ENSG00000177119	3354.02	-0.373689	1.29566	0.0374541	-9.97724	1.91735127802001e-23	1.23491624906548e-21	ANO6
ENSG00000166398	492.833	-0.373574	1.29556	0.0946369	-3.94744	7.89911889381813e-05	0.000629757	GARRE1
ENSG00000126218	41.6448	-0.373392	1.2954	0.201979	-1.84867	0.064506	0.180018	F10
ENSG00000198947	224.784	-0.373355	1.29536	0.143561	-2.60068	0.00930404	0.0399007	DMD
ENSG00000179855	3.7973	-0.372854	1.29491	0.159645	-2.33553	0.0195159	NA	GIPC3
ENSG00000157353	116.341	-0.372548	1.29464	0.171347	-2.17423	0.0296875	0.100243	FCSK
ENSG00000091490	156.394	-0.372542	1.29463	0.167562	-2.22331	0.0261948	0.091151	SEL1L3
ENSG00000107719	6.87675	-0.372529	1.29462	0.19371	-1.92313	0.0544637	NA	PALD1
ENSG00000251369	117.28	-0.372418	1.29452	0.1709	-2.17916	0.02932	0.0993169	ZNF550
ENSG00000163362	11.069	-0.37235	1.29446	0.181017	-2.05699	0.0396869	0.124802	INAVA
ENSG00000108691	160.675	-0.37213	1.29426	0.14473	-2.5712	0.0101345	0.0427896	CCL2
ENSG00000160801	5.86957	-0.372067	1.29421	0.185857	-2.0019	0.0452956	NA	PTH1R
ENSG00000116761	66.2063	-0.371214	1.29344	0.169738	-2.18698	0.0287442	0.097964	CTH
ENSG00000140941	2039.26	-0.370945	1.2932	0.0476209	-7.78954	6.72549773835379e-15	2.12553588769998e-13	MAP1LC3B
ENSG00000074935	232.121	-0.370845	1.29311	0.119917	-3.09251	0.00198473	0.0108238	TUBE1
ENSG00000142192	17241.9	-0.370659	1.29294	0.0525784	-7.04965	1.79372277228184e-12	4.45611985856873e-11	APP
ENSG00000153930	44.667	-0.370648	1.29293	0.20994	-1.7655	0.0774803	0.206495	ANKFN1
ENSG00000103742	22.15	-0.370495	1.2928	0.209576	-1.76783	0.0770893	0.205626	IGDCC4
ENSG00000058453	409.289	-0.3703	1.29262	0.102277	-3.62055	0.000293976	0.00202465	CROCC
ENSG00000169302	27.205	-0.370193	1.29253	0.206038	-1.79673	0.0723789	0.196437	STK32A
ENSG00000158286	76.349	-0.370014	1.29237	0.209306	-1.76782	0.0770918	0.205626	RNF207
ENSG00000115902	716.095	-0.36988	1.29225	0.0781232	-4.73457	2.19515554962572e-06	2.38213759800258e-05	SLC1A4
ENSG00000198429	73.7296	-0.369299	1.29173	0.194154	-1.90209	0.0571587	0.164636	ZNF69
ENSG00000138380	126.972	-0.369138	1.29158	0.154937	-2.38251	0.0171951	0.0654466	CARF
ENSG00000109046	1431.48	-0.369061	1.29151	0.0784701	-4.70321	2.56107445339635e-06	2.73653362485791e-05	WSB1
ENSG00000131015	185.482	-0.368999	1.29146	0.122388	-3.01499	0.00256988	0.0135271	ULBP2
ENSG00000134986	2813.39	-0.368784	1.29126	0.0525539	-7.01725	2.26277679663669e-12	5.56179342664482e-11	NREP
ENSG00000280081	7.5769	-0.368683	1.29117	0.19475	-1.8931	0.0583441	0.167185	LINC01667
ENSG00000182378	105.072	-0.368284	1.29082	0.201434	-1.82831	0.0675025	0.186291	PLCXD1
ENSG00000184584	1034.32	-0.368254	1.29079	0.0809974	-4.5465	5.45460626215066e-06	5.54305933667202e-05	STING1
ENSG00000088899	229.159	-0.368208	1.29075	0.106775	-3.44844	0.000563834	0.00361311	LZTS3
ENSG00000162849	308.302	-0.367956	1.29052	0.148215	-2.48258	0.0130435	0.0526737	KIF26B
ENSG00000121350	386.658	-0.367692	1.29029	0.117026	-3.14196	0.00167818	0.00934248	PYROXD1
ENSG00000008513	1078.83	-0.367625	1.29023	0.0551237	-6.66909	2.57402774994869e-11	5.61283292433952e-10	ST3GAL1
ENSG00000186684	86.53	-0.367507	1.29012	0.177375	-2.07193	0.0382723	0.121203	CYP27C1
ENSG00000115183	733.284	-0.367499	1.29011	0.0699091	-5.25681	1.46575369988878e-07	1.9402060392819e-06	TANC1
ENSG00000177427	91.841	-0.367351	1.28998	0.16116	-2.27942	0.022642	0.0813941	MIEF2
ENSG00000133247	68.079	-0.36711	1.28977	0.175692	-2.08951	0.0366616	0.117547	KMT5C
ENSG00000075461	4.88798	-0.367048	1.28971	0.159889	-2.29565	0.021696	NA	CACNG4
ENSG00000242732	214.052	-0.366797	1.28949	0.120872	-3.03458	0.00240873	0.0128146	RTL5
ENSG00000101680	2651.42	-0.366739	1.28944	0.0616148	-5.95213	2.64676648658273e-09	4.50144442070158e-08	LAMA1
ENSG00000101745	1018.46	-0.366705	1.2894	0.0741969	-4.94233	7.71958308755662e-07	9.08585786075192e-06	ANKRD12
ENSG00000261371	8.44321	-0.366382	1.28912	0.185322	-1.977	0.0480416	0.143949	PECAM1
ENSG00000154274	3.83561	-0.366201	1.28895	0.155416	-2.35626	0.0184601	NA	C4orf19
ENSG00000165115	83.1243	-0.366108	1.28887	0.186649	-1.96147	0.0498238	0.148267	KIF27
ENSG00000282870	20.1486	-0.365996	1.28877	0.210773	-1.73644	0.0824856	0.216885	FRG1DP
ENSG00000108821	215476	-0.365663	1.28847	0.0524316	-6.97409	3.07848692978511e-12	7.43540107068931e-11	COL1A1
ENSG00000167371	110.433	-0.365461	1.28829	0.157942	-2.31389	0.0206739	0.0757736	PRRT2
ENSG00000278558	19.0276	-0.365397	1.28824	0.210262	-1.73782	0.0822424	0.216491	TMEM191B
ENSG00000143851	11.5825	-0.365393	1.28823	0.194868	-1.87508	0.0607818	0.172254	PTPN7
ENSG00000112186	1471.62	-0.365299	1.28815	0.0649617	-5.6233	1.87347986600158e-08	2.83611010835843e-07	CAP2
ENSG00000153558	220.203	-0.364873	1.28777	0.118143	-3.0884	0.00201235	0.0109316	FBXL2
ENSG00000107186	972.485	-0.364764	1.28767	0.0810459	-4.50071	6.7726530453368e-06	6.76390159129401e-05	MPDZ
ENSG00000173531	64.0247	-0.364751	1.28766	0.184064	-1.98165	0.0475182	0.142657	MST1
ENSG00000159433	187.41	-0.364035	1.28702	0.177524	-2.05062	0.0403038	0.126314	STARD9
ENSG00000056736	39.9159	-0.363811	1.28682	0.19038	-1.91097	0.0560082	0.162094	IL17RB
ENSG00000130529	595.646	-0.363784	1.2868	0.143137	-2.54151	0.0110376	0.0459452	TRPM4
ENSG00000070540	868.312	-0.363692	1.28671	0.0646239	-5.62783	1.82489155575428e-08	2.77160385629406e-07	WIPI1
ENSG00000051523	1121.31	-0.363671	1.2867	0.0562254	-6.46808	9.92541025386955e-11	2.033612775432e-09	CYBA
ENSG00000188747	8.75749	-0.363507	1.28655	0.203726	-1.78429	0.0743766	0.200645	NOXA1
ENSG00000137101	4.30006	-0.363413	1.28647	0.164855	-2.20445	0.0274929	NA	CD72
ENSG00000112964	35.7382	-0.363045	1.28614	0.199734	-1.81764	0.0691195	0.189401	GHR
ENSG00000112309	5.95299	-0.363019	1.28611	0.157746	-2.30129	0.0213751	NA	B3GAT2
ENSG00000198910	13760	-0.362838	1.28595	0.0321232	-11.2952	1.38587288341994e-29	1.32056599685878e-27	L1CAM
ENSG00000204149	129.636	-0.362782	1.2859	0.148852	-2.4372	0.0148013	0.0583645	AGAP6
ENSG00000100429	272.927	-0.36266	1.28579	0.119783	-3.02763	0.00246481	0.013063	HDAC10
ENSG00000075711	1926.51	-0.362422	1.28558	0.0491181	-7.37857	1.59996159782257e-13	4.45173314978151e-12	DLG1
ENSG00000111911	697.284	-0.362357	1.28552	0.0823028	-4.40273	1.06895816978731e-05	0.00010249	HINT3
ENSG00000171604	1066.48	-0.362324	1.2855	0.0886115	-4.08891	4.33403461062449e-05	0.000366091	CXXC5
ENSG00000186908	612.358	-0.36227	1.28545	0.0690616	-5.24561	1.5576220800086e-07	2.0539941589649e-06	ZDHHC17
ENSG00000273820	56.4801	-0.362079	1.28528	0.173631	-2.08534	0.0370389	0.118253	USP27X
ENSG00000138083	20.3656	-0.361946	1.28516	0.208669	-1.73455	0.0828212	0.217335	SIX3
ENSG00000019144	2088.27	-0.361804	1.28503	0.0503223	-7.18974	6.49126927686557e-13	1.67856018921475e-11	PHLDB1
ENSG00000005238	525.289	-0.361578	1.28483	0.0848223	-4.26277	2.01905552188558e-05	0.00018216	ATOSB
ENSG00000165476	2053.79	-0.361298	1.28458	0.0573099	-6.30429	2.89517264595044e-10	5.56321020034012e-09	REEP3
ENSG00000178233	3.40403	-0.361243	1.28453	0.143	-2.52618	0.011531	NA	TMEM151B
ENSG00000214176	87.3569	-0.361215	1.28451	0.169594	-2.12988	0.0331816	0.109053	PLEKHM1P1
ENSG00000109323	493.547	-0.361173	1.28447	0.0891574	-4.05096	5.10086074804614e-05	0.000425694	MANBA
ENSG00000286001	128.32	-0.360765	1.28411	0.150286	-2.40053	0.0163715	0.0631263	0
ENSG00000165434	234.487	-0.360704	1.28405	0.113696	-3.17253	0.00151117	0.00853918	PGM2L1
ENSG00000173546	4874.94	-0.360702	1.28405	0.0358567	-10.0595	8.3389136868955e-24	5.47221543453256e-22	CSPG4
ENSG00000188786	495.212	-0.360592	1.28395	0.149252	-2.41599	0.0156925	0.0610668	MTF1
ENSG00000144218	652.018	-0.360545	1.28391	0.10567	-3.41199	0.000644909	0.00406892	AFF3
ENSG00000146592	8.0032	-0.360316	1.28371	0.164721	-2.18744	0.0287107	0.0978739	CREB5
ENSG00000138119	17790.3	-0.360302	1.28369	0.0330819	-10.8912	1.26936146145372e-27	1.0767900397405e-25	MYOF
ENSG00000186106	134.878	-0.360164	1.28357	0.145545	-2.47459	0.0133389	0.0536025	ANKRD46
ENSG00000163611	129.698	-0.360117	1.28353	0.158371	-2.27388	0.0229729	0.0823497	SPICE1
ENSG00000118596	1132.61	-0.360015	1.28344	0.0721394	-4.99055	6.02073812271734e-07	7.24571875114565e-06	SLC16A7
ENSG00000180438	6.59277	-0.360002	1.28343	0.191696	-1.87799	0.060383	NA	TPRXL
ENSG00000106610	38.8766	-0.359901	1.28334	0.194731	-1.8482	0.064574	0.180031	STAG3L4
ENSG00000076604	468.597	-0.359774	1.28322	0.100539	-3.57844	0.000345651	0.00233772	TRAF4
ENSG00000073712	5855.03	-0.359661	1.28312	0.0428745	-8.38868	4.91640022283546e-17	1.92126291854177e-15	FERMT2
ENSG00000125375	128.396	-0.359389	1.28288	0.150648	-2.38561	0.0170507	0.0651497	DMAC2L
ENSG00000204344	144.685	-0.359341	1.28284	0.150179	-2.39276	0.0167223	0.064159	STK19
ENSG00000144681	12.5113	-0.35914	1.28266	0.205702	-1.74592	0.080824	0.213363	STAC
ENSG00000175482	570.745	-0.359006	1.28254	0.0961006	-3.73573	0.000187174	0.00136979	POLD4
ENSG00000146197	628.699	-0.358877	1.28243	0.0763486	-4.7005	2.5951919151752e-06	2.77086031649404e-05	SCUBE3
ENSG00000185499	205.907	-0.358849	1.2824	0.169556	-2.11641	0.0343103	0.112048	MUC1
ENSG00000135299	11.6819	-0.358304	1.28192	0.204949	-1.74827	0.0804181	0.212614	ANKRD6
ENSG00000155760	2670.08	-0.358012	1.28166	0.0446881	-8.01135	1.13453519642371e-15	3.81247672769243e-14	FZD7
ENSG00000169926	1313.19	-0.357492	1.2812	0.0565439	-6.32237	2.57586009678913e-10	4.99795894930689e-09	KLF13
ENSG00000196337	7.25553	-0.357241	1.28097	0.184223	-1.93917	0.0524806	0.154423	CGB7
ENSG00000061337	93.6196	-0.357239	1.28097	0.149722	-2.38602	0.0170319	0.0650955	LZTS1
ENSG00000286156	50.8016	-0.356943	1.28071	0.187486	-1.90384	0.0569309	0.164253	BMS1P23
ENSG00000118263	995.631	-0.356887	1.28066	0.0898968	-3.96996	7.18840020940742e-05	0.000578064	KLF7
ENSG00000133624	23.3664	-0.356671	1.28047	0.210032	-1.69817	0.0894752	0.229918	ZNF767P
ENSG00000140682	2264.96	-0.356651	1.28045	0.0862228	-4.13638	3.52822464092893e-05	0.000303366	TGFB1I1
ENSG00000225972	72.9765	-0.356636	1.28044	0.176619	-2.01923	0.043463	0.133774	MTND1P23
ENSG00000256229	199.819	-0.356598	1.2804	0.14609	-2.44094	0.014649	0.0578476	ZNF486
ENSG00000107036	1053.32	-0.35656	1.28037	0.0567332	-6.28486	3.28144931299688e-10	6.22803858695943e-09	RIC1
ENSG00000213462	114.459	-0.356482	1.2803	0.185088	-1.92601	0.0541027	0.158192	ERV3-1
ENSG00000111728	13.7739	-0.356065	1.27993	0.201324	-1.76862	0.0769576	0.205456	ST8SIA1
ENSG00000204520	79.2387	-0.355981	1.27986	0.183323	-1.94182	0.0521584	0.153782	MICA
ENSG00000219626	115.476	-0.355974	1.27985	0.164015	-2.17037	0.0299789	0.100985	FAM228B
ENSG00000138769	75.3667	-0.355849	1.27974	0.188554	-1.88725	0.0591265	0.16887	CDKL2
ENSG00000113361	21.2669	-0.355431	1.27937	0.196576	-1.80811	0.0705894	0.192859	CDH6
ENSG00000203326	58.2943	-0.355274	1.27923	0.210738	-1.68586	0.0918232	0.234308	ZNF525
ENSG00000109771	32.3437	-0.354541	1.27858	0.21071	-1.6826	0.0924521	0.235351	LRP2BP
ENSG00000120156	81.6437	-0.354427	1.27848	0.172497	-2.05468	0.0399096	0.125265	TEK
ENSG00000172375	160.926	-0.354327	1.27839	0.164404	-2.15522	0.031145	0.103832	C2CD2L
ENSG00000119737	20.6768	-0.354313	1.27838	0.210824	-1.68061	0.0928392	0.235855	GPR75
ENSG00000160948	15.4091	-0.353675	1.27781	0.210485	-1.68029	0.0929015	0.2359	VPS28
ENSG00000239305	435.497	-0.353663	1.2778	0.0827837	-4.27213	1.93615978908137e-05	0.000175707	RNF103
ENSG00000197380	124.847	-0.353306	1.27748	0.150758	-2.34353	0.0191024	0.0712282	DACT3
ENSG00000177058	243.979	-0.353293	1.27747	0.139686	-2.52919	0.0114326	0.0472098	SLC38A9
ENSG00000198853	1070.94	-0.353235	1.27742	0.0820756	-4.30377	1.67913259648289e-05	0.000155217	RUSC2
ENSG00000100889	635.591	-0.353132	1.27733	0.0741024	-4.76546	1.8842709438188e-06	2.0673483730605e-05	PCK2
ENSG00000182903	188.033	-0.353116	1.27732	0.13538	-2.60833	0.00909855	0.0391643	ZNF721
ENSG00000189129	65.52	-0.352883	1.27711	0.172287	-2.04823	0.0405376	0.126802	PLAC9
ENSG00000145040	83.1876	-0.352727	1.27697	0.165066	-2.13689	0.0326071	0.107546	UCN2
ENSG00000278384	15.3566	-0.352367	1.27665	0.210854	-1.67114	0.0946934	0.239175	0
ENSG00000182253	541.949	-0.352277	1.27657	0.0750531	-4.6937	2.68307047958218e-06	2.85471601343281e-05	SYNM
ENSG00000078053	10.3845	-0.352258	1.27656	0.178683	-1.97141	0.0486771	0.145477	AMPH
ENSG00000172932	252.316	-0.352074	1.27639	0.119016	-2.95821	0.00309435	0.0158338	ANKRD13D
ENSG00000020181	4469.5	-0.35167	1.27604	0.0538509	-6.53043	6.55800937612766e-11	1.36989529190222e-09	ADGRA2
ENSG00000083444	5912.92	-0.351663	1.27603	0.0456724	-7.69968	1.36411097285609e-14	4.18006869039072e-13	PLOD1
ENSG00000083750	286.793	-0.351513	1.2759	0.140569	-2.50063	0.0123971	0.0504	RRAGB
ENSG00000109220	245.019	-0.351454	1.27585	0.124045	-2.83327	0.00460742	0.0221717	CHIC2
ENSG00000185305	303.795	-0.351277	1.27569	0.105197	-3.33922	0.000840154	0.00511296	ARL15
ENSG00000187164	340.225	-0.351012	1.27545	0.0979781	-3.58255	0.000340256	0.00230348	SHTN1
ENSG00000109756	648.598	-0.350963	1.27541	0.0999502	-3.51138	0.000445792	0.00293787	RAPGEF2
ENSG00000212864	24.741	-0.350853	1.27531	0.206926	-1.69555	0.0899718	0.230641	RNF208
ENSG00000276141	51.6022	-0.350776	1.27525	0.181984	-1.92751	0.0539157	0.15791	WHAMMP3
ENSG00000288784	3.64574	-0.350498	1.275	0.133007	-2.63519	0.00840899	NA	CTAGE4
ENSG00000205238	66.9419	-0.35048	1.27498	0.17918	-1.95602	0.0504626	0.149929	SPDYE2
ENSG00000186951	586.601	-0.350444	1.27495	0.0961301	-3.64552	0.000266854	0.00186463	PPARA
ENSG00000134215	5.8806	-0.350244	1.27478	0.171354	-2.04397	0.0409561	NA	VAV3
ENSG00000226015	11.429	-0.350122	1.27467	0.20175	-1.73542	0.0826667	0.217107	CCT8P1
ENSG00000119866	18.4564	-0.349943	1.27451	0.197111	-1.77536	0.0758382	0.203229	BCL11A
ENSG00000166448	21.6901	-0.349656	1.27426	0.20875	-1.675	0.0939341	0.237748	TMEM130
ENSG00000035862	22730.2	-0.349515	1.27413	0.0422363	-8.27523	1.28206430825244e-16	4.8732455345377e-15	TIMP2
ENSG00000265298	14.299	-0.34806	1.27285	0.207727	-1.67557	0.0938234	0.237538	0
ENSG00000090539	9.57355	-0.348019	1.27281	0.175324	-1.98501	0.0471437	0.141655	CHRD
ENSG00000103042	735.371	-0.347939	1.27274	0.0945749	-3.67898	0.000234168	0.00166649	SLC38A7
ENSG00000003400	70.869	-0.347905	1.27271	0.189079	-1.84	0.0657689	0.182557	CASP10
ENSG00000261040	258.551	-0.347707	1.27254	0.115863	-3.00102	0.00269074	0.0140887	WFDC21P
ENSG00000064270	11.0186	-0.3477	1.27253	0.198694	-1.74992	0.0801314	0.212098	ATP2C2
ENSG00000170775	316.914	-0.34755	1.2724	0.0945017	-3.67771	0.000235339	0.00167043	GPR37
ENSG00000147168	5.76722	-0.347301	1.27218	0.178807	-1.94232	0.0520981	NA	IL2RG
ENSG00000174353	82.7689	-0.347045	1.27195	0.168399	-2.06085	0.0393172	0.123807	STAG3L3
ENSG00000196118	33.1275	-0.347039	1.27195	0.209502	-1.65649	0.097622	0.243871	CFAP119
ENSG00000169495	13.7416	-0.346998	1.27191	0.203063	-1.70882	0.087484	0.226189	HTRA4
ENSG00000104093	568.239	-0.34696	1.27188	0.0936291	-3.70569	0.000210819	0.00151964	DMXL2
ENSG00000146676	1476.07	-0.346841	1.27177	0.0692424	-5.00909	5.46890085645394e-07	6.62746940026021e-06	PURB
ENSG00000184402	182.418	-0.346518	1.27149	0.122437	-2.83018	0.00465225	0.0223333	SS18L1
ENSG00000257315	1396.75	-0.346467	1.27144	0.0704751	-4.91616	8.82585898913767e-07	1.02835301722683e-05	ZBED6
ENSG00000214135	46.4834	-0.346288	1.27129	0.187855	-1.84338	0.0652738	0.181436	SDHAP4
ENSG00000008300	149.173	-0.34605	1.27108	0.154234	-2.24367	0.0248539	0.0877527	CELSR3
ENSG00000204681	169.29	-0.345966	1.271	0.145914	-2.37102	0.017739	0.0670974	GABBR1
ENSG00000114786	14.0685	-0.345902	1.27095	0.190554	-1.81525	0.0694859	0.190143	ABHD14A-ACY1
ENSG00000164946	7.0053	-0.345652	1.27073	0.154521	-2.23693	0.025291	NA	FREM1
ENSG00000255872	7.83446	-0.345396	1.2705	0.164245	-2.10293	0.0354722	0.114845	0
ENSG00000030582	5107.42	-0.345363	1.27047	0.0363188	-9.50922	1.92102672937773e-21	1.08199691737259e-19	GRN
ENSG00000196600	25.7804	-0.345274	1.27039	0.209354	-1.64923	0.0990998	0.246709	SLC22A25
ENSG00000173482	1354.02	-0.345265	1.27038	0.0763717	-4.52086	6.15896916017173e-06	6.20445901204265e-05	PTPRM
ENSG00000175854	210.526	-0.345021	1.27017	0.111523	-3.09371	0.0019767	0.0107885	SWI5
ENSG00000174939	99.1607	-0.344864	1.27003	0.172187	-2.00284	0.0451942	0.13749	ASPHD1
ENSG00000075568	1594.6	-0.344848	1.27002	0.0661388	-5.21401	1.84800090632321e-07	2.39826386275825e-06	TMEM131
ENSG00000183929	4.93467	-0.344786	1.26996	0.182326	-1.89104	0.0586191	NA	DUSP5P1
ENSG00000010818	930.351	-0.344344	1.26957	0.0947517	-3.63417	0.000278878	0.00193697	HIVEP2
ENSG00000100299	405.156	-0.344328	1.26956	0.0893896	-3.85199	0.000117161	0.00089953	ARSA
ENSG00000117595	10.7404	-0.344261	1.2695	0.199511	-1.72552	0.0844332	0.220754	IRF6
ENSG00000183153	153.413	-0.344202	1.26945	0.122569	-2.80823	0.00498139	0.0236684	GJD3
ENSG00000115641	1269.71	-0.344198	1.26945	0.0595421	-5.78075	7.4367484009091e-09	1.18375336102343e-07	FHL2
ENSG00000161813	1206.36	-0.343963	1.26924	0.094325	-3.64658	0.000265757	0.0018579	LARP4
ENSG00000198888	16205.9	-0.343771	1.26907	0.0520218	-6.60822	3.88976510488231e-11	8.29975646305563e-10	MT-ND1
ENSG00000172349	14.4787	-0.343712	1.26902	0.143023	-2.40319	0.0162528	0.0628784	IL16
ENSG00000156642	3064.5	-0.343704	1.26901	0.0499846	-6.8762	6.14707928765667e-12	1.42768225458898e-10	NPTN
ENSG00000173264	404.23	-0.343394	1.26874	0.0952678	-3.60452	0.000312732	0.00213795	GPR137
ENSG00000148411	1031.82	-0.343331	1.26868	0.0706129	-4.86216	1.16112275833159e-06	1.31543483826621e-05	NACC2
ENSG00000108861	1464.71	-0.342963	1.26836	0.0501606	-6.8373	8.06976698300594e-12	1.85871851436388e-10	DUSP3
ENSG00000239405	27.1073	-0.342475	1.26793	0.210834	-1.62439	0.104293	0.25576	TMED10P2
ENSG00000197016	104.524	-0.342204	1.26769	0.14547	-2.3524	0.0186527	0.0698696	ZNF470
ENSG00000163349	1101.32	-0.342081	1.26758	0.0654873	-5.22362	1.75454209684115e-07	2.28336666522489e-06	HIPK1
ENSG00000161835	6.17986	-0.342037	1.26754	0.174482	-1.96029	0.0499614	NA	TAMALIN
ENSG00000197826	10.2771	-0.341852	1.26738	0.207053	-1.65104	0.0987313	0.245963	CFAP299
ENSG00000138688	1572.43	-0.341851	1.26738	0.0608395	-5.61889	1.92187464472743e-08	2.89990456154533e-07	BLTP1
ENSG00000198077	3.81313	-0.341806	1.26734	0.129919	-2.63091	0.00851566	NA	CYP2A7
ENSG00000168874	268.796	-0.341498	1.26707	0.115801	-2.94901	0.00318796	0.0162636	ATOH8
ENSG00000167566	770.377	-0.341494	1.26707	0.0728195	-4.68959	2.73751963693049e-06	2.90498651327055e-05	NCKAP5L
ENSG00000082805	1686.53	-0.341336	1.26693	0.063468	-5.37807	7.5287605266144e-08	1.04012032220714e-06	ERC1
ENSG00000108840	1412.78	-0.341031	1.26666	0.0637751	-5.3474	8.92250380959183e-08	1.21935042238744e-06	HDAC5
ENSG00000186047	9.33998	-0.340825	1.26648	0.193112	-1.76491	0.0775791	0.206647	DLEU7
ENSG00000157379	193.276	-0.340628	1.26631	0.113377	-3.00438	0.00266121	0.0139656	DHRS1
ENSG00000188958	15.1135	-0.340603	1.26629	0.204372	-1.66659	0.0955962	0.240625	UTS2B
ENSG00000161281	120.998	-0.34031	1.26603	0.145145	-2.34462	0.0190462	0.0710959	COX7A1
ENSG00000149489	23.0015	-0.340142	1.26588	0.2099	-1.6205	0.105126	0.257257	ROM1
ENSG00000268674	11.2172	-0.340056	1.26581	0.205364	-1.65587	0.0977479	0.244098	0
ENSG00000100302	10.4432	-0.339489	1.26531	0.198146	-1.71333	0.0866515	0.224905	RASD2
ENSG00000149639	1245.59	-0.339181	1.26504	0.0752002	-4.51037	6.47154277807503e-06	6.49113937480748e-05	SOGA1
ENSG00000007866	1441.26	-0.33896	1.26484	0.0602134	-5.62931	1.80933449720267e-08	2.75097940164847e-07	TEAD3
ENSG00000166780	495.387	-0.338948	1.26483	0.137651	-2.46238	0.0138018	0.0551281	BMERB1
ENSG00000197863	79.9932	-0.338711	1.26463	0.180613	-1.87534	0.0607463	0.17219	ZNF790
ENSG00000135218	72.9913	-0.338275	1.26424	0.206823	-1.63557	0.101929	0.251738	CD36
ENSG00000166529	104.715	-0.338224	1.2642	0.180764	-1.87108	0.0613338	0.173536	ZSCAN21
ENSG00000107957	4206.08	-0.337931	1.26394	0.0515348	-6.55734	5.47770414925041e-11	1.15638573785086e-09	SH3PXD2A
ENSG00000198743	1312.32	-0.337876	1.26389	0.0656845	-5.14392	2.69061035885147e-07	3.40288830112196e-06	SLC5A3
ENSG00000116885	46.6846	-0.337782	1.26381	0.189013	-1.78708	0.0739251	0.199737	OSCP1
ENSG00000197903	168.809	-0.337772	1.2638	0.12154	-2.77909	0.00545109	0.0254653	H2BC12
ENSG00000204604	189.366	-0.337528	1.26359	0.154206	-2.1888	0.0286111	0.0976513	ZNF468
ENSG00000163947	24.0791	-0.337439	1.26351	0.210478	-1.6032	0.10889	0.26355	ARHGEF3
ENSG00000171703	288.31	-0.337423	1.2635	0.105109	-3.21023	0.00132629	0.00761824	TCEA2
ENSG00000198535	6.38023	-0.337274	1.26337	0.193209	-1.74565	0.080872	NA	C2CD4A
ENSG00000178026	31.332	-0.337147	1.26326	0.205638	-1.63952	0.101106	0.25037	LRRC75B
ENSG00000136048	4180.36	-0.336783	1.26294	0.0555197	-6.066	1.31136154191209e-09	2.32107656120623e-08	DRAM1
ENSG00000115425	123.433	-0.336545	1.26273	0.134221	-2.5074	0.0121624	0.0496342	PECR
ENSG00000177034	403.509	-0.33648	1.26267	0.0933321	-3.6052	0.000311915	0.00213447	MTX3
ENSG00000180332	2.46363	-0.336407	1.26261	0.138921	-2.42157	0.0154536	NA	KCTD4
ENSG00000171121	21.4768	-0.336275	1.26249	0.210663	-1.59627	0.110428	0.266376	KCNMB3
ENSG00000146966	233.885	-0.33586	1.26213	0.148005	-2.26925	0.023253	0.083054	DENND2A
ENSG00000181409	15.2512	-0.335484	1.2618	0.199858	-1.67861	0.0932275	0.236386	AATK
ENSG00000257950	34.1665	-0.335302	1.26164	0.206159	-1.62642	0.10386	0.255123	P2RX5-TAX1BP3
ENSG00000140950	692.355	-0.335139	1.2615	0.098737	-3.39426	0.000688133	0.00430842	MEAK7
ENSG00000108622	8.46386	-0.33495	1.26133	0.196576	-1.70392	0.0883951	0.227861	ICAM2
ENSG00000135722	63.3571	-0.334677	1.26109	0.180296	-1.85626	0.0634167	0.177886	FBXL8
ENSG00000167657	1697.44	-0.334547	1.26098	0.0744015	-4.49651	6.90785210181868e-06	6.8832703417146e-05	DAPK3
ENSG00000165300	4.64028	-0.334545	1.26098	0.168407	-1.98652	0.0469757	NA	SLITRK5
ENSG00000005471	84.3573	-0.334526	1.26096	0.164584	-2.03255	0.0420976	0.130466	ABCB4
ENSG00000187105	3.79144	-0.334313	1.26078	0.1489	-2.24522	0.0247539	NA	HEATR4
ENSG00000153885	278.452	-0.333915	1.26043	0.145245	-2.29898	0.0215063	0.0783031	KCTD15
ENSG00000134245	33.2281	-0.333754	1.26029	0.209874	-1.59026	0.111777	0.268156	WNT2B
ENSG00000145730	4784.95	-0.333734	1.26027	0.0495103	-6.74069	1.57639183331281e-11	3.53152386232654e-10	PAM
ENSG00000121104	20.5196	-0.333661	1.26021	0.209229	-1.59472	0.110775	0.266899	FAM117A
ENSG00000187676	328.023	-0.333491	1.26006	0.0926357	-3.60003	0.000318183	0.00217201	B3GLCT
ENSG00000256223	62.2349	-0.333269	1.25986	0.174389	-1.91107	0.0559957	0.162094	ZNF10
ENSG00000173818	134.435	-0.333141	1.25975	0.131793	-2.52777	0.011479	0.0473592	ENDOV
ENSG00000187775	14.8126	-0.333054	1.25968	0.201461	-1.65319	0.0982918	0.245148	DNAH17
ENSG00000164506	1517.91	-0.332895	1.25954	0.0606794	-5.48612	4.10856699356435e-08	5.91701697872331e-07	STXBP5
ENSG00000188153	1017.4	-0.332526	1.25922	0.0704922	-4.7172	2.39116657375056e-06	2.57675518001687e-05	COL4A5
ENSG00000155666	60.1176	-0.332429	1.25913	0.177861	-1.86904	0.0616175	0.174197	KDM8
ENSG00000183421	6.74332	-0.332263	1.25899	0.191841	-1.73197	0.0832786	NA	RIPK4
ENSG00000079691	579.598	-0.332262	1.25899	0.0815748	-4.07309	4.63926903027821e-05	0.000389508	CARMIL1
ENSG00000183496	137.247	-0.332115	1.25886	0.138527	-2.39747	0.0165087	0.0634794	MEX3B
ENSG00000122863	1872.84	-0.331916	1.25868	0.0482556	-6.8783	6.05722954354547e-12	1.4091668463178e-10	CHST3
ENSG00000102401	1990.82	-0.331716	1.25851	0.050103	-6.6207	3.57513495525597e-11	7.66367912134376e-10	ARMCX3
ENSG00000127530	13.998	-0.330851	1.25775	0.199284	-1.6602	0.0968744	0.242876	OR7C1
ENSG00000251595	36.7184	-0.330407	1.25737	0.201018	-1.64366	0.100246	0.248728	ABCA11P
ENSG00000176697	837.51	-0.330318	1.25729	0.0735921	-4.4885	7.17259572299272e-06	7.12242339031225e-05	BDNF
ENSG00000127415	329.305	-0.330093	1.25709	0.145214	-2.27315	0.023017	0.0824438	IDUA
ENSG00000147164	1377.39	-0.33007	1.25707	0.070531	-4.67979	2.87165504776562e-06	3.0403702453969e-05	SNX12
ENSG00000167311	4.67467	-0.329926	1.25695	0.169269	-1.94912	0.0512811	NA	ART5
ENSG00000154479	3.4676	-0.329634	1.25669	0.152948	-2.1552	0.0311463	NA	CFAP210
ENSG00000196345	23.2177	-0.329433	1.25652	0.208857	-1.57731	0.114724	0.272874	ZKSCAN7
ENSG00000140511	59.109	-0.329106	1.25623	0.183877	-1.78982	0.0734833	0.198736	HAPLN3
ENSG00000118985	3256.97	-0.32905	1.25619	0.0642737	-5.11952	3.06312467501884e-07	3.83566070916851e-06	ELL2
ENSG00000180834	52.6414	-0.328856	1.25602	0.203088	-1.61928	0.105387	0.257624	MAP6D1
ENSG00000171823	87.7444	-0.328808	1.25597	0.169571	-1.93906	0.0524946	0.154431	FBXL14
ENSG00000050327	90.7082	-0.328606	1.2558	0.186512	-1.76185	0.0780942	0.207654	ARHGEF5
ENSG00000215375	87.7244	-0.328361	1.25559	0.161667	-2.0311	0.0422451	0.130807	MYL5
ENSG00000116005	2437.61	-0.328361	1.25559	0.0540499	-6.07514	1.23879938019899e-09	2.19823685935311e-08	PCYOX1
ENSG00000132481	39.4091	-0.328282	1.25552	0.203035	-1.61688	0.105905	0.258466	TRIM47
ENSG00000205363	9.75202	-0.32817	1.25542	0.171269	-1.91611	0.0553508	0.160793	INSYN1
ENSG00000174721	33.7708	-0.328116	1.25537	0.209155	-1.56877	0.116702	0.276208	FGFBP3
ENSG00000108582	2812.19	-0.327794	1.25509	0.0531792	-6.16395	7.09520422878663e-10	1.30050699908932e-08	CPD
ENSG00000169604	3301.84	-0.32779	1.25509	0.0427533	-7.66702	1.7603885781137e-14	5.32402736928646e-13	ANTXR1
ENSG00000196924	93397.7	-0.327499	1.25484	0.026714	-12.2594	1.49551383812364e-34	1.8412025235377e-32	FLNA
ENSG00000198483	65.6783	-0.327499	1.25484	0.185747	-1.76315	0.0778756	0.207311	ANKRD35
ENSG00000151553	1326.06	-0.32733	1.25469	0.0662349	-4.94195	7.73431635830472e-07	9.09550373429715e-06	FHIP2A
ENSG00000198933	176.631	-0.327258	1.25463	0.160485	-2.03918	0.0414321	0.128917	TBKBP1
ENSG00000173517	1991.44	-0.327258	1.25463	0.0857049	-3.81843	0.000134306	0.00101713	PEAK1
ENSG00000256660	3.88125	-0.327234	1.25461	0.157658	-2.07559	0.0379318	NA	CLEC12B
ENSG00000046774	3.3856	-0.327201	1.25458	0.152758	-2.14196	0.0321965	NA	MAGEC2
ENSG00000123143	2005.02	-0.327125	1.25451	0.0775957	-4.21576	2.48942793597497e-05	0.000220825	PKN1
ENSG00000167994	327.794	-0.32696	1.25437	0.101374	-3.22528	0.00125851	0.00727881	RAB3IL1
ENSG00000043462	6.19496	-0.326877	1.2543	0.169273	-1.93107	0.0534748	NA	LCP2
ENSG00000160226	360.767	-0.326805	1.25423	0.0900784	-3.628	0.00028562	0.00197886	CFAP410
ENSG00000124006	1782.9	-0.326771	1.2542	0.0557075	-5.86584	4.46867286995079e-09	7.33980837860159e-08	OBSL1
ENSG00000196850	346.628	-0.326574	1.25403	0.0894615	-3.65044	0.000261793	0.00183757	PPTC7
ENSG00000168038	54.9539	-0.32616	1.25367	0.206763	-1.57746	0.11469	0.272839	ULK4
ENSG00000167280	250.33	-0.326061	1.25359	0.14835	-2.19792	0.027955	0.0959088	ENGASE
ENSG00000167130	206.044	-0.32591	1.25346	0.109171	-2.98532	0.0028328	0.0146614	DOLPP1
ENSG00000088340	14.9776	-0.325837	1.25339	0.208303	-1.56425	0.117759	0.277917	FER1L4
ENSG00000110876	51.0783	-0.325798	1.25336	0.183563	-1.77486	0.0759218	0.203247	SELPLG
ENSG00000170854	615.368	-0.325608	1.25319	0.0989436	-3.29085	0.000998869	0.0059462	RIOX2
ENSG00000138138	748.203	-0.325597	1.25318	0.0739823	-4.40102	1.07744373814904e-05	0.000103091	ATAD1
ENSG00000067836	161.554	-0.325421	1.25303	0.126396	-2.57461	0.0100352	0.0424345	ROGDI
ENSG00000165983	101.408	-0.325386	1.253	0.158847	-2.04842	0.0405188	0.126788	PTER
ENSG00000233325	18.0037	-0.325321	1.25294	0.210409	-1.54613	0.122072	0.285376	MIPEPP3
ENSG00000158164	23.178	-0.325239	1.25287	0.206054	-1.57841	0.114471	0.272598	TMSB15A
ENSG00000102053	46.8689	-0.325111	1.25276	0.207316	-1.56819	0.116836	0.276433	ZC3H12B
ENSG00000148925	633.454	-0.325091	1.25274	0.0914125	-3.55631	0.000376095	0.00252399	BTBD10
ENSG00000160223	56.9378	-0.324712	1.25241	0.203885	-1.59262	0.111245	0.26755	ICOSLG
ENSG00000100448	3.39827	-0.32454	1.25227	0.146428	-2.21638	0.0266652	NA	CTSG
ENSG00000185129	1120.4	-0.324418	1.25216	0.0828151	-3.91737	8.95197982270297e-05	0.000703218	PURA
ENSG00000095777	2.28028	-0.32438	1.25213	0.132307	-2.45172	0.0142176	NA	MYO3A
ENSG00000083067	15.4682	-0.324358	1.25211	0.204045	-1.58964	0.111915	0.26835	TRPM3
ENSG00000120437	853.318	-0.324358	1.25211	0.0659002	-4.92195	8.56864603085911e-07	1.00089843477172e-05	ACAT2
ENSG00000197774	241.422	-0.323956	1.25176	0.142716	-2.26994	0.0232114	0.0829482	EME2
ENSG00000126524	2788.94	-0.323841	1.25166	0.0393686	-8.22586	1.93795689338205e-16	7.18956168019494e-15	SBDS
ENSG00000115963	16913.9	-0.323831	1.25165	0.0521551	-6.209	5.33221316856812e-10	9.94393426288467e-09	RND3
ENSG00000158290	5178.96	-0.323744	1.25157	0.0341618	-9.47678	2.62244946502656e-21	1.46520148423492e-19	CUL4B
ENSG00000143297	15.3749	-0.322945	1.25088	0.209323	-1.54281	0.122877	0.286631	FCRL5
ENSG00000178761	469.725	-0.322775	1.25073	0.107705	-2.99683	0.00272801	0.0142445	FAM219B
ENSG00000183741	1866.43	-0.322624	1.2506	0.0434498	-7.42521	1.1260063292805e-13	3.17105264229762e-12	CBX6
ENSG00000230863	6.32047	-0.322024	1.25008	0.184046	-1.74969	0.0801714	NA	0
ENSG00000175906	375.535	-0.321957	1.25002	0.0896066	-3.593	0.000326892	0.00222492	ARL4D
ENSG00000261732	20.6781	-0.32195	1.25002	0.210628	-1.52853	0.126382	0.291821	0
ENSG00000188549	1129.57	-0.321827	1.24991	0.0924223	-3.48214	0.000497428	0.00322922	CCDC9B
ENSG00000169359	796.439	-0.321628	1.24974	0.065649	-4.89921	9.62247430550594e-07	1.11093661857426e-05	SLC33A1
ENSG00000186301	6.02813	-0.321605	1.24972	0.177193	-1.815	0.0695245	NA	MST1P2
ENSG00000087266	601.6	-0.321428	1.24957	0.107263	-2.99664	0.00272971	0.0142445	SH3BP2
ENSG00000175040	228.018	-0.321397	1.24954	0.107362	-2.99358	0.00275722	0.0143449	CHST2
ENSG00000196227	333.032	-0.321377	1.24952	0.0971633	-3.3076	0.000940994	0.00565448	FAM217B
ENSG00000051108	1586.78	-0.321295	1.24945	0.056716	-5.66499	1.47037015633225e-08	2.25781342327752e-07	HERPUD1
ENSG00000152154	6.68995	-0.320895	1.24911	0.175111	-1.83252	0.066874	NA	TMEM178A
ENSG00000221836	2.86558	-0.320717	1.24895	0.137088	-2.3395	0.0193096	NA	OR2A5
ENSG00000154620	21.2761	-0.320716	1.24895	0.21055	-1.52323	0.127702	0.293729	TMSB4Y
ENSG00000075290	4.89156	-0.320675	1.24892	0.147539	-2.17349	0.0297436	NA	WNT8B
ENSG00000198715	1085.22	-0.320574	1.24883	0.0669706	-4.78679	1.6946837740835e-06	1.87561182697293e-05	GLMP
ENSG00000177628	2555.6	-0.32023	1.24853	0.041119	-7.78788	6.81448140870243e-15	2.14486573207847e-13	GBA1
ENSG00000162433	381.466	-0.320109	1.24842	0.1179	-2.71508	0.0066259	0.0300259	AK4
ENSG00000159884	272.556	-0.319896	1.24824	0.109033	-2.93394	0.0033469	0.0169255	CCDC107
ENSG00000129910	3.99968	-0.319616	1.248	0.168822	-1.89321	0.05833	NA	CDH15
ENSG00000156414	3.38109	-0.319582	1.24797	0.132178	-2.41781	0.0156141	NA	TDRD9
ENSG00000244486	752.931	-0.319467	1.24787	0.110511	-2.89082	0.00384244	0.0190518	SCARF2
ENSG00000119401	754.373	-0.319453	1.24786	0.0773416	-4.13041	3.62117777980078e-05	0.000310301	TRIM32
ENSG00000215908	120.62	-0.319141	1.24759	0.140114	-2.27772	0.0227431	0.0816892	CROCCP2
ENSG00000177791	44.6367	-0.318866	1.24735	0.210729	-1.51315	0.130241	0.297669	MYOZ1
ENSG00000100284	657.058	-0.318706	1.24721	0.0970067	-3.2854	0.00101838	0.0060468	TOM1
ENSG00000119899	1148.39	-0.318661	1.24717	0.0623787	-5.10849	3.24742742922776e-07	4.05185743456651e-06	SLC17A5
ENSG00000226314	24.8949	-0.318652	1.24716	0.209768	-1.51907	0.128745	0.295448	ZKSCAN8P1
ENSG00000106771	1423.6	-0.318652	1.24716	0.06428	-4.95724	7.15006619608459e-07	8.45847967006198e-06	TMEM245
ENSG00000172830	412.548	-0.318598	1.24712	0.108167	-2.94544	0.00322499	0.0164224	SSH3
ENSG00000197763	197.343	-0.318558	1.24708	0.132324	-2.4074	0.0160664	0.062302	TXNRD3
ENSG00000113448	121.372	-0.318318	1.24688	0.16931	-1.88009	0.0600965	0.170939	PDE4D
ENSG00000274600	38.162	-0.31826	1.24683	0.201826	-1.5769	0.114818	0.273004	RIMBP3B
ENSG00000213398	111.359	-0.318205	1.24678	0.183959	-1.72976	0.0836723	0.219301	LCAT
ENSG00000127329	224.221	-0.31778	1.24641	0.141025	-2.25336	0.0242365	0.085993	PTPRB
ENSG00000242220	8.27912	-0.317726	1.24636	0.199701	-1.59101	0.111607	0.268031	TCP10L
ENSG00000151117	15.2124	-0.317626	1.24628	0.197072	-1.61173	0.107021	0.260385	TMEM86A
ENSG00000173846	244.256	-0.317446	1.24612	0.105738	-3.00219	0.00268049	0.0140456	PLK3
ENSG00000179361	99.4889	-0.317215	1.24592	0.191058	-1.66031	0.0968526	0.242865	ARID3B
ENSG00000290230	33.4163	-0.317108	1.24583	0.201706	-1.57213	0.11592	0.27478	0
ENSG00000131100	1556.49	-0.317064	1.24579	0.062805	-5.04839	4.45540196942534e-07	5.49012862698364e-06	ATP6V1E1
ENSG00000114698	487.723	-0.316837	1.2456	0.0946996	-3.3457	0.000820742	0.00501016	PLSCR4
ENSG00000275325	9.44513	-0.316623	1.24541	0.200445	-1.5796	0.114198	0.272134	PDCD6IPP1
ENSG00000185742	78.7712	-0.316429	1.24524	0.166489	-1.9006	0.0573548	0.165098	C11orf87
ENSG00000182310	104.789	-0.316307	1.24514	0.171346	-1.84601	0.0648901	0.180659	SPACA6
ENSG00000117020	1194.62	-0.316224	1.24507	0.0940736	-3.36145	0.000775345	0.00477495	AKT3
ENSG00000139182	276.923	-0.316216	1.24506	0.100701	-3.14017	0.00168852	0.00939252	CLSTN3
ENSG00000113389	371.999	-0.316125	1.24498	0.132814	-2.3802	0.0173031	0.0657527	NPR3
ENSG00000164713	1400.45	-0.315858	1.24475	0.0737212	-4.2845	1.83151352101789e-05	0.000167501	BRI3
ENSG00000156535	5420.23	-0.315828	1.24473	0.0631324	-5.00263	5.6552805590942e-07	6.84736841933147e-06	CD109
ENSG00000163874	118.752	-0.315616	1.24454	0.169642	-1.86049	0.0628167	0.176865	ZC3H12A
ENSG00000176907	622.813	-0.315595	1.24453	0.080476	-3.92161	8.7960339477358e-05	0.00069214	TCIM
ENSG00000213676	311.591	-0.315257	1.24423	0.133823	-2.35577	0.0184845	0.069333	ATF6B
ENSG00000138166	502.585	-0.314997	1.24401	0.0957316	-3.29042	0.00100037	0.00595258	DUSP5
ENSG00000063854	227.683	-0.314975	1.24399	0.114383	-2.75369	0.00589269	0.0272175	HAGH
ENSG00000269404	6.15832	-0.314803	1.24384	0.142285	-2.21249	0.0269331	NA	SPIB
ENSG00000147889	258.072	-0.314743	1.24379	0.10363	-3.03717	0.0023881	0.0127438	CDKN2A
ENSG00000186111	2119.6	-0.31467	1.24373	0.0626217	-5.02494	5.0359680377033e-07	6.14564801232705e-06	PIP5K1C
ENSG00000183775	320.126	-0.314478	1.24356	0.115139	-2.73129	0.00630875	0.0288481	KCTD16
ENSG00000255185	86.3065	-0.31423	1.24335	0.163125	-1.92631	0.0540659	0.158118	PDXDC2P
ENSG00000123560	20.5255	-0.314029	1.24318	0.207043	-1.51674	0.129333	0.296181	PLP1
ENSG00000198892	339.575	-0.313981	1.24313	0.125023	-2.5114	0.0120254	0.0491798	SHISA4
ENSG00000204767	273.098	-0.313623	1.24282	0.124375	-2.5216	0.0116823	0.0481124	INSYN2B
ENSG00000205356	541.505	-0.313565	1.24277	0.13525	-2.31841	0.0204271	0.0751406	TECPR1
ENSG00000120675	765.567	-0.313559	1.24277	0.0729457	-4.29852	1.7193963994735e-05	0.000158412	DNAJC15
ENSG00000165698	65.1519	-0.313557	1.24277	0.189253	-1.65681	0.0975573	0.243795	SPACA9
ENSG00000128709	81.2085	-0.313546	1.24276	0.16217	-1.93344	0.0531823	0.15619	HOXD9
ENSG00000143382	673.272	-0.313313	1.24256	0.0652685	-4.80037	1.5836946132062e-06	1.76399995667932e-05	ADAMTSL4
ENSG00000135596	1372.87	-0.312966	1.24226	0.0613576	-5.10068	3.38428598602329e-07	4.21505699530493e-06	MICAL1
ENSG00000107140	366.676	-0.312853	1.24216	0.0958796	-3.26298	0.00110249	0.00646349	TESK1
ENSG00000174307	1013.07	-0.312796	1.24211	0.0887405	-3.52484	0.000423737	0.00280716	PHLDA3
ENSG00000156466	5.49935	-0.312776	1.2421	0.148623	-2.10449	0.0353358	NA	GDF6
ENSG00000203880	396.218	-0.312659	1.24199	0.0910178	-3.43514	0.000592247	0.00377086	PCMTD2
ENSG00000225840	6237.04	-0.312636	1.24197	0.130039	-2.40417	0.0162093	0.0627774	0
ENSG00000051009	311.252	-0.312621	1.24196	0.108009	-2.89439	0.00379897	0.018889	FHIP1B
ENSG00000167772	14.3196	-0.312617	1.24196	0.210039	-1.48837	0.136652	0.307224	ANGPTL4
ENSG00000148384	315.061	-0.312467	1.24183	0.144182	-2.16717	0.0302222	0.101583	INPP5E
ENSG00000173209	514.641	-0.312425	1.24179	0.133252	-2.34462	0.0190465	0.0710959	AHSA2P
ENSG00000142102	344.236	-0.312271	1.24166	0.108374	-2.88142	0.00395892	0.0195307	PGGHG
ENSG00000132510	433.462	-0.312229	1.24162	0.210231	-1.48517	0.137499	0.308738	KDM6B
ENSG00000167081	577.963	-0.312228	1.24162	0.0848906	-3.67801	0.000235065	0.00166994	PBX3
ENSG00000106211	5733.73	-0.312224	1.24162	0.0567694	-5.49987	3.80077774133349e-08	5.49080165497731e-07	HSPB1
ENSG00000163864	47.9045	-0.312209	1.24161	0.191413	-1.63108	0.102874	0.253487	NMNAT3
ENSG00000073605	48.8711	-0.312207	1.24161	0.197302	-1.58238	0.113563	0.271178	GSDMB
ENSG00000164066	271.744	-0.311724	1.24119	0.208986	-1.4916	0.135803	0.305958	INTU
ENSG00000119431	88.0647	-0.311668	1.24114	0.158796	-1.96269	0.0496821	0.147909	HDHD3
ENSG00000180660	1705.37	-0.31145	1.24095	0.0568476	-5.47867	4.28526824966882e-08	6.15238925587127e-07	MAB21L1
ENSG00000157429	44.8669	-0.311321	1.24084	0.19345	-1.60931	0.107549	0.261249	ZNF19
ENSG00000205221	530.361	-0.311275	1.2408	0.0821216	-3.79041	0.000150398	0.00112855	VIT
ENSG00000106927	4.48679	-0.31126	1.24079	0.172926	-1.79996	0.0718667	NA	AMBP
ENSG00000011028	8276.21	-0.311212	1.24075	0.0682952	-4.55686	5.19245040376221e-06	5.29988041211591e-05	MRC2
ENSG00000141040	121.715	-0.311131	1.24068	0.170914	-1.82039	0.0686994	0.188771	ZNF287
ENSG00000153914	1385.14	-0.310976	1.24055	0.0937083	-3.31855	0.000904861	0.00544953	SREK1
ENSG00000187122	5.50731	-0.31085	1.24044	0.17106	-1.8172	0.0691858	NA	SLIT1
ENSG00000123999	3.57161	-0.31073	1.24033	0.152507	-2.03747	0.0416027	NA	INHA
ENSG00000116205	204.107	-0.310688	1.2403	0.16208	-1.91689	0.0552525	0.160575	TCEANC2
ENSG00000197381	180.553	-0.310487	1.24013	0.154787	-2.0059	0.0448669	0.136866	ADARB1
ENSG00000087301	150.129	-0.310199	1.23988	0.15895	-1.95155	0.0509916	0.150999	TXNDC16
ENSG00000152443	251.762	-0.310188	1.23987	0.140394	-2.20941	0.0271465	0.0937824	ZNF776
ENSG00000131171	2158.43	-0.309901	1.23962	0.0588976	-5.2617	1.42729348091212e-07	1.89651450873443e-06	SH3BGRL
ENSG00000153179	857.326	-0.309628	1.23939	0.0580254	-5.33607	9.49820256227575e-08	1.29548033378804e-06	RASSF3
ENSG00000102554	685.963	-0.309465	1.23925	0.112601	-2.74835	0.00598966	0.0276104	KLF5
ENSG00000213337	86.9779	-0.309459	1.23924	0.149681	-2.06746	0.0386905	0.122332	ANKRD39
ENSG00000188385	32.6092	-0.309277	1.23909	0.204664	-1.51114	0.130753	0.298495	JAKMIP3
ENSG00000164610	100.248	-0.309133	1.23896	0.151892	-2.03522	0.0418284	0.129863	RP9
ENSG00000149050	53.9096	-0.309044	1.23889	0.201119	-1.53663	0.124384	0.288859	ZNF214
ENSG00000154639	22.0716	-0.308974	1.23883	0.207059	-1.4922	0.135647	0.305771	CXADR
ENSG00000144115	148.175	-0.308932	1.23879	0.126286	-2.4463	0.0144332	0.0571413	THNSL2
ENSG00000140939	204.67	-0.308864	1.23873	0.113062	-2.7318	0.00629896	0.028826	NOL3
ENSG00000169918	6.76692	-0.308739	1.23862	0.169668	-1.81966	0.068811	NA	OTUD7A
ENSG00000213839	32.687	-0.308689	1.23858	0.197959	-1.55936	0.118911	0.279771	TMX2P1
ENSG00000244414	9.67482	-0.308671	1.23857	0.198981	-1.55126	0.12084	0.283209	CFHR1
ENSG00000005961	8.85192	-0.308549	1.23846	0.166379	-1.8545	0.0636682	0.178399	ITGA2B
ENSG00000188785	190.476	-0.308466	1.23839	0.180084	-1.71291	0.0867297	0.224905	ZNF548
ENSG00000185442	49.5912	-0.308021	1.23801	0.188047	-1.638	0.101421	0.250725	FAM174B
ENSG00000111653	252.96	-0.307973	1.23797	0.102872	-2.99376	0.00275562	0.0143449	ING4
ENSG00000011021	659.994	-0.307723	1.23775	0.102465	-3.00319	0.00267167	0.0140046	CLCN6
ENSG00000180229	119.433	-0.307651	1.23769	0.145473	-2.11484	0.034444	0.112379	HERC2P3
ENSG00000284874	82.3895	-0.307415	1.23749	0.200902	-1.53017	0.125974	0.291073	0
ENSG00000166479	3556.56	-0.307311	1.2374	0.0464024	-6.62274	3.5260827791561e-11	7.59363213987921e-10	TMX3
ENSG00000140743	786.479	-0.307296	1.23739	0.0732106	-4.19743	2.6995799262288e-05	0.000238131	CDR2
ENSG00000163071	296.312	-0.307087	1.23721	0.142949	-2.14823	0.0316955	0.105238	SPATA18
ENSG00000133985	14.0894	-0.307052	1.23718	0.202482	-1.51644	0.129407	0.29625	TTC9
ENSG00000187634	104.955	-0.306947	1.23709	0.210312	-1.45948	0.144432	0.319806	SAMD11
ENSG00000147454	721.531	-0.306897	1.23704	0.072962	-4.20626	2.59629630699464e-05	0.000229769	SLC25A37
ENSG00000144649	141.055	-0.306809	1.23697	0.128704	-2.38383	0.0171336	0.0653763	GASK1A
ENSG00000173614	206.823	-0.306732	1.2369	0.132322	-2.31807	0.0204455	0.0751884	NMNAT1
ENSG00000130299	189.208	-0.306728	1.2369	0.143013	-2.14475	0.0319728	0.105872	GTPBP3
ENSG00000127314	3974.32	-0.306576	1.23677	0.0355345	-8.62756	6.26742180678266e-18	2.60275737838688e-16	RAP1B
ENSG00000176476	137.448	-0.306544	1.23674	0.133205	-2.3013	0.0213746	0.077946	SGF29
ENSG00000132874	4.98442	-0.306347	1.23657	0.181417	-1.68864	0.0912888	NA	SLC14A2
ENSG00000184254	163.632	-0.306272	1.23651	0.206436	-1.48362	0.13791	0.309253	ALDH1A3
ENSG00000188368	25.9529	-0.306151	1.2364	0.206386	-1.48339	0.137972	0.309342	PRR19
ENSG00000130158	417.676	-0.305726	1.23604	0.133073	-2.29743	0.021594	0.0785401	DOCK6
ENSG00000166396	515.299	-0.305666	1.23599	0.0987466	-3.09546	0.00196509	0.0107336	SERPINB7
ENSG00000125551	19.2026	-0.305622	1.23595	0.205044	-1.49052	0.136087	0.306368	PLGLB2
ENSG00000135439	58.5182	-0.3055	1.23585	0.196702	-1.55311	0.120397	0.282504	AGAP2
ENSG00000119771	333.525	-0.305493	1.23584	0.0983581	-3.10592	0.00189687	0.0104182	KLHL29
ENSG00000240024	31.4021	-0.305288	1.23567	0.201851	-1.51244	0.130421	0.297983	LINC00888
ENSG00000287977	21.6044	-0.305144	1.23554	0.210807	-1.4475	0.147756	0.324225	0
ENSG00000159496	111.954	-0.30513	1.23553	0.154492	-1.97506	0.0482612	0.144459	RGL4
ENSG00000167978	5851.59	-0.305054	1.23546	0.0702907	-4.33989	1.42556493229399e-05	0.000133283	SRRM2
ENSG00000161544	34.4591	-0.304875	1.23531	0.206813	-1.47416	0.14044	0.31341	CYGB
ENSG00000160963	9.15577	-0.304716	1.23518	0.159771	-1.9072	0.0564945	0.163365	COL26A1
ENSG00000100483	105.516	-0.304689	1.23515	0.146383	-2.08145	0.0373926	0.119095	VCPKMT
ENSG00000261052	85.0963	-0.304485	1.23498	0.179079	-1.70028	0.0890784	0.229153	SULT1A3
ENSG00000110799	26.2315	-0.304474	1.23497	0.207537	-1.46708	0.142354	0.316514	VWF
ENSG00000137871	451.49	-0.304432	1.23493	0.127147	-2.39433	0.0166506	0.0639327	ZNF280D
ENSG00000171132	289.138	-0.304346	1.23486	0.159059	-1.91342	0.0556945	0.161437	PRKCE
ENSG00000167394	350.682	-0.30413	1.23467	0.0936497	-3.24753	0.00116411	0.00678796	ZNF668
ENSG00000184182	475.163	-0.30408	1.23463	0.0979837	-3.10337	0.00191328	0.0104946	UBE2F
ENSG00000150281	119.513	-0.303884	1.23446	0.1548	-1.96307	0.0496376	0.147808	CTF1
ENSG00000188931	126.418	-0.30388	1.23446	0.135094	-2.2494	0.0244873	0.0867722	CFAP126
ENSG00000187908	6.52782	-0.303638	1.23425	0.165087	-1.83926	0.0658768	NA	DMBT1
ENSG00000070444	640.355	-0.303564	1.23419	0.117115	-2.59202	0.00954143	0.0407054	MNT
ENSG00000115762	2743.35	-0.303498	1.23413	0.054425	-5.57645	2.45480954558178e-08	3.62925721552963e-07	PLEKHB2
ENSG00000135862	16785.9	-0.303485	1.23412	0.056455	-5.37571	7.62831795890628e-08	1.05282896274111e-06	LAMC1
ENSG00000065618	8.31898	-0.303292	1.23396	0.174455	-1.73851	0.0821202	0.216211	COL17A1
ENSG00000176054	4.94922	-0.303025	1.23373	0.180556	-1.67829	0.0932913	NA	RPL23P2
ENSG00000102878	67.2871	-0.303008	1.23371	0.196611	-1.54115	0.12328	0.287234	HSF4
ENSG00000168010	138.089	-0.302978	1.23369	0.149626	-2.0249	0.0428775	0.132312	ATG16L2
ENSG00000004468	3.75139	-0.302876	1.2336	0.136315	-2.22188	0.0262911	NA	CD38
ENSG00000081377	540.635	-0.302855	1.23358	0.105024	-2.88368	0.0039306	0.0194185	CDC14B
ENSG00000108799	463.01	-0.302828	1.23356	0.11711	-2.58584	0.00971416	0.0413409	EZH1
ENSG00000173805	6.09492	-0.302745	1.23349	0.1568	-1.93077	0.0535119	NA	HAP1
ENSG00000117758	1383.86	-0.302729	1.23348	0.0709071	-4.26937	1.9602374968384e-05	0.000177429	STX12
ENSG00000204209	906.545	-0.302571	1.23334	0.17685	-1.71089	0.0871005	0.22555	DAXX
ENSG00000134574	520.531	-0.302516	1.23329	0.0788516	-3.83653	0.000124787	0.000953341	DDB2
ENSG00000151012	3713.17	-0.302288	1.2331	0.0559765	-5.40026	6.654450110497e-08	9.31355230756885e-07	SLC7A11
ENSG00000111271	247.41	-0.302269	1.23308	0.106746	-2.83166	0.00463064	0.0222481	ACAD10
ENSG00000099999	172.607	-0.302202	1.23302	0.143107	-2.11171	0.034711	0.113038	RNF215
ENSG00000159164	1194.57	-0.302021	1.23287	0.0543562	-5.55632	2.75517857649309e-08	4.04752316327052e-07	SV2A
ENSG00000092841	16804.7	-0.301851	1.23272	0.0536633	-5.62491	1.85609649883762e-08	2.81285560913169e-07	MYL6
ENSG00000196712	1942.65	-0.301834	1.23271	0.0880302	-3.42875	0.000606365	0.00384492	NF1
ENSG00000172197	281.315	-0.301819	1.2327	0.101716	-2.96727	0.00300456	0.0154356	MBOAT1
ENSG00000137872	182.757	-0.301777	1.23266	0.157048	-1.92155	0.0546618	0.159358	SEMA6D
ENSG00000281490	91.4865	-0.301673	1.23257	0.157253	-1.91839	0.0550614	0.160187	CICP14
ENSG00000100228	184.969	-0.301584	1.2325	0.161492	-1.86748	0.0618348	0.174634	RAB36
ENSG00000113722	5.13397	-0.301572	1.23249	0.177033	-1.70348	0.088478	NA	CDX1
ENSG00000138131	1431.61	-0.301461	1.23239	0.0681888	-4.42097	9.8258027116265e-06	9.47308158864503e-05	LOXL4
ENSG00000125744	230.837	-0.301326	1.23228	0.103356	-2.91541	0.00355218	0.0177955	RTN2
ENSG00000153443	301.856	-0.301163	1.23214	0.10714	-2.81093	0.00493979	0.0234948	UBALD1
ENSG00000240053	95.6174	-0.301147	1.23212	0.177607	-1.69557	0.0899665	0.230641	LY6G5B
ENSG00000106484	409.539	-0.301083	1.23207	0.127034	-2.37009	0.0177836	0.0672298	MEST
ENSG00000137497	5159.63	-0.301034	1.23203	0.0504186	-5.97068	2.36265975650558e-09	4.05794105339575e-08	NUMA1
ENSG00000164877	235.859	-0.300777	1.23181	0.116724	-2.57683	0.00997115	0.0422022	MICALL2
ENSG00000160117	9.35199	-0.300631	1.23168	0.18986	-1.58344	0.113322	0.270743	ANKLE1
ENSG00000177556	314.489	-0.300615	1.23167	0.103995	-2.89068	0.00384405	0.0190518	ATOX1
ENSG00000183530	533.491	-0.300453	1.23153	0.123666	-2.42955	0.0151174	0.0592433	PRR14L
ENSG00000099860	571.534	-0.300375	1.23146	0.0789837	-3.803	0.000142955	0.00107619	GADD45B
ENSG00000173626	16.3824	-0.300235	1.23135	0.21077	-1.42447	0.154312	0.334547	TRAPPC3L
ENSG00000197837	8.7601	-0.300089	1.23122	0.198939	-1.50845	0.131441	0.299476	H4C16
ENSG00000187942	7.49718	-0.300063	1.2312	0.176725	-1.69791	0.0895247	0.229996	LDLRAD2
ENSG00000111799	19132.2	-0.299841	1.23101	0.0637916	-4.70031	2.59761452690841e-06	2.77132003821701e-05	COL12A1
ENSG00000162924	232.962	-0.29983	1.231	0.150409	-1.99343	0.046214	0.139676	REL
ENSG00000104518	276.296	-0.299699	1.23089	0.210466	-1.42397	0.154454	0.334803	GSDMD
ENSG00000205918	4.47343	-0.299508	1.23072	0.146027	-2.05105	0.0402619	NA	PDPK2P
ENSG00000165406	591.652	-0.299467	1.23069	0.106723	-2.80603	0.00501561	0.0237742	MARCHF8
ENSG00000254527	2.17475	-0.299462	1.23069	0.132938	-2.25265	0.0242814	NA	ENPP7P12
ENSG00000174705	1006.26	-0.299284	1.23053	0.0632601	-4.73101	2.23404404585405e-06	2.42056236494716e-05	SH3PXD2B
ENSG00000188738	20.8091	-0.298894	1.2302	0.207978	-1.43714	0.150678	0.329183	FSIP2
ENSG00000106733	284.115	-0.298885	1.23019	0.10009	-2.98615	0.00282511	0.0146325	NMRK1
ENSG00000147162	2606.33	-0.298696	1.23003	0.0599757	-4.98029	6.34888468538434e-07	7.60772469793858e-06	OGT
ENSG00000078596	8.70634	-0.298663	1.23	0.160875	-1.85649	0.0633832	0.177871	ITM2A
ENSG00000131018	987.412	-0.298511	1.22987	0.108372	-2.75451	0.00587804	0.0271769	SYNE1
ENSG00000162367	12.8581	-0.298396	1.22978	0.16936	-1.7619	0.0780858	0.207654	TAL1
ENSG00000056558	92.8461	-0.298298	1.22969	0.156128	-1.91059	0.0560568	0.162201	TRAF1
ENSG00000115919	26.9255	-0.298219	1.22963	0.209596	-1.42283	0.154787	0.335472	KYNU
ENSG00000198838	40.5961	-0.298178	1.22959	0.198079	-1.50535	0.132234	0.300694	RYR3
ENSG00000166257	6.81329	-0.298078	1.2295	0.195435	-1.5252	0.127208	NA	SCN3B
ENSG00000128713	154.999	-0.298072	1.2295	0.133337	-2.23547	0.0253862	0.0892528	HOXD11
ENSG00000129757	16.0711	-0.298071	1.2295	0.205392	-1.45123	0.146715	0.322898	CDKN1C
ENSG00000196735	11.4689	-0.298018	1.22945	0.205536	-1.44996	0.147071	0.323384	HLA-DQA1
ENSG00000165685	7.6016	-0.297971	1.22941	0.168961	-1.76355	0.077808	0.20717	TMEM52B
ENSG00000114841	60.8333	-0.297848	1.22931	0.2063	-1.44376	0.148807	0.326118	DNAH1
ENSG00000185215	387.245	-0.297836	1.2293	0.117367	-2.53765	0.0111601	0.0463046	TNFAIP2
ENSG00000104290	20.6615	-0.297827	1.22929	0.176303	-1.68929	0.0911632	0.23288	FZD3
ENSG00000142178	85.476	-0.297463	1.22898	0.186781	-1.59258	0.111255	0.26755	SIK1
ENSG00000164530	3.56522	-0.2972	1.22876	0.127758	-2.32627	0.020004	NA	PI16
ENSG00000112276	311.266	-0.297157	1.22872	0.118643	-2.50463	0.0122579	0.0499506	BVES
ENSG00000113732	2417.51	-0.296975	1.22857	0.056421	-5.26356	1.41293340378462e-07	1.8792284429686e-06	ATP6V0E1
ENSG00000087448	886.271	-0.296925	1.22852	0.0659098	-4.50501	6.63685968236306e-06	6.64737162714434e-05	KLHL42
ENSG00000146733	571.634	-0.296745	1.22837	0.0689755	-4.30218	1.69124344758139e-05	0.000156129	PSPH
ENSG00000186212	3.49821	-0.296677	1.22831	0.161894	-1.83254	0.0668711	NA	SOWAHB
ENSG00000073921	4870.51	-0.296648	1.22829	0.0385315	-7.69883	1.37320916682354e-14	4.19870020414265e-13	PICALM
ENSG00000131067	401.194	-0.296632	1.22827	0.087888	-3.37511	0.000737868	0.00458473	GGT7
ENSG00000173275	150.595	-0.296408	1.22808	0.132995	-2.22871	0.0258334	0.0902637	ZNF449
ENSG00000105499	61.2285	-0.296385	1.22806	0.208577	-1.42099	0.155321	0.336314	PLA2G4C
ENSG00000138686	521.532	-0.296379	1.22806	0.0954052	-3.10653	0.00189295	0.0104007	BBS7
ENSG00000181722	761.398	-0.296349	1.22803	0.184717	-1.60434	0.108638	0.263158	ZBTB20
ENSG00000124198	1475.75	-0.296347	1.22803	0.0737694	-4.01721	5.88903561831451e-05	0.000484195	ARFGEF2
ENSG00000162413	1000.9	-0.296332	1.22802	0.0819274	-3.61701	0.000298027	0.0020485	KLHL21
ENSG00000164331	220.118	-0.295931	1.22768	0.126449	-2.34032	0.019267	0.0717844	ANKRA2
ENSG00000204386	27.7055	-0.295691	1.22747	0.21084	-1.40244	0.160783	0.345063	NEU1
ENSG00000185716	329.249	-0.295603	1.2274	0.103949	-2.84372	0.004459	0.0215919	MOSMO
ENSG00000102547	285.965	-0.295543	1.22735	0.126453	-2.33717	0.0194302	0.0721989	CAB39L
ENSG00000026559	13.122	-0.295533	1.22734	0.189507	-1.55949	0.118882	0.279771	KCNG1
ENSG00000125875	1005.82	-0.295404	1.22723	0.0607306	-4.86417	1.14937168357477e-06	1.30424623669594e-05	TBC1D20
ENSG00000173480	155.212	-0.294778	1.2267	0.167023	-1.76489	0.0775817	0.206647	ZNF417
ENSG00000163482	310.929	-0.294541	1.22649	0.146268	-2.01371	0.0440397	0.134791	STK36
ENSG00000188026	290.47	-0.294515	1.22647	0.131848	-2.23374	0.0255	0.0895859	RILPL1
ENSG00000111087	242.724	-0.294498	1.22646	0.16168	-1.82149	0.0685324	0.188498	GLI1
ENSG00000185532	839.104	-0.294282	1.22627	0.0905209	-3.25099	0.00115005	0.00671967	PRKG1
ENSG00000159871	4.30407	-0.294181	1.22619	0.161975	-1.81621	0.0693382	NA	LYPD5
ENSG00000148358	2873.23	-0.29401	1.22604	0.054186	-5.42594	5.76514644916188e-08	8.14261090362844e-07	GPR107
ENSG00000242550	2.43434	-0.293874	1.22593	0.139367	-2.10863	0.0349769	NA	SERPINB10
ENSG00000117877	154.597	-0.293834	1.22589	0.129122	-2.27564	0.0228678	0.0820364	POLR1G
ENSG00000187808	4.35297	-0.293692	1.22577	0.175119	-1.6771	0.093522	NA	SOWAHD
ENSG00000167110	2343.67	-0.293645	1.22573	0.0852958	-3.44266	0.000576013	0.00367929	GOLGA2
ENSG00000134198	61.4946	-0.293491	1.2256	0.201782	-1.4545	0.145808	0.3216	TSPAN2
ENSG00000219200	1475.03	-0.29349	1.2256	0.0545036	-5.38478	7.25351183675675e-08	1.00609029584207e-06	RNASEK
ENSG00000196368	91.6627	-0.293458	1.22557	0.154302	-1.90184	0.0571923	0.164699	NUDT11
ENSG00000120992	837.749	-0.29333	1.22547	0.0666219	-4.40291	1.06809048153156e-05	0.000102478	LYPLA1
ENSG00000150977	490.719	-0.293319	1.22546	0.0770029	-3.8092	0.000139419	0.00105241	RILPL2
ENSG00000183644	10.2635	-0.29322	1.22537	0.205022	-1.43019	0.152662	0.332057	HOATZ
ENSG00000138685	5356.01	-0.292982	1.22517	0.0516687	-5.67039	1.42474959389249e-08	2.19502949614976e-07	FGF2
ENSG00000183196	3.77238	-0.292644	1.22488	0.156735	-1.86712	0.0618845	NA	CHST6
ENSG00000154781	285.156	-0.292507	1.22477	0.138548	-2.11124	0.0347517	0.113089	CCDC174
ENSG00000101825	5670.79	-0.292487	1.22475	0.0618368	-4.72998	2.24544689844566e-06	2.43102391059736e-05	MXRA5
ENSG00000114656	13.1937	-0.292481	1.22474	0.201207	-1.45363	0.146048	0.321897	CFAP92
ENSG00000129675	262.445	-0.292429	1.2247	0.105364	-2.77542	0.0055131	0.0257032	ARHGEF6
ENSG00000161912	22.3035	-0.292376	1.22466	0.20917	-1.39779	0.162175	0.346624	ADCY10P1
ENSG00000119950	254.674	-0.292321	1.22461	0.125119	-2.33635	0.0194733	0.0723203	MXI1
ENSG00000139926	9108.63	-0.292302	1.22459	0.0402359	-7.2647	3.73858560602003e-13	9.92580208987607e-12	FRMD6
ENSG00000107447	4.40933	-0.292243	1.22454	0.146243	-1.99834	0.0456798	NA	DNTT
ENSG00000106415	298.745	-0.29219	1.2245	0.132128	-2.21143	0.0270063	0.0934821	GLCCI1
ENSG00000073670	11.1461	-0.292163	1.22448	0.194549	-1.50175	0.133162	0.301916	ADAM11
ENSG00000001561	4.5615	-0.292146	1.22446	0.169732	-1.72122	0.0852111	NA	ENPP4
ENSG00000178636	6.22598	-0.291984	1.22432	0.187056	-1.56094	0.118537	NA	MRPL42P1
ENSG00000113119	73.9327	-0.291982	1.22432	0.168684	-1.73095	0.0834613	0.21883	TMCO6
ENSG00000108679	1163.73	-0.291964	1.22431	0.0795834	-3.66865	0.000243831	0.00172105	LGALS3BP
ENSG00000214021	255.145	-0.291881	1.22424	0.172516	-1.6919	0.0906649	0.231819	TTLL3
ENSG00000149527	4.31483	-0.291689	1.22407	0.164509	-1.77309	0.0762137	NA	PLCH2
ENSG00000197558	4.79413	-0.291687	1.22407	0.149014	-1.95745	0.0502942	NA	SSPOP
ENSG00000268350	488.673	-0.291675	1.22406	0.129302	-2.25577	0.0240849	0.0855251	FAM156A
ENSG00000165410	2946.44	-0.291581	1.22398	0.0511653	-5.69879	1.20658206625178e-08	1.8755273414184e-07	CFL2
ENSG00000129003	2036.68	-0.29151	1.22392	0.101348	-2.87633	0.00402332	0.0197922	VPS13C
ENSG00000109790	2098.39	-0.291317	1.22376	0.0408973	-7.12314	1.05496078790121e-12	2.66847536023302e-11	KLHL5
ENSG00000168487	1402.25	-0.291304	1.22375	0.0610914	-4.76833	1.85761519131434e-06	2.04293616929368e-05	BMP1
ENSG00000239521	18.9187	-0.291185	1.22365	0.210774	-1.38151	0.167123	0.353938	CASTOR3P
ENSG00000182400	621.506	-0.291112	1.22358	0.0727023	-4.00416	6.22381665766955e-05	0.000509628	TRAPPC6B
ENSG00000060971	624.245	-0.291034	1.22352	0.0844453	-3.44642	0.000568071	0.00363858	ACAA1
ENSG00000241553	2501.54	-0.291009	1.2235	0.0519053	-5.60654	2.06411204599432e-08	3.09772672965189e-07	ARPC4
ENSG00000144596	66.8453	-0.290992	1.22348	0.187009	-1.55604	0.119699	0.281293	GRIP2
ENSG00000237522	5.98133	-0.290807	1.22332	0.18375	-1.58262	0.113508	NA	NONOP2
ENSG00000205744	5.61489	-0.290675	1.22321	0.152618	-1.90459	0.056833	NA	DENND1C
ENSG00000119943	141.333	-0.290381	1.22296	0.175714	-1.65257	0.0984179	0.245375	PYROXD2
ENSG00000185187	81.7525	-0.290293	1.22289	0.153304	-1.89358	0.0582806	0.167141	SIGIRR
ENSG00000272031	191.739	-0.29011	1.22273	0.123145	-2.35585	0.0184804	0.069333	ANKRD34A
ENSG00000174807	7241.93	-0.290083	1.22271	0.0462536	-6.27159	3.5738913341788e-10	6.76462261783611e-09	CD248
ENSG00000157404	191.236	-0.290014	1.22265	0.135855	-2.13473	0.0327832	0.107999	KIT
ENSG00000188070	487.576	-0.290006	1.22265	0.0944198	-3.07146	0.00213017	0.0114908	ZFTA
ENSG00000198851	9.82947	-0.28999	1.22263	0.171558	-1.69033	0.0909639	0.232499	CD3E
ENSG00000136888	1579.63	-0.289963	1.22261	0.0516119	-5.61814	1.93023936601303e-08	2.90937053737522e-07	ATP6V1G1
ENSG00000164061	8.56485	-0.289804	1.22247	0.179467	-1.6148	0.106353	0.259213	BSN
ENSG00000171105	290.76	-0.289759	1.22244	0.128862	-2.24859	0.0245387	0.0868877	INSR
ENSG00000187091	279.551	-0.289649	1.22234	0.123403	-2.34719	0.0189158	0.0707029	PLCD1
ENSG00000267673	220.579	-0.289412	1.22214	0.138778	-2.08543	0.0370305	0.118253	FDX2
ENSG00000198899	15807.5	-0.288984	1.22178	0.145063	-1.99213	0.0463568	0.140047	MT-ATP6
ENSG00000109321	30.0297	-0.288936	1.22174	0.210397	-1.37329	0.169662	0.357974	AREG
ENSG00000103249	1791.11	-0.288888	1.2217	0.0910978	-3.17119	0.00151818	0.00856486	CLCN7
ENSG00000151176	2491.2	-0.288836	1.22165	0.051272	-5.63339	1.76696266129805e-08	2.6924408043788e-07	PLBD2
ENSG00000170542	20.7673	-0.288784	1.22161	0.210559	-1.37151	0.170216	0.358834	SERPINB9
ENSG00000162981	25.8686	-0.288702	1.22154	0.210785	-1.36965	0.170796	0.35974	LRATD1
ENSG00000177042	133.508	-0.288647	1.22149	0.129272	-2.23286	0.025558	0.0896397	TMEM80
ENSG00000042062	18.3695	-0.288529	1.22139	0.209028	-1.38034	0.167482	0.354482	RIPOR3
ENSG00000076043	2030.02	-0.288363	1.22125	0.0497422	-5.79714	6.74546380720086e-09	1.08113931435229e-07	REXO2
ENSG00000151247	1427.1	-0.288327	1.22122	0.0528564	-5.45491	4.89973774202416e-08	6.99129758636309e-07	EIF4E
ENSG00000099377	452.269	-0.288325	1.22122	0.109581	-2.63115	0.00850957	0.0370606	HSD3B7
ENSG00000077274	9.16906	-0.288283	1.22119	0.138595	-2.08004	0.0375223	0.119371	CAPN6
ENSG00000139793	1742.56	-0.288153	1.22108	0.0598225	-4.8168	1.45877275520125e-06	1.63138638025401e-05	MBNL2
ENSG00000035403	13333.8	-0.288123	1.22105	0.0313601	-9.18757	4.01806373159559e-20	2.00355923419204e-18	VCL
ENSG00000164692	184215	-0.288023	1.22097	0.0316048	-9.11325	7.99494220306894e-20	3.88900824926906e-18	COL1A2
ENSG00000135766	1202.14	-0.287999	1.22095	0.0597646	-4.81888	1.44364788744639e-06	1.61577066855624e-05	EGLN1
ENSG00000105996	4.61344	-0.287947	1.2209	0.180281	-1.59721	0.110219	NA	HOXA2
ENSG00000127249	4.30954	-0.287828	1.2208	0.131248	-2.19301	0.0283066	NA	ATP13A4
ENSG00000113163	964.09	-0.287762	1.22075	0.0618748	-4.65071	3.30790986699431e-06	3.46533449319464e-05	CERT1
ENSG00000213064	518.932	-0.28756	1.22057	0.124225	-2.31484	0.0206217	0.0756764	SFT2D2
ENSG00000130517	365.273	-0.287462	1.22049	0.161234	-1.78288	0.0746053	0.201028	PGPEP1
ENSG00000158201	105.661	-0.287085	1.22017	0.191931	-1.49577	0.134713	0.304061	ABHD3
ENSG00000153006	461.586	-0.287068	1.22016	0.138848	-2.06749	0.0386878	0.122332	SREK1IP1
ENSG00000243646	637.534	-0.286995	1.2201	0.0750154	-3.82582	0.000130339	0.000990858	IL10RB
ENSG00000163040	68.8387	-0.286895	1.22001	0.169315	-1.69444	0.0901815	0.230844	CCDC74A
ENSG00000256667	17.8231	-0.286814	1.21994	0.210767	-1.36081	0.173574	0.363123	KLRA1P
ENSG00000175287	11.6147	-0.286467	1.21965	0.204623	-1.39997	0.161521	0.345919	PHYHD1
ENSG00000198840	4013.68	-0.286191	1.21942	0.0502813	-5.6918	1.25710093515432e-08	1.9496976822594e-07	MT-ND3
ENSG00000156968	30.2541	-0.28615	1.21938	0.202015	-1.41647	0.156637	0.338768	MPV17L
ENSG00000162734	8523.32	-0.286127	1.21936	0.0390856	-7.32051	2.47037349748245e-13	6.68634943520932e-12	PEA15
ENSG00000182208	236.511	-0.285952	1.21921	0.109863	-2.6028	0.00924662	0.0396911	MOB2
ENSG00000162894	10.9348	-0.285916	1.21918	0.203159	-1.40735	0.159323	0.342846	FCMR
ENSG00000104343	509.723	-0.285798	1.21908	0.0831049	-3.439	0.000583871	0.00372435	UBE2W
ENSG00000198517	1020.76	-0.285707	1.21901	0.0707951	-4.03568	5.44435913329031e-05	0.000450577	MAFK
ENSG00000131791	634.293	-0.285677	1.21898	0.111409	-2.56422	0.0103408	0.0434627	PRKAB2
ENSG00000282826	173.192	-0.285581	1.2189	0.134538	-2.12269	0.03378	0.110628	FRG1CP
ENSG00000101104	240.11	-0.285319	1.21868	0.165778	-1.72109	0.0852345	0.221932	PABPC1L
ENSG00000072818	16.7939	-0.285183	1.21857	0.209492	-1.36131	0.173416	0.362847	ACAP1
ENSG00000108469	327.701	-0.285009	1.21842	0.124525	-2.28877	0.0220925	0.0799767	RECQL5
ENSG00000197561	2.76624	-0.28499	1.2184	0.142572	-1.99892	0.0456173	NA	ELANE
ENSG00000234911	7.97887	-0.284871	1.2183	0.185462	-1.53601	0.124537	0.289145	TEX21P
ENSG00000128487	729.065	-0.284747	1.2182	0.0755378	-3.76959	0.000163514	0.00121778	SPECC1
ENSG00000160213	1563.53	-0.284673	1.21813	0.0594229	-4.79063	1.66259659625749e-06	1.84450110423718e-05	CSTB
ENSG00000034677	922.845	-0.284643	1.21811	0.0647138	-4.3985	1.09002983674171e-05	0.000104152	RNF19A
ENSG00000169826	934.961	-0.284638	1.2181	0.0707644	-4.02233	5.76260726557106e-05	0.000475219	CSGALNACT2
ENSG00000177576	194.851	-0.28457	1.21805	0.208098	-1.36748	0.171475	0.360084	C18orf32
ENSG00000184465	233.327	-0.284481	1.21797	0.143531	-1.98202	0.047477	0.142564	WDR27
ENSG00000164976	152.406	-0.28442	1.21792	0.1327	-2.14332	0.0320871	0.106158	MYORG
ENSG00000075399	369.656	-0.284363	1.21787	0.12372	-2.29843	0.0215373	0.0783954	VPS9D1
ENSG00000036672	12.1455	-0.284338	1.21785	0.205872	-1.38114	0.167235	0.35412	USP2
ENSG00000135698	488.754	-0.284249	1.21778	0.0788048	-3.607	0.000309761	0.00212077	MPHOSPH6
ENSG00000124107	7.99125	-0.284224	1.21776	0.162741	-1.74648	0.080728	0.21315	SLPI
ENSG00000222036	21.4908	-0.28422	1.21775	0.208598	-1.36253	0.173032	0.36237	POTEM
ENSG00000175985	3.7301	-0.284108	1.21766	0.163705	-1.73549	0.0826547	NA	PLEKHD1
ENSG00000156510	17.7185	-0.283755	1.21736	0.194772	-1.45686	0.145156	0.320844	HKDC1
ENSG00000151164	25.7448	-0.283592	1.21722	0.20947	-1.35385	0.175784	0.366368	RAD9B
ENSG00000067167	8324.74	-0.283455	1.21711	0.037642	-7.53029	5.06258521359397e-14	1.47036921694195e-12	TRAM1
ENSG00000111913	422.047	-0.283218	1.21691	0.0837397	-3.38212	0.000719277	0.00448726	RIPOR2
ENSG00000089692	9.41974	-0.282999	1.21672	0.194202	-1.45724	0.14505	0.320664	LAG3
ENSG00000105429	1481.67	-0.282927	1.21666	0.0664808	-4.25577	2.08328006637758e-05	0.000187468	MEGF8
ENSG00000008710	2589.05	-0.282909	1.21665	0.0757564	-3.73446	0.000188119	0.00137598	PKD1
ENSG00000068650	413.327	-0.282796	1.21655	0.129968	-2.17589	0.0295638	0.0999738	ATP11A
ENSG00000108839	43.2767	-0.282737	1.2165	0.209312	-1.35079	0.176762	0.367762	ALOX12
ENSG00000109065	551.059	-0.282686	1.21646	0.0777113	-3.63764	0.000275147	0.00191584	NAT9
ENSG00000196358	28.936	-0.282653	1.21643	0.210466	-1.34299	0.179277	0.370838	NTNG2
ENSG00000165568	9.62911	-0.282131	1.21599	0.197561	-1.42807	0.153271	0.333017	AKR1E2
ENSG00000044446	357.178	-0.281985	1.21587	0.117517	-2.39951	0.0164168	0.0632137	PHKA2
ENSG00000178773	279.064	-0.281982	1.21586	0.163255	-1.72725	0.0841223	0.220122	CPNE7
ENSG00000179409	407.825	-0.281982	1.21586	0.0815591	-3.4574	0.000545419	0.00350479	GEMIN4
ENSG00000183813	2.98032	-0.281881	1.21578	0.141441	-1.99292	0.0462705	NA	CCR4
ENSG00000143882	22.9018	-0.281864	1.21576	0.208975	-1.34879	0.177404	0.36853	ATP6V1C2
ENSG00000130956	604.068	-0.281834	1.21574	0.0672883	-4.18846	2.8085795875107e-05	0.000246362	HABP4
ENSG00000069188	19.9553	-0.281761	1.21568	0.181947	-1.54859	0.121481	0.284471	SDK2
ENSG00000128833	10.183	-0.28167	1.2156	0.19366	-1.45446	0.14582	0.3216	MYO5C
ENSG00000145014	260.337	-0.281488	1.21545	0.110832	-2.53977	0.0110924	0.0461061	TMEM44
ENSG00000175066	304.038	-0.281485	1.21545	0.150897	-1.86542	0.0621232	0.175377	GK5
ENSG00000151490	8.86796	-0.281317	1.2153	0.168967	-1.66492	0.095928	0.24124	PTPRO
ENSG00000198894	242.628	-0.281299	1.21529	0.117985	-2.38418	0.017117	0.065349	CIPC
ENSG00000115221	10.8652	-0.281205	1.21521	0.17334	-1.62227	0.104746	0.256553	ITGB6
ENSG00000123091	2243.64	-0.281188	1.21519	0.0570648	-4.92752	8.32804080494982e-07	9.73701384864085e-06	RNF11
ENSG00000089820	15.1377	-0.281136	1.21515	0.206891	-1.35886	0.174192	0.363974	ARHGAP4
ENSG00000116584	2569.63	-0.281107	1.21513	0.052955	-5.3084	1.10591152690766e-07	1.49663824536376e-06	ARHGEF2
ENSG00000269743	43.0639	-0.281065	1.21509	0.196739	-1.42862	0.153114	0.332832	SLC25A53
ENSG00000120662	119.84	-0.280866	1.21492	0.184442	-1.52279	0.12781	0.293766	MTRF1
ENSG00000157734	12.7784	-0.280804	1.21487	0.208516	-1.34668	0.178084	0.369314	SNX22
ENSG00000064666	5359.23	-0.280752	1.21483	0.034721	-8.08597	6.16725899827849e-16	2.12900514104343e-14	CNN2
ENSG00000147166	11.7974	-0.280697	1.21478	0.195449	-1.43617	0.150955	0.329543	ITGB1BP2
ENSG00000148175	1663.02	-0.280442	1.21457	0.0531238	-5.27904	1.29863664340811e-07	1.73717624837439e-06	STOM
ENSG00000123104	676.757	-0.280411	1.21454	0.103779	-2.70199	0.00689255	0.0310321	ITPR2
ENSG00000059122	567.405	-0.280305	1.21445	0.103737	-2.70208	0.0068907	0.0310321	FLYWCH1
ENSG00000197971	14.1699	-0.28017	1.21434	0.209514	-1.33723	0.181146	0.373783	MBP
ENSG00000104081	114.342	-0.28009	1.21427	0.15956	-1.75539	0.0791927	0.210093	BMF
ENSG00000019582	13.2955	-0.280048	1.21424	0.194057	-1.44313	0.148985	0.326355	CD74
ENSG00000164199	16.8668	-0.279868	1.21408	0.210263	-1.33104	0.183176	0.376418	ADGRV1
ENSG00000137877	12.216	-0.279767	1.214	0.186068	-1.50357	0.132691	0.301263	SPTBN5
ENSG00000185070	740.481	-0.279741	1.21398	0.119959	-2.33197	0.0197023	0.0730541	FLRT2
ENSG00000149177	267.683	-0.279737	1.21397	0.122353	-2.28631	0.0222359	0.0802872	PTPRJ
ENSG00000139350	1504.86	-0.279661	1.21391	0.0691815	-4.04242	5.29027275712747e-05	0.000439295	NEDD1
ENSG00000167522	3436.7	-0.279569	1.21383	0.0584354	-4.78424	1.71639586123852e-06	1.89813189360496e-05	ANKRD11
ENSG00000154734	7189.01	-0.279552	1.21382	0.0455366	-6.13906	8.30133523740133e-10	1.50375228935843e-08	ADAMTS1
ENSG00000137171	244.217	-0.279379	1.21367	0.134744	-2.0734	0.0381348	0.120933	KLC4
ENSG00000145029	209.46	-0.279202	1.21352	0.139628	-1.99962	0.0455415	0.138356	NICN1
ENSG00000170113	684.951	-0.278904	1.21327	0.0770278	-3.62082	0.000293673	0.00202357	NIPA1
ENSG00000185630	1188.05	-0.278784	1.21317	0.0833196	-3.34596	0.000819971	0.00500766	PBX1
ENSG00000158315	11.7725	-0.278557	1.21298	0.183588	-1.51729	0.129194	0.296063	RHBDL2
ENSG00000138964	2.21957	-0.27818	1.21266	0.133477	-2.0841	0.0371507	NA	PARVG
ENSG00000132563	106.797	-0.278116	1.21261	0.159035	-1.74877	0.08033	0.212462	REEP2
ENSG00000182013	12.7186	-0.278101	1.2126	0.180434	-1.54129	0.123247	0.287219	PNMA8A
ENSG00000118762	3624.75	-0.278077	1.21258	0.0403045	-6.89939	5.22274662915781e-12	1.22321298156302e-10	PKD2
ENSG00000240661	27.8035	-0.277948	1.21247	0.200096	-1.38907	0.164811	0.350697	BTNL12P
ENSG00000165731	6.18598	-0.27794	1.21246	0.181701	-1.52966	0.126102	NA	RET
ENSG00000070614	3980.56	-0.277889	1.21242	0.0570434	-4.87154	1.10729931226187e-06	1.26475763811061e-05	NDST1
ENSG00000179630	203.647	-0.277706	1.21227	0.138884	-1.99955	0.0455485	0.138356	LACC1
ENSG00000171051	9.45836	-0.277608	1.21218	0.180925	-1.53438	0.124936	0.28983	FPR1
ENSG00000139910	8.5824	-0.27752	1.21211	0.167143	-1.66038	0.0968387	0.242865	NOVA1
ENSG00000127603	6130.26	-0.277435	1.21204	0.0591417	-4.69103	2.71835591799234e-06	2.88905787097857e-05	MACF1
ENSG00000114125	722.277	-0.277377	1.21199	0.0921528	-3.00997	0.0026127	0.0137369	RNF7
ENSG00000184227	106.049	-0.277361	1.21198	0.149461	-1.85574	0.0634902	0.178044	ACOT1
ENSG00000234719	47.9468	-0.27719	1.21183	0.209359	-1.32399	0.185506	0.379077	NPIPB2
ENSG00000137103	199.971	-0.277099	1.21176	0.127972	-2.16531	0.030364	0.101961	TMEM8B
ENSG00000181852	1184.81	-0.277086	1.21174	0.0686495	-4.03625	5.43134774698777e-05	0.000449767	RNF41
ENSG00000133134	8.41906	-0.276863	1.21156	0.194276	-1.4251	0.154127	0.334355	BEX2
ENSG00000159905	35.0287	-0.276793	1.2115	0.203047	-1.3632	0.172819	0.362034	ZNF221
ENSG00000124209	936.454	-0.276294	1.21108	0.0779516	-3.54444	0.000393454	0.00262655	RAB22A
ENSG00000106080	1364.41	-0.27627	1.21106	0.0858036	-3.21979	0.00128284	0.0073931	FKBP14
ENSG00000050165	13774.1	-0.276147	1.21096	0.0291463	-9.47452	2.6798166045965e-21	1.49126434412586e-19	DKK3
ENSG00000136014	36.3608	-0.276022	1.21085	0.210667	-1.31023	0.190119	0.384997	USP44
ENSG00000182600	9.73594	-0.276018	1.21085	0.168659	-1.63655	0.101725	0.251322	SNORC
ENSG00000126950	4.78457	-0.275841	1.2107	0.169522	-1.62717	0.103701	NA	TMEM35A
ENSG00000164300	521.207	-0.275597	1.21049	0.0851533	-3.23647	0.00121016	0.00702077	SERINC5
ENSG00000141971	351.194	-0.275283	1.21023	0.096537	-2.85158	0.00435028	0.0211538	MVB12A
ENSG00000130402	14517.7	-0.27528	1.21023	0.0600353	-4.58531	4.53318116591358e-06	4.66116898597115e-05	ACTN4
ENSG00000067208	498.434	-0.275204	1.21017	0.0958276	-2.87187	0.0040805	0.020031	EVI5
ENSG00000185567	3565.19	-0.275195	1.21016	0.056121	-4.90361	9.40931379108971e-07	1.09085311218033e-05	AHNAK2
ENSG00000110777	7.27883	-0.275167	1.21013	0.188125	-1.46268	0.143556	0.318626	POU2AF1
ENSG00000116525	326.133	-0.275133	1.21011	0.101224	-2.71807	0.00656631	0.0298044	TRIM62
ENSG00000120798	287.797	-0.275076	1.21006	0.131733	-2.08814	0.0367855	0.117776	NR2C1
ENSG00000051620	371.473	-0.275069	1.21005	0.1331	-2.06664	0.0387683	0.122495	HEBP2
ENSG00000113108	137.94	-0.275038	1.21003	0.142485	-1.93029	0.0535713	0.157133	APBB3
ENSG00000259660	27.3486	-0.274915	1.20992	0.206128	-1.33371	0.182299	0.375558	DNM1P47
ENSG00000197982	317.099	-0.274893	1.2099	0.112645	-2.44036	0.0146726	0.0579242	C1orf122
ENSG00000122592	142.703	-0.274712	1.20975	0.15207	-1.80649	0.0708424	0.193323	HOXA7
ENSG00000134627	8.35401	-0.274676	1.20972	0.187517	-1.4648	0.142975	0.317548	PIWIL4
ENSG00000188811	411.081	-0.274574	1.20964	0.0906524	-3.02886	0.00245476	0.0130239	NHLRC3
ENSG00000141194	5.03388	-0.274571	1.20963	0.181989	-1.50872	0.131369	NA	OR4D1
ENSG00000189420	73.7933	-0.274547	1.20961	0.172259	-1.5938	0.110981	0.267214	ZFP92
ENSG00000133392	17.7982	-0.274508	1.20958	0.209869	-1.308	0.190875	0.386023	MYH11
ENSG00000163975	75.1108	-0.274461	1.20954	0.158133	-1.73563	0.082629	0.21706	MELTF
ENSG00000033627	670.125	-0.274368	1.20946	0.0901352	-3.04396	0.00233482	0.0124835	ATP6V0A1
ENSG00000168904	145.774	-0.274297	1.2094	0.170977	-1.60429	0.10865	0.263158	LRRC28
ENSG00000080189	702.545	-0.27426	1.20937	0.0717535	-3.82225	0.000132241	0.00100367	SLC35C2
ENSG00000169330	48.4561	-0.274203	1.20933	0.18408	-1.48959	0.136331	0.306702	MINAR1
ENSG00000157259	571.619	-0.27402	1.20917	0.0799017	-3.42947	0.000604771	0.00383831	GATAD1
ENSG00000170871	951.109	-0.273798	1.20899	0.0569513	-4.80758	1.52771521287735e-06	1.70437642674817e-05	KIAA0232
ENSG00000180353	33.149	-0.273782	1.20897	0.210458	-1.30089	0.193296	0.389673	HCLS1
ENSG00000082438	1184.39	-0.273765	1.20896	0.0773169	-3.54081	0.000398894	0.00266159	COBLL1
ENSG00000100207	244.786	-0.273525	1.20876	0.157538	-1.73624	0.0825205	0.216936	TCF20
ENSG00000128917	115.187	-0.273342	1.2086	0.146875	-1.86105	0.0627375	0.176752	DLL4
ENSG00000105472	2002.79	-0.273308	1.20858	0.0421676	-6.48147	9.08340068383063e-11	1.8665918805532e-09	CLEC11A
ENSG00000140030	15.4048	-0.273263	1.20854	0.209715	-1.30302	0.192567	0.388655	GPR65
ENSG00000280537	15.7627	-0.273204	1.20849	0.18765	-1.45592	0.145413	0.32114	0
ENSG00000174527	5.00848	-0.273198	1.20848	0.164672	-1.65904	0.0971073	NA	MYO1H
ENSG00000033122	12.2442	-0.273146	1.20844	0.186715	-1.4629	0.143493	0.318538	LRRC7
ENSG00000107679	544.045	-0.273096	1.2084	0.104102	-2.62334	0.00870716	0.0378071	PLEKHA1
ENSG00000132749	37.9932	-0.273043	1.20835	0.20155	-1.35472	0.175508	0.365957	TESMIN
ENSG00000122188	2.27472	-0.272893	1.20823	0.137182	-1.98928	0.0466701	NA	LAX1
ENSG00000251349	153.284	-0.272743	1.2081	0.125756	-2.16882	0.030096	0.101256	MSANTD3-TMEFF1
ENSG00000074855	224.678	-0.272499	1.2079	0.126379	-2.1562	0.031068	0.103625	ANO8
ENSG00000160472	2.99974	-0.272493	1.20789	0.145974	-1.86672	0.061941	NA	TMEM190
ENSG00000075420	3297.83	-0.272436	1.20785	0.0758987	-3.58947	0.000331348	0.00225194	FNDC3B
ENSG00000135677	4854.57	-0.272396	1.20781	0.0734153	-3.71034	0.000206977	0.00149352	GNS
ENSG00000165312	103.064	-0.272395	1.20781	0.147304	-1.8492	0.0644291	0.179907	OTUD1
ENSG00000105607	271.073	-0.272275	1.20771	0.117025	-2.32663	0.0199847	0.0737669	GCDH
ENSG00000157693	276.04	-0.272262	1.2077	0.11036	-2.46702	0.0136242	0.0545852	TMEM268
ENSG00000124216	44.1429	-0.272164	1.20762	0.185599	-1.46641	0.142537	0.316871	SNAI1
ENSG00000135454	592.578	-0.271842	1.20735	0.102398	-2.65475	0.00793675	0.0349251	B4GALNT1
ENSG00000060656	250.692	-0.271778	1.20729	0.164507	-1.65207	0.0985195	0.245584	PTPRU
ENSG00000113578	1124.83	-0.271709	1.20724	0.069617	-3.90291	9.50427494015356e-05	0.000743664	FGF1
ENSG00000157103	3.72639	-0.271666	1.2072	0.14785	-1.83744	0.0661446	NA	SLC6A1
ENSG00000157978	507.148	-0.271542	1.2071	0.12629	-2.15015	0.0315433	0.10485	LDLRAP1
ENSG00000158828	1654.75	-0.2715	1.20706	0.05544	-4.89718	9.72236814306734e-07	1.12153885245732e-05	PINK1
ENSG00000109920	416.162	-0.271348	1.20694	0.141098	-1.92312	0.0544648	0.158917	FNBP4
ENSG00000225630	46.316	-0.271325	1.20692	0.201367	-1.34742	0.177845	0.36917	MTND2P28
ENSG00000170190	248.205	-0.271287	1.20688	0.143436	-1.89135	0.0585775	0.167715	SLC16A5
ENSG00000120549	410.649	-0.271272	1.20687	0.136103	-1.99313	0.0462474	0.139747	KIAA1217
ENSG00000288864	18.5584	-0.271263	1.20686	0.204746	-1.32488	0.185212	0.378771	ARHGAP11A-SCG5
ENSG00000115760	1836.84	-0.271221	1.20683	0.080641	-3.36332	0.000770114	0.00474903	BIRC6
ENSG00000127914	1148.58	-0.271132	1.20675	0.0810421	-3.34557	0.000821146	0.00501043	AKAP9
ENSG00000108797	1397.8	-0.271063	1.2067	0.0538856	-5.03034	4.89599896414364e-07	6.00115749684284e-06	CNTNAP1
ENSG00000181904	1640.53	-0.270961	1.20661	0.0622704	-4.35136	1.35297852120118e-05	0.000126923	C5orf24
ENSG00000168765	211.734	-0.270938	1.20659	0.118414	-2.28805	0.0221344	0.0800551	GSTM4
ENSG00000146278	439.682	-0.270936	1.20659	0.0932871	-2.90432	0.00368046	0.0183719	PNRC1
ENSG00000196199	883.727	-0.270852	1.20652	0.0886294	-3.05601	0.00224306	0.012057	MPHOSPH8
ENSG00000163093	168.517	-0.270834	1.20651	0.184193	-1.47038	0.141458	0.315279	BBS5
ENSG00000100968	1403.36	-0.270821	1.20649	0.0555339	-4.87668	1.07887203745911e-06	1.23431478496144e-05	NFATC4
ENSG00000197496	920.687	-0.270789	1.20647	0.0715719	-3.78346	0.000154664	0.00115931	SLC2A10
ENSG00000206384	1.94679	-0.270723	1.20641	0.123132	-2.19865	0.0279029	NA	COL6A6
ENSG00000075275	455.838	-0.270425	1.20616	0.168176	-1.60799	0.107836	0.261744	CELSR1
ENSG00000101670	30.5775	-0.270419	1.20616	0.210142	-1.28684	0.198149	0.396242	LIPG
ENSG00000160179	8.42537	-0.270279	1.20604	0.171882	-1.57247	0.115841	0.274639	ABCG1
ENSG00000273763	10.7222	-0.270251	1.20602	0.197503	-1.36834	0.171206	0.359915	0
ENSG00000085117	379.416	-0.270129	1.20592	0.0971206	-2.78138	0.00541287	0.0253163	CD82
ENSG00000149798	497.274	-0.270076	1.20587	0.0964575	-2.79995	0.0051111	0.0241361	CDC42EP2
ENSG00000258539	11.2081	-0.269872	1.2057	0.191581	-1.40866	0.158937	0.342339	0
ENSG00000010219	282.238	-0.269816	1.20565	0.111035	-2.43	0.0150988	0.0591871	DYRK4
ENSG00000168497	81.7053	-0.26965	1.20552	0.161692	-1.66768	0.0953787	0.240292	CAVIN2
ENSG00000116521	712.427	-0.269243	1.20518	0.132144	-2.0375	0.0415996	0.129355	SCAMP3
ENSG00000150394	8.38002	-0.269059	1.20502	0.138228	-1.94649	0.0515958	0.152367	CDH8
ENSG00000105708	72.3762	-0.269039	1.205	0.181932	-1.47879	0.139196	0.311384	ZNF14
ENSG00000053501	250.033	-0.268818	1.20482	0.111665	-2.40737	0.0160681	0.062302	USE1
ENSG00000102349	123.055	-0.268512	1.20457	0.172054	-1.56063	0.118612	0.279303	KLF8
ENSG00000175463	5.78888	-0.268427	1.20449	0.147769	-1.81654	0.0692883	NA	TBC1D10C
ENSG00000241489	155.528	-0.268342	1.20442	0.138327	-1.9399	0.0523914	0.154291	0
ENSG00000088448	482.57	-0.268337	1.20442	0.159472	-1.68266	0.0924408	0.235351	ANKRD10
ENSG00000206077	23.6049	-0.268272	1.20436	0.210778	-1.27277	0.2031	0.403064	ZDHHC11B
ENSG00000187566	25.6574	-0.268192	1.2043	0.207462	-1.29273	0.196104	0.392943	NHLRC1
ENSG00000006756	274.373	-0.26817	1.20428	0.13478	-1.98969	0.0466254	0.140581	ARSD
ENSG00000159307	5.41295	-0.268168	1.20428	0.148576	-1.80493	0.0710863	NA	SCUBE1
ENSG00000253520	6.26446	-0.268073	1.2042	0.182418	-1.46955	0.141683	NA	0
ENSG00000254995	7.46102	-0.267792	1.20396	0.183892	-1.45625	0.145325	0.321117	STX16-NPEPL1
ENSG00000144426	691.669	-0.267763	1.20394	0.127012	-2.10817	0.0350164	0.113554	NBEAL1
ENSG00000197619	125.778	-0.267699	1.20389	0.166554	-1.60728	0.107992	0.262014	ZNF615
ENSG00000234409	58.913	-0.267446	1.20368	0.174879	-1.52932	0.126186	0.291465	CCDC188
ENSG00000105612	928.183	-0.267138	1.20342	0.0614956	-4.34403	1.39894975513234e-05	0.00013097	DNASE2
ENSG00000089847	9.82402	-0.267082	1.20337	0.190826	-1.39961	0.16163	0.345938	ANKRD24
ENSG00000145868	827.958	-0.266986	1.20329	0.0950517	-2.80886	0.0049718	0.0236309	FBXO38
ENSG00000198695	6929	-0.266858	1.20318	0.126469	-2.11007	0.0348525	0.113271	MT-ND6
ENSG00000198561	4713.57	-0.266789	1.20313	0.0426521	-6.25499	3.97544662804071e-10	7.46375350732825e-09	CTNND1
ENSG00000167232	199.263	-0.266763	1.20311	0.153843	-1.734	0.0829184	0.21753	ZNF91
ENSG00000170340	373.437	-0.266752	1.2031	0.091345	-2.92026	0.00349734	0.0175523	B3GNT2
ENSG00000084652	2207.47	-0.266698	1.20305	0.0402746	-6.62199	3.5440100426122e-11	7.60868328901558e-10	TXLNA
ENSG00000165409	8.35415	-0.266694	1.20305	0.190125	-1.40273	0.160697	0.345002	TSHR
ENSG00000109089	699.351	-0.266603	1.20297	0.084694	-3.14784	0.00164482	0.00918614	CDR2L
ENSG00000189152	10.0267	-0.266484	1.20287	0.201042	-1.32551	0.185001	0.378713	GRAPL
ENSG00000151067	595.175	-0.26626	1.20269	0.107541	-2.47589	0.0132904	0.0534878	CACNA1C
ENSG00000177000	462.265	-0.266208	1.20264	0.112642	-2.36331	0.0181124	0.0682502	MTHFR
ENSG00000125046	19.8894	-0.266178	1.20262	0.210335	-1.2655	0.205693	0.406534	SSUH2
ENSG00000010318	60.5869	-0.265862	1.20235	0.196215	-1.35495	0.175433	0.365855	PHF7
ENSG00000175691	36.5216	-0.265398	1.20197	0.191977	-1.38245	0.166834	0.353487	ZNF77
ENSG00000242950	35.7498	-0.265354	1.20193	0.202448	-1.31072	0.189952	0.384827	ERVW-1
ENSG00000185942	29.5461	-0.265047	1.20167	0.210715	-1.25784	0.208448	0.410359	NKAIN3
ENSG00000160678	20.4795	-0.26492	1.20157	0.210836	-1.25652	0.208927	0.410941	S100A1
ENSG00000130177	1361.27	-0.264899	1.20155	0.0618291	-4.28438	1.83249572890652e-05	0.000167501	CDC16
ENSG00000161217	1963.93	-0.264729	1.20141	0.0755628	-3.50344	0.000459295	0.00301577	PCYT1A
ENSG00000197753	27.6206	-0.264617	1.20132	0.207446	-1.27559	0.202099	0.40183	LHFPL5
ENSG00000166004	419.236	-0.264612	1.20131	0.145482	-1.81887	0.0689311	0.189146	CEP295
ENSG00000006071	6.03639	-0.264436	1.20117	0.183551	-1.44067	0.149679	NA	ABCC8
ENSG00000139194	50.7347	-0.264427	1.20116	0.196377	-1.34652	0.178134	0.369314	RBP5
ENSG00000183665	156.351	-0.264406	1.20114	0.143865	-1.83787	0.0660811	0.183168	TRMT12
ENSG00000138311	159.888	-0.264254	1.20101	0.129836	-2.03529	0.0418214	0.129863	ZNF365
ENSG00000165029	1300.65	-0.26412	1.2009	0.0757834	-3.4852	0.000491769	0.00319995	ABCA1
ENSG00000198324	142.137	-0.264115	1.2009	0.142885	-1.84844	0.0645385	0.180018	PHETA1
ENSG00000085733	3099.56	-0.264072	1.20086	0.0490685	-5.3817	7.37864070059726e-08	1.02039412949015e-06	CTTN
ENSG00000110721	135.599	-0.263959	1.20077	0.162489	-1.62447	0.104276	0.25576	CHKA
ENSG00000124374	11.3702	-0.263956	1.20077	0.201126	-1.31239	0.189388	0.384077	PAIP2B
ENSG00000158109	1151.73	-0.263883	1.20071	0.066783	-3.95136	7.77084954370408e-05	0.000620954	TPRG1L
ENSG00000111886	7.49709	-0.263705	1.20056	0.161432	-1.63354	0.102356	0.252567	GABRR2
ENSG00000149131	180.316	-0.263683	1.20054	0.121442	-2.17127	0.0299106	0.100804	SERPING1
ENSG00000240356	277.501	-0.263607	1.20048	0.101416	-2.59927	0.00934233	0.0399909	RPL23AP7
ENSG00000127955	1213.97	-0.263568	1.20044	0.0780097	-3.37865	0.000728424	0.00454025	GNAI1
ENSG00000135968	1215.55	-0.263486	1.20038	0.0867853	-3.03607	0.00239682	0.0127708	GCC2
ENSG00000102032	10.6105	-0.263469	1.20036	0.206436	-1.27628	0.201858	0.401637	RENBP
ENSG00000204231	12.3886	-0.263364	1.20027	0.208406	-1.26371	0.206336	0.407313	RXRB
ENSG00000113555	5.16126	-0.263323	1.20024	0.144987	-1.81619	0.0693413	NA	PCDH12
ENSG00000148450	154.678	-0.263291	1.20021	0.138893	-1.89564	0.0580081	0.166531	MSRB2
ENSG00000066294	3.73901	-0.263258	1.20019	0.140487	-1.8739	0.0609441	NA	CD84
ENSG00000167476	12.3657	-0.263252	1.20018	0.208306	-1.26378	0.206309	0.407313	JSRP1
ENSG00000132429	142.411	-0.262954	1.19993	0.125996	-2.08701	0.0368875	0.118027	POPDC3
ENSG00000248712	8.15606	-0.262846	1.19984	0.188849	-1.39184	0.163972	0.349553	CCDC153
ENSG00000150787	301.123	-0.262816	1.19982	0.105359	-2.49449	0.0126138	0.0511911	PTS
ENSG00000009830	478.296	-0.262699	1.19972	0.13657	-1.92354	0.0544117	0.158856	POMT2
ENSG00000128596	176.533	-0.262658	1.19969	0.139038	-1.88911	0.0588774	0.168297	CCDC136
ENSG00000241484	5.93965	-0.262608	1.19965	0.165103	-1.59057	0.111706	NA	ARHGAP8
ENSG00000116754	2352.58	-0.262448	1.19951	0.0799088	-3.28435	0.00102219	0.00606167	SRSF11
ENSG00000273748	79.7409	-0.262423	1.19949	0.177456	-1.47881	0.139192	0.311384	0
ENSG00000228998	11.4942	-0.262379	1.19946	0.205957	-1.27395	0.20268	0.402616	0
ENSG00000186017	104.871	-0.262379	1.19946	0.189786	-1.3825	0.166819	0.353487	ZNF566
ENSG00000260729	4.46568	-0.262214	1.19932	0.141887	-1.84804	0.0645961	NA	0
ENSG00000221843	72.8544	-0.2622	1.19931	0.177198	-1.4797	0.138953	0.311166	C2orf16
ENSG00000164185	4.66529	-0.262181	1.19929	0.167672	-1.56366	0.117899	NA	ZNF474
ENSG00000128309	387.267	-0.262179	1.19929	0.0822191	-3.18879	0.00142871	0.00815935	MPST
ENSG00000263142	90.3503	-0.261905	1.19906	0.148639	-1.76203	0.078065	0.207654	LRRC37A17P
ENSG00000120925	390.408	-0.261833	1.199	0.0926163	-2.82708	0.00469748	0.0225349	RNF170
ENSG00000166900	533.47	-0.261787	1.19896	0.0929803	-2.81552	0.0048699	0.0232419	STX3
ENSG00000090376	7.82012	-0.26173	1.19892	0.169815	-1.54126	0.123253	0.287219	IRAK3
ENSG00000103034	254.43	-0.26166	1.19886	0.135703	-1.92818	0.053833	0.157735	NDRG4
ENSG00000274211	299.211	-0.26161	1.19882	0.0993791	-2.63245	0.00847721	0.0369586	SOCS7
ENSG00000077800	4.4937	-0.261584	1.19879	0.162998	-1.60482	0.108532	NA	FKBP6
ENSG00000254634	4.55276	-0.261538	1.19876	0.173268	-1.50944	0.131185	NA	SMG1P6
ENSG00000218891	288.824	-0.261522	1.19874	0.152543	-1.71442	0.0864516	0.224446	ZNF579
ENSG00000148690	404.29	-0.261183	1.19846	0.0889813	-2.93526	0.00333266	0.0168931	FRA10AC1
ENSG00000270392	60.5022	-0.261158	1.19844	0.201084	-1.29875	0.19403	0.390431	PFN1P2
ENSG00000182141	81.922	-0.261	1.19831	0.182076	-1.43347	0.151725	0.330638	ZNF708
ENSG00000204311	15.299	-0.260584	1.19796	0.209864	-1.24168	0.214355	0.418365	PJVK
ENSG00000213903	56.8337	-0.26042	1.19783	0.203217	-1.28148	0.200024	0.399015	LTB4R
ENSG00000178404	8.3123	-0.260403	1.19781	0.198405	-1.31248	0.189359	0.384074	CEP295NL
ENSG00000179134	1369.1	-0.260278	1.19771	0.0642356	-4.05192	5.07980223510991e-05	0.000424191	SAMD4B
ENSG00000248121	21.8137	-0.260122	1.19758	0.208051	-1.25028	0.211197	0.414295	SMURF2P1
ENSG00000103260	289.246	-0.260104	1.19757	0.144834	-1.79587	0.0725145	0.19669	METRN
ENSG00000184313	3.66397	-0.259988	1.19747	0.168294	-1.54485	0.122384	NA	MROH7
ENSG00000173295	4.1554	-0.259933	1.19742	0.159431	-1.63038	0.103021	NA	FAM86B3P
ENSG00000197780	1053.76	-0.259648	1.19719	0.073345	-3.54009	0.000399985	0.00266631	TAF13
ENSG00000174332	131.232	-0.259555	1.19711	0.131907	-1.96771	0.0491009	0.146492	GLIS1
ENSG00000153250	2282.39	-0.259532	1.19709	0.057898	-4.48258	7.37470331369906e-06	7.30746955129496e-05	RBMS1
ENSG00000164414	265.702	-0.259204	1.19682	0.105904	-2.44753	0.0143838	0.057027	SLC35A1
ENSG00000182134	24.5674	-0.259114	1.19674	0.210203	-1.23269	0.217692	0.422625	TDRKH
ENSG00000177674	202.618	-0.258967	1.19662	0.113784	-2.27596	0.0228485	0.0819882	AGTRAP
ENSG00000116954	1554.02	-0.258826	1.1965	0.0665857	-3.88711	0.000101445	0.000789764	RRAGC
ENSG00000159860	7.03638	-0.258802	1.19649	0.168104	-1.53953	0.123674	0.287863	TCAF2P1
ENSG00000180263	225.846	-0.258716	1.19641	0.164096	-1.57662	0.114884	0.273068	FGD6
ENSG00000020577	1516.82	-0.258588	1.19631	0.0634231	-4.07718	4.55846483138217e-05	0.00038365	SAMD4A
ENSG00000176563	10.1619	-0.258566	1.19629	0.190756	-1.35548	0.175264	0.365612	CNTD1
ENSG00000147912	264.772	-0.258381	1.19614	0.168719	-1.53142	0.125665	0.2906	FBXO10
ENSG00000198932	32.578	-0.258292	1.19606	0.194271	-1.32954	0.183669	0.376929	GPRASP1
ENSG00000059728	117.041	-0.258288	1.19606	0.155897	-1.65678	0.0975633	0.243795	MXD1
ENSG00000130475	20.5547	-0.258256	1.19603	0.209437	-1.2331	0.217539	0.422445	FCHO1
ENSG00000100842	580.676	-0.258186	1.19597	0.0875391	-2.94938	0.00318415	0.0162502	EFS
ENSG00000120658	133.54	-0.258163	1.19595	0.14797	-1.74469	0.0810383	0.213686	ENOX1
ENSG00000113263	13.2506	-0.258135	1.19593	0.18269	-1.41297	0.157665	0.340384	ITK
ENSG00000206561	19.2215	-0.258111	1.19591	0.165978	-1.55509	0.119925	0.281633	COLQ
ENSG00000235194	91.9207	-0.257737	1.1956	0.182334	-1.41354	0.157496	0.340178	PPP1R3E
ENSG00000099977	491.831	-0.257639	1.19552	0.114166	-2.2567	0.0240268	0.0853795	DDT
ENSG00000075240	187.483	-0.257606	1.19549	0.193943	-1.32825	0.184095	0.377451	GRAMD4
ENSG00000108784	945.104	-0.257278	1.19522	0.0842554	-3.05355	0.00226152	0.0121288	NAGLU
ENSG00000047634	347.064	-0.257135	1.1951	0.125583	-2.04753	0.0406057	0.126917	SCML1
ENSG00000197296	354.108	-0.257098	1.19507	0.0973816	-2.64011	0.0082879	0.0362014	FITM2
ENSG00000164292	3791.3	-0.257093	1.19507	0.0512942	-5.01213	5.38295950162985e-07	6.52900894391233e-06	RHOBTB3
ENSG00000275832	1937.99	-0.257079	1.19506	0.0680546	-3.77755	0.000158381	0.00118399	ARHGAP23
ENSG00000109184	1110.83	-0.257077	1.19506	0.0848586	-3.02948	0.00244978	0.0130081	DCUN1D4
ENSG00000126464	838.822	-0.257015	1.195	0.0920354	-2.79256	0.00522921	0.024569	PRR12
ENSG00000130508	13412	-0.256837	1.19486	0.0418776	-6.13304	8.62166235471293e-10	1.55974729101126e-08	PXDN
ENSG00000063761	104.256	-0.256831	1.19485	0.157008	-1.63578	0.101885	0.251673	ADCK1
ENSG00000121769	192.168	-0.25679	1.19482	0.135696	-1.89239	0.0584392	0.167388	FABP3
ENSG00000121966	6.49939	-0.256657	1.19471	0.173394	-1.48019	0.138821	NA	CXCR4
ENSG00000134278	927.736	-0.256503	1.19458	0.0953483	-2.69016	0.00714168	0.0319881	SPIRE1
ENSG00000128000	29.9028	-0.256485	1.19456	0.210581	-1.21798	0.22323	0.4296	ZNF780B
ENSG00000168397	616.703	-0.25638	1.19448	0.0921436	-2.7824	0.00539589	0.0252583	ATG4B
ENSG00000118960	638.443	-0.2563	1.19441	0.0868822	-2.94997	0.00317802	0.0162248	HS1BP3
ENSG00000152782	84.1937	-0.256226	1.19435	0.159584	-1.60559	0.108364	0.262686	PANK1
ENSG00000137203	1377.19	-0.256102	1.19425	0.0561386	-4.56196	5.06774293706472e-06	5.17639058299886e-05	TFAP2A
ENSG00000185149	2.05419	-0.256052	1.19421	0.135227	-1.8935	0.0582908	NA	NPY2R
ENSG00000132199	373.043	-0.255989	1.19415	0.138167	-1.85274	0.0639191	0.178922	ENOSF1
ENSG00000231345	11.4063	-0.255973	1.19414	0.209677	-1.2208	0.222162	0.428329	BEND3P1
ENSG00000166823	4.0925	-0.25595	1.19412	0.160517	-1.59453	0.110816	NA	MESP1
ENSG00000177303	563.87	-0.255664	1.19388	0.0881786	-2.89938	0.00373897	0.0186379	CASKIN2
ENSG00000185864	33.2789	-0.255659	1.19388	0.20298	-1.25953	0.20784	0.409557	NPIPB4
ENSG00000061938	630.524	-0.255616	1.19385	0.095846	-2.66694	0.00765442	0.0339149	TNK2
ENSG00000101353	27.0818	-0.25559	1.19382	0.209798	-1.21827	0.223122	0.429452	MROH8
ENSG00000110906	2339.11	-0.255389	1.19366	0.0615232	-4.15109	3.30888980737395e-05	0.000286099	KCTD10
ENSG00000175899	119.526	-0.255384	1.19365	0.183234	-1.39375	0.163392	0.348605	A2M
ENSG00000144645	319.529	-0.255149	1.19346	0.120543	-2.11666	0.0342883	0.112003	OSBPL10
ENSG00000130684	263.582	-0.2551	1.19342	0.107449	-2.37414	0.0175897	0.066696	ZNF337
ENSG00000111670	1566.08	-0.255088	1.19341	0.0677888	-3.76298	0.000167901	0.00124978	GNPTAB
ENSG00000164794	6.88005	-0.255085	1.19341	0.186641	-1.36671	0.171715	NA	KCNV1
ENSG00000133657	2264.36	-0.255039	1.19337	0.0533425	-4.78115	1.74291125295601e-06	1.92592385632439e-05	ATP13A3
ENSG00000170471	1366.98	-0.255037	1.19337	0.0726168	-3.51209	0.000444592	0.00293136	RALGAPB
ENSG00000143776	2552.73	-0.254973	1.19331	0.0697879	-3.65355	0.00025864	0.00181819	CDC42BPA
ENSG00000161395	155.203	-0.25473	1.19311	0.136382	-1.86777	0.0617941	0.17459	PGAP3
ENSG00000173757	917.477	-0.254703	1.19309	0.0916043	-2.78046	0.00542813	0.0253751	STAT5B
ENSG00000040608	11.5729	-0.254607	1.19301	0.194187	-1.31114	0.18981	0.384747	RTN4R
ENSG00000112053	2.85774	-0.254601	1.19301	0.12863	-1.97932	0.0477796	NA	SLC26A8
ENSG00000184381	76.5289	-0.254587	1.19299	0.167802	-1.51719	0.129219	0.296063	PLA2G6
ENSG00000169193	135.838	-0.254552	1.19297	0.156756	-1.62387	0.104403	0.255983	CCDC126
ENSG00000221947	10.653	-0.254538	1.19295	0.172296	-1.47733	0.139587	0.311986	XKR9
ENSG00000230358	3.86936	-0.254408	1.19285	0.156044	-1.63036	0.103025	NA	SPDYE21
ENSG00000164305	1174.7	-0.25415	1.19263	0.0723824	-3.51122	0.000446059	0.00293824	CASP3
ENSG00000196511	8.21001	-0.254058	1.19256	0.188483	-1.34791	0.177688	0.36901	TPK1
ENSG00000118640	12.1527	-0.254027	1.19253	0.199841	-1.27115	0.203676	0.403985	VAMP8
ENSG00000111783	3.46097	-0.253989	1.1925	0.14727	-1.72465	0.0845909	NA	RFX4
ENSG00000142173	23135.7	-0.253948	1.19247	0.0421265	-6.02822	1.65779301281085e-09	2.89738899424931e-08	COL6A2
ENSG00000165458	2738.99	-0.253923	1.19245	0.0532115	-4.77196	1.82441303301561e-06	2.00959890065821e-05	INPPL1
ENSG00000112078	2375.62	-0.253887	1.19242	0.0496269	-5.11593	3.12205801161397e-07	3.90243226033904e-06	KCTD20
ENSG00000130748	140.841	-0.253866	1.1924	0.131991	-1.92336	0.0544346	0.158862	TMEM160
ENSG00000060558	4.76064	-0.253665	1.19223	0.166235	-1.52594	0.127025	NA	GNA15
ENSG00000130653	51.1692	-0.253502	1.1921	0.192951	-1.31382	0.188908	0.383551	PNPLA7
ENSG00000117523	3693.25	-0.253431	1.19204	0.0787329	-3.21887	0.00128698	0.00741388	PRRC2C
ENSG00000274750	22.3765	-0.253228	1.19187	0.210756	-1.20152	0.229548	0.438323	H3C6
ENSG00000120833	514.864	-0.253195	1.19184	0.0762143	-3.32215	0.000893272	0.00539844	SOCS2
ENSG00000278763	2.4085	-0.253192	1.19184	0.13871	-1.82533	0.0679507	NA	FAM27B
ENSG00000168118	452.675	-0.253098	1.19176	0.134055	-1.88801	0.0590244	0.168613	RAB4A
ENSG00000186446	42.4115	-0.252973	1.19166	0.190373	-1.32883	0.183906	0.377304	ZNF501
ENSG00000046653	21.0754	-0.25285	1.19156	0.199956	-1.26453	0.206042	0.406935	GPM6B
ENSG00000146386	490.22	-0.252751	1.19148	0.0992282	-2.54717	0.0108601	0.0452758	ABRACL
ENSG00000116771	30.1027	-0.252559	1.19132	0.205555	-1.22867	0.219197	0.424561	AGMAT
ENSG00000121075	12.5283	-0.252545	1.19131	0.189877	-1.33004	0.183504	0.376813	TBX4
[truncated: 33,689 more rows]

## Sheet: TGFBR1KOTMEM2OE vs TMEM2OE
GeneID	Base mean	log2(FC)	Fold Change	StdErr	Wald-Stats	P-value	P-adj	Gene Name
ENSG00000170961	509.881	-2.2184	4.65375	0.0984946	-22.523	2.46973009838154e-112	9.69970664536154e-110	HAS2
ENSG00000134775	368.635	-2.06427	4.18222	0.132032	-15.6346	4.22862818248293e-55	3.72240792362592e-53	FHOD3
ENSG00000149968	285.788	-1.8442	3.59053	0.111611	-16.5234	2.48887725879737e-61	2.76247340384053e-59	MMP3
ENSG00000164283	159.852	-1.71357	3.27971	0.158094	-10.8389	2.25065986785662e-27	7.25754888335996e-26	ESM1
ENSG00000212724	36.4456	-1.5939	3.01864	0.257045	-6.20086	5.61565364195543e-10	5.51024771517177e-09	KRTAP2-3
ENSG00000100297	1741.39	-1.58148	2.99278	0.0767494	-20.6058	2.43355786126735e-94	5.91663583508445e-92	MCM5
ENSG00000085840	196.615	-1.56139	2.95139	0.126694	-12.3241	6.71904758361899e-35	2.89088909658124e-33	ORC1
ENSG00000125148	4139.48	-1.53986	2.90767	0.0628191	-24.5126	1.08350029173096e-132	6.91498915351793e-130	MT2A
ENSG00000117399	1454.7	-1.53488	2.89764	0.0816664	-18.7945	8.37771061866641e-79	1.39479775593602e-76	CDC20
ENSG00000014138	507.081	-1.48659	2.80226	0.0941895	-15.783	4.07396901869526e-56	3.67064608584443e-54	POLA2
ENSG00000166396	305.741	-1.46824	2.76685	0.121566	-12.0778	1.38411757573591e-33	5.66859061699116e-32	SERPINB7
ENSG00000131153	304.903	-1.45862	2.74845	0.109125	-13.3665	9.49594457591747e-41	5.13955417206106e-39	GINS2
ENSG00000276043	2213.86	-1.45343	2.73858	0.0606679	-23.9571	7.78783989526852e-127	4.260226559851e-124	UHRF1
ENSG00000171848	3950.55	-1.44312	2.71909	0.0640683	-22.5248	2.37480024602151e-112	9.57231983376618e-110	RRM2
ENSG00000104889	502.928	-1.43866	2.71069	0.0890059	-16.1636	9.10499510820287e-59	9.17507961002259e-57	RNASEH2A
ENSG00000092853	695.293	-1.43663	2.70688	0.0794283	-18.0871	4.0238933208771e-73	5.98388097047326e-71	CLSPN
ENSG00000167513	280.258	-1.42322	2.68184	0.131464	-10.826	2.59302416318467e-27	8.29172256941537e-26	CDT1
ENSG00000183048	171.183	-1.42224	2.68002	0.142535	-9.97819	1.89896680778301e-23	4.7918409546643e-22	SLC25A10
ENSG00000166851	1403.24	-1.41766	2.67152	0.0870678	-16.2822	1.3193866068861e-59	1.35631172199157e-57	PLK1
ENSG00000071539	686.152	-1.4164	2.66919	0.0843172	-16.7985	2.50375081528947e-63	2.92747719372434e-61	TRIP13
ENSG00000093009	334.724	-1.39996	2.63894	0.119302	-11.7345	8.47869999678886e-32	3.28780374305861e-30	CDC45
ENSG00000092470	550.419	-1.39932	2.63777	0.076511	-18.2891	1.00985223995136e-74	1.53147591676584e-72	WDR76
ENSG00000131470	232.749	-1.38224	2.60673	0.145326	-9.51129	1.88316438187382e-21	4.21086552367317e-20	PSMC3IP
ENSG00000189057	724.3	-1.37597	2.59542	0.0836574	-16.4477	8.712719539959e-61	9.39807923898253e-59	FAM111B
ENSG00000178999	453.386	-1.3741	2.59206	0.103541	-13.271	3.40889863296191e-40	1.78205120686272e-38	AURKB
ENSG00000164362	6409.66	-1.36581	2.5772	0.0884526	-15.4411	8.66148199652197e-54	7.3297193226921e-52	TERT
ENSG00000173926	97.3439	-1.35583	2.55945	0.188695	-7.1853	6.70601928027138e-13	8.66422285668725e-12	MARCHF3
ENSG00000179750	418.926	-1.35377	2.55579	0.0938964	-14.4177	4.00380649903084e-47	2.75005848186795e-45	APOBEC3B
ENSG00000175063	544.636	-1.34018	2.53183	0.0816215	-16.4194	1.3887264065348e-60	1.46697395647541e-58	UBE2C
ENSG00000073756	704.78	-1.33516	2.52304	0.221159	-6.03711	1.56894421808799e-09	1.47613750543328e-08	PTGS2
ENSG00000146670	757.553	-1.32826	2.51099	0.0847018	-15.6816	2.02121590822621e-55	1.81046573487139e-53	CDCA5
ENSG00000122952	942.803	-1.32484	2.50505	0.0773121	-17.1362	7.96302871179806e-66	9.99751727693531e-64	ZWINT
ENSG00000115884	1291.15	-1.32127	2.49887	0.0858004	-15.3994	1.65178746701587e-53	1.36759073688011e-51	SDC1
ENSG00000185760	348.463	-1.31705	2.49157	0.120805	-10.9023	1.12339555965497e-27	3.67672004000752e-26	KCNQ5
ENSG00000138356	967.634	-1.31133	2.48171	0.0752992	-17.415	6.35065711185447e-68	8.68509062341741e-66	AOX1
ENSG00000183691	81.4533	-1.30592	2.47241	0.184938	-7.06139	1.6485100099428e-12	2.05788327810056e-11	NOG
ENSG00000075218	883.381	-1.30586	2.47231	0.0720716	-18.1189	2.26182139717825e-73	3.396501798096e-71	GTSE1
ENSG00000105011	239.259	-1.30481	2.4705	0.110842	-11.7717	5.45961920844147e-32	2.14423044655636e-30	ASF1B
ENSG00000102760	25.6164	-1.29777	2.45848	0.28921	-4.48729	7.21343915279582e-06	4.2577359346194e-05	RGCC
ENSG00000166508	3089.96	-1.29746	2.45796	0.0534533	-24.2729	3.79438377772073e-130	2.23532985859032e-127	MCM7
ENSG00000237649	967.08	-1.29657	2.45644	0.0765226	-16.9436	2.14436848480318e-64	2.60676921283574e-62	KIFC1
ENSG00000198768	37.6626	-1.29338	2.45102	0.23999	-5.38931	7.07289638799011e-08	5.50485538490063e-07	APCDD1L
ENSG00000101412	347.754	-1.29036	2.44589	0.105608	-12.2184	2.47989923845727e-34	1.04929880208425e-32	E2F1
ENSG00000121152	728.57	-1.28495	2.43673	0.113055	-11.3657	6.19550739701718e-30	2.21204165035227e-28	NCAPH
ENSG00000073111	1508.91	-1.28298	2.43341	0.0675525	-18.9923	1.97364024397045e-80	3.35891640187726e-78	MCM2
ENSG00000143476	626.471	-1.27745	2.42411	0.093164	-13.7119	8.6187585232058e-43	5.09704727026808e-41	DTL
ENSG00000154146	109.076	-1.26835	2.40885	0.164898	-7.69168	1.45212327707242e-14	2.13867040720367e-13	NRGN
ENSG00000134057	2099.53	-1.26798	2.40825	0.0536541	-23.6326	1.78264943387137e-123	9.10161379286927e-121	CCNB1
ENSG00000100162	163.67	-1.26786	2.40804	0.142767	-8.88065	6.64723377116921e-19	1.29536488133586e-17	CENPM
ENSG00000123610	91.2886	-1.26727	2.40706	0.171103	-7.40651	1.29670785889576e-13	1.76705287141516e-12	TNFAIP6
ENSG00000076382	1012.46	-1.26478	2.40291	0.0894609	-14.1378	2.22018631299996e-45	1.42884847715212e-43	SPAG5
ENSG00000049541	477.25	-1.26477	2.40288	0.0883635	-14.3132	1.80985370369862e-46	1.2212127391873e-44	RFC2
ENSG00000089685	1413.09	-1.26268	2.39941	0.0668341	-18.8927	1.30863841091947e-79	2.20268291648941e-77	BIRC5
ENSG00000144554	543.962	-1.25813	2.39186	0.12519	-10.0498	9.20497402948426e-24	2.36168487788292e-22	FANCD2
ENSG00000143502	10.4381	-1.25687	2.38977	0.307837	-4.08291	4.44753669727815e-05	0.000229834	SUSD4
ENSG00000101057	965.858	-1.25677	2.3896	0.0856941	-14.6658	1.06821044376083e-48	7.71782045617201e-47	MYBL2
ENSG00000007968	54.233	-1.25121	2.38041	0.203503	-6.14835	7.82936470794495e-10	7.58522322780473e-09	E2F2
ENSG00000165480	487.208	-1.25031	2.37892	0.104515	-11.9629	5.55550888591034e-33	2.24521713998651e-31	SKA3
ENSG00000168496	971.218	-1.24834	2.37568	0.0693042	-18.0125	1.55573157186808e-72	2.2912635082984e-70	FEN1
ENSG00000198056	226.08	-1.24769	2.3746	0.138019	-9.03995	1.56743658159662e-19	3.20539734583651e-18	PRIM1
ENSG00000000460	273.594	-1.2474	2.37413	0.14269	-8.74198	2.2906754756157e-18	4.27881417804948e-17	C1orf112
ENSG00000111206	2024.47	-1.2463	2.37233	0.0783622	-15.9044	5.90791234249144e-57	5.51777398475253e-55	FOXM1
ENSG00000186193	556.944	-1.24198	2.36523	0.096392	-12.8847	5.48904178549151e-38	2.59492756260412e-36	SAPCD2
ENSG00000169684	78.386	-1.24164	2.36467	0.259337	-4.78776	1.6865309541193e-06	1.09574972939029e-05	CHRNA5
ENSG00000165490	211.957	-1.24065	2.36305	0.13538	-9.16422	4.99044756621152e-20	1.04710527906386e-18	DDIAS
ENSG00000176890	1591.03	-1.23899	2.36034	0.0553386	-22.3893	5.00021366077587e-111	1.86800664980741e-108	TYMS
ENSG00000147536	342.199	-1.23865	2.35977	0.124947	-9.91339	3.64094026659436e-23	9.02399386139577e-22	GINS4
ENSG00000142731	469.498	-1.23787	2.3585	0.12888	-9.60484	7.62769612169523e-22	1.76752528738284e-20	PLK4
ENSG00000131351	231.686	-1.23521	2.35415	0.116631	-10.5907	3.29056557047552e-26	9.8248718992151e-25	HAUS8
ENSG00000123416	24244.5	-1.23494	2.35371	0.0443599	-27.839	1.4618381059664e-170	2.03554311537158e-167	TUBA1B
ENSG00000145386	1625.2	-1.2321	2.34908	0.0693573	-17.7645	1.33213432254307e-70	1.85493649258111e-68	CCNA2
ENSG00000117650	438.857	-1.22595	2.3391	0.0974734	-12.5773	2.81498088183293e-36	1.27565272683535e-34	NEK2
ENSG00000164611	835.205	-1.22502	2.33759	0.0765598	-16.0008	1.26047689241274e-57	1.21425940635761e-55	PTTG1
ENSG00000104147	97.7543	-1.22501	2.33757	0.172974	-7.08203	1.42052903916059e-12	1.79080191710476e-11	OIP5
ENSG00000138180	1289.36	-1.22498	2.33752	0.0569138	-21.5235	9.38888147926123e-103	2.81979407093812e-100	CEP55
ENSG00000203760	181.432	-1.22444	2.33665	0.13485	-9.08003	1.08542702295514e-19	2.24668725818971e-18	CENPW
ENSG00000151725	273.952	-1.22218	2.33299	0.12066	-10.1291	4.10307597909785e-24	1.06339788108023e-22	CENPU
ENSG00000179886	84.1595	-1.21908	2.32798	0.25584	-4.76501	1.88846788236326e-06	1.2168978777517e-05	TIGD5
ENSG00000118513	53.2698	-1.21701	2.32465	0.22883	-5.3184	1.04684571579375e-07	7.93788902416477e-07	MYB
ENSG00000171860	48.4646	-1.21421	2.32013	0.235115	-5.16431	2.41327936916877e-07	1.74195099422988e-06	C3AR1
ENSG00000171241	1171.68	-1.21327	2.31862	0.0952026	-12.744	3.36546695704582e-37	1.56683457085322e-35	SHCBP1
ENSG00000166451	801.398	-1.21106	2.31508	0.148042	-8.18054	2.82583397600855e-16	4.65912798821561e-15	CENPN
ENSG00000165304	1120.54	-1.2083	2.31066	0.0644628	-18.7442	2.15868087838936e-78	3.55532419508492e-76	MELK
ENSG00000065328	351.571	-1.20661	2.30795	0.13063	-9.23685	2.53849557490483e-20	5.38533749595808e-19	MCM10
ENSG00000251503	16.88	-1.20655	2.30785	0.305973	-3.94331	8.03660504122208e-05	0.000395809	CENPS-CORT
ENSG00000167900	1917.01	-1.20601	2.30699	0.0548803	-21.9754	4.95713068734712e-107	1.650616755176e-104	TK1
ENSG00000135451	357.401	-1.2051	2.30553	0.105732	-11.3977	4.29508845445287e-30	1.55526879094219e-28	TROAP
ENSG00000171320	318.599	-1.19939	2.29643	0.14741	-8.13645	4.07028471690183e-16	6.62535079795806e-15	ESCO2
ENSG00000187741	482.242	-1.19921	2.29614	0.0852813	-14.0618	6.51937293196325e-45	4.09250963929841e-43	FANCA
ENSG00000129810	223.164	-1.19705	2.2927	0.117905	-10.1526	3.22557177465698e-24	8.43107216252918e-23	SGO1
ENSG00000134690	852.306	-1.19525	2.28985	0.0731216	-16.3461	4.63763253347431e-60	4.79963631859635e-58	CDCA8
ENSG00000260342	46.7303	-1.1938	2.28754	0.276325	-4.32027	1.55839889776034e-05	8.75320715694722e-05	#REF!
ENSG00000152253	163.012	-1.18976	2.28114	0.204047	-5.83079	5.51664934332095e-09	4.89562676660759e-08	SPC25
ENSG00000109805	1517.27	-1.18969	2.28103	0.0881568	-13.4951	1.67083601611057e-41	9.37443049771631e-40	NCAPG
ENSG00000094804	642.119	-1.18603	2.27525	0.0851844	-13.9231	4.58787656291466e-44	2.76663406748676e-42	CDC6
ENSG00000146918	1733.27	-1.18422	2.2724	0.0600642	-19.7159	1.57502533850784e-86	3.05375482404109e-84	NCAPG2
ENSG00000127564	449.519	-1.18279	2.27015	0.132236	-8.94456	3.73449124597053e-19	7.409482178048e-18	PKMYT1
ENSG00000012048	772.023	-1.17939	2.2648	0.0891739	-13.2257	6.23606336505416e-40	3.21608695496749e-38	BRCA1
ENSG00000142945	1191.18	-1.17903	2.26424	0.0693901	-16.9913	9.52821489772553e-65	1.17696506119727e-62	KIF2C
ENSG00000075702	357.598	-1.17835	2.26318	0.111808	-10.5391	5.70671483960595e-26	1.66812502286726e-24	WDR62
ENSG00000105976	3552.85	-1.17557	2.25882	0.0640708	-18.348	3.42694065710954e-75	5.35616837193336e-73	MET
ENSG00000079616	899.173	-1.1746	2.2573	0.0711632	-16.5057	3.33836502245254e-61	3.65240978920754e-59	KIF22
ENSG00000100526	537.428	-1.17379	2.25604	0.107227	-10.9468	6.88297676419716e-28	2.28691008887653e-26	CDKN3
ENSG00000205683	562.712	-1.17372	2.25593	0.121257	-9.67961	3.68113609207603e-22	8.67445561881978e-21	DPF3
ENSG00000113368	1928.62	-1.17368	2.25586	0.0453793	-25.8637	1.70455308520735e-147	1.37413892663795e-144	LMNB1
ENSG00000169679	1227.21	-1.17223	2.2536	0.0813892	-14.4028	4.96889067489782e-47	3.38259993188488e-45	BUB1
ENSG00000159259	378.384	-1.16542	2.24299	0.131084	-8.89064	6.07555194344219e-19	1.18697996323602e-17	CHAF1B
ENSG00000143228	653.779	-1.16435	2.24132	0.0708044	-16.4446	9.17027413907161e-61	9.82245377539579e-59	NUF2
ENSG00000011426	6204.5	-1.16292	2.2391	0.0566956	-20.5116	1.69468737980046e-93	3.99346563021595e-91	ANLN
ENSG00000198901	3199.42	-1.16046	2.23528	0.0568084	-20.4275	9.52267972704634e-93	2.17699828924133e-90	PRC1
ENSG00000162073	307.461	-1.15887	2.23282	0.11574	-10.0127	1.34092084836708e-23	3.41177485621902e-22	PAQR4
ENSG00000140525	1502.55	-1.15881	2.23273	0.0883233	-13.1201	2.52767483289884e-39	1.27356563866814e-37	FANCI
ENSG00000137804	1301.73	-1.15865	2.23249	0.0601858	-19.2513	1.37704562024985e-82	2.48143620769023e-80	NUSAP1
ENSG00000128408	22.4051	-1.15787	2.23128	0.278361	-4.15959	3.1881538679146e-05	0.000169324	RIBC2
ENSG00000105486	805.059	-1.15696	2.22988	0.101866	-11.3577	6.78961851726721e-30	2.4185252750926e-28	LIG1
ENSG00000101447	635.532	-1.15084	2.22043	0.082256	-13.9909	1.77112357164316e-44	1.09831173064203e-42	FAM83D
ENSG00000181544	159.649	-1.14491	2.21133	0.195405	-5.85918	4.65150024112586e-09	4.15192477816578e-08	FANCB
ENSG00000112742	666.534	-1.14194	2.20678	0.0909436	-12.5566	3.65708544816191e-36	1.6523769265338e-34	TTK
ENSG00000090889	856.337	-1.14178	2.20653	0.0793575	-14.3878	6.1717212831486e-47	4.18284313690209e-45	KIF4A
ENSG00000148773	4965.62	-1.13601	2.19772	0.056365	-20.1545	2.45575755682673e-90	5.45142586926304e-88	MKI67
ENSG00000144354	250.815	-1.13575	2.19733	0.106364	-10.678	1.2907972873507e-26	3.92284564491086e-25	CDCA7
ENSG00000164647	160.146	-1.13527	2.19659	0.141468	-8.02492	1.01593752828035e-15	1.62094949173647e-14	STEAP1
ENSG00000143942	70.6653	-1.13204	2.19168	0.201816	-5.60924	2.03216214360478e-08	1.68237474684557e-07	CHAC2
ENSG00000166803	920.423	-1.13148	2.19084	0.0700823	-16.1451	1.23029385832153e-58	1.22366305376045e-56	PCLAF
ENSG00000120539	778.322	-1.12902	2.18711	0.0930224	-12.1371	6.7150528165553e-34	2.79318118109148e-32	MASTL
ENSG00000167670	790.6	-1.12874	2.18668	0.0657743	-17.1608	5.21803196829837e-66	6.60533848416745e-64	CHAF1A
ENSG00000115163	249.297	-1.12722	2.18437	0.124689	-9.04023	1.56347884572955e-19	3.20157827273256e-18	CENPA
ENSG00000119969	482.868	-1.12658	2.18341	0.0992361	-11.3525	7.2038462024436e-30	2.554197043584e-28	HELLS
ENSG00000175305	234.303	-1.12496	2.18096	0.12889	-8.72811	2.58972715778836e-18	4.83152873030991e-17	CCNE2
ENSG00000101003	364.918	-1.12463	2.18045	0.111827	-10.0569	8.56773108377173e-24	2.20557877327952e-22	GINS1
ENSG00000173207	915.821	-1.12204	2.17655	0.0819234	-13.6962	1.06949748010521e-42	6.30057419337364e-41	CKS1B
ENSG00000035499	183.806	-1.12101	2.17499	0.152628	-7.34473	2.06181883003922e-13	2.77025254558866e-12	DEPDC1B
ENSG00000165244	520.949	-1.12029	2.1739	0.104348	-10.7361	6.89043013646444e-27	2.13634824628654e-25	ZNF367
ENSG00000111665	464.316	-1.11782	2.17019	0.0985507	-11.3426	8.07053329578428e-30	2.85488125846484e-28	CDCA3
ENSG00000126787	1542.96	-1.11745	2.16963	0.0664486	-16.8167	1.84024534756357e-63	2.16823369143317e-61	DLGAP5
ENSG00000029993	756.044	-1.1163	2.1679	0.0739214	-15.1012	1.59097351925e-51	1.22456991931418e-49	HMGB3
ENSG00000013588	947.789	-1.11508	2.16607	0.0807899	-13.8023	2.46977829279613e-43	1.47196864244196e-41	GPRC5A
ENSG00000138675	5210.69	-1.11443	2.16509	0.0457146	-24.3779	2.93186556560726e-131	1.79629539473625e-128	FGF5
ENSG00000051180	253.592	-1.11439	2.16503	0.144492	-7.71248	1.23397223486777e-14	1.82439698083684e-13	RAD51
ENSG00000112984	2027.72	-1.11331	2.16341	0.0701261	-15.8758	9.32411187354747e-57	8.65560130709858e-55	KIF20A
ENSG00000049192	679.534	-1.11316	2.1632	0.12579	-8.84939	8.79957969710437e-19	1.69538568830878e-17	ADAMTS6
ENSG00000137310	80.853	-1.1125	2.1622	0.218745	-5.08582	3.66035266290592e-07	2.60406975093962e-06	TCF19
ENSG00000197275	177.729	-1.11225	2.16182	0.148739	-7.47784	7.55518007096975e-14	1.04916312916631e-12	RAD54B
ENSG00000157456	829.056	-1.11202	2.16149	0.0722646	-15.3882	1.96328945442937e-53	1.61675831040294e-51	CCNB2
ENSG00000175592	3075.59	-1.11181	2.16116	0.0517758	-21.4735	2.75318350899608e-102	8.1097138090948e-100	FOSL1
ENSG00000146410	129.474	-1.11164	2.16091	0.172655	-6.43847	1.20681279673745e-10	1.26607887723476e-09	MTFR2
ENSG00000162433	221.403	-1.11074	2.15957	0.140783	-7.88975	3.02790407565349e-15	4.69417072133446e-14	AK4
ENSG00000188486	1150.64	-1.11026	2.15885	0.0822386	-13.5005	1.5530764545446e-41	8.74576178465428e-40	H2AX
ENSG00000049323	1552.41	-1.1097	2.158	0.0709926	-15.6312	4.46444836758996e-55	3.88533838899861e-53	LTBP1
ENSG00000144749	340.435	-1.10918	2.15723	0.117422	-9.44609	3.51711115886151e-21	7.7736784444851e-20	LRIG1
ENSG00000088325	3855.67	-1.10469	2.15053	0.0364618	-30.2972	1.24682543150087e-201	3.18293752238313e-198	TPX2
ENSG00000275591	24.7453	-1.10462	2.15042	0.267429	-4.13052	3.61939534804746e-05	0.00019029	XKR5
ENSG00000123473	525.567	-1.104	2.1495	0.091256	-12.0979	1.08402890440741e-33	4.46345987333558e-32	STIL
ENSG00000126215	175.732	-1.10318	2.14827	0.149113	-7.39824	1.38005172677584e-13	1.87395853714766e-12	XRCC3
ENSG00000213551	851.954	-1.10282	2.14773	0.0725773	-15.1951	3.81341922731076e-52	2.99539191306251e-50	DNAJC9
ENSG00000076003	1536.73	-1.10151	2.14579	0.0578655	-19.0357	8.63594196406406e-81	1.486255315321e-78	MCM6
ENSG00000177602	108.629	-1.10068	2.14456	0.164932	-6.67355	2.4968678619864e-11	2.78750182522199e-10	HASPIN
ENSG00000138092	814.633	-1.09782	2.1403	0.0756085	-14.5197	9.08747638108386e-48	6.35583907438637e-46	CENPO
ENSG00000198554	588.652	-1.09678	2.13877	0.113745	-9.64246	5.29044261405462e-22	1.23526996218711e-20	WDHD1
ENSG00000173848	1764.45	-1.0967	2.13865	0.0758141	-14.4657	1.99635305949929e-47	1.37739368524102e-45	NET1
ENSG00000129195	523.449	-1.09635	2.13813	0.0826471	-13.2655	3.67100484408666e-40	1.91254357812501e-38	PIMREG
ENSG00000087586	925.763	-1.09464	2.1356	0.0615909	-17.7728	1.14717485454732e-70	1.61204378413774e-68	AURKA
ENSG00000161800	2050.01	-1.09317	2.13342	0.070553	-15.4942	3.79370678096964e-54	3.26450599798382e-52	RACGAP1
ENSG00000133119	501.778	-1.0893	2.12771	0.0900251	-12.1	1.05649462002694e-33	4.36181350268267e-32	RFC3
ENSG00000168393	577.121	-1.08869	2.12681	0.0931612	-11.6861	1.50156915029271e-31	5.69295412748352e-30	DTYMK
ENSG00000154920	168.397	-1.08836	2.12632	0.160017	-6.80151	1.03526067728539e-11	1.20403096385575e-10	EME1
ENSG00000132646	2183.01	-1.08697	2.12427	0.0534059	-20.353	4.37033153218525e-92	9.84417177624727e-90	PCNA
ENSG00000170779	455.315	-1.08532	2.12185	0.0922393	-11.7664	5.81726990528008e-32	2.27885225419885e-30	CDCA4
ENSG00000068489	1162.69	-1.08404	2.11996	0.123962	-8.7449	2.23215424190194e-18	4.17459176107595e-17	PRR11
ENSG00000188229	6786.01	-1.08333	2.11893	0.0489684	-22.1231	1.89544617488402e-108	6.59830660470422e-106	TUBB4B
ENSG00000111602	1157.5	-1.08089	2.11533	0.0678515	-15.9302	3.91319334370303e-57	3.6772013770245e-55	TIMELESS
ENSG00000163918	383.805	-1.07972	2.11363	0.0979015	-11.0286	2.78043697406915e-28	9.38060641669982e-27	RFC4
ENSG00000159055	302.777	-1.07893	2.11247	0.118963	-9.06946	1.19612100822984e-19	2.46913550984589e-18	MIS18A
ENSG00000164619	126.991	-1.07808	2.11123	0.193822	-5.56222	2.66360697353477e-08	2.17359978762025e-07	BMPER
ENSG00000136928	16.4309	-1.07706	2.10973	0.297832	-3.61633	0.000298805	0.00131253	GABBR2
ENSG00000188610	132.43	-1.07472	2.10632	0.157671	-6.81624	9.34524694323554e-12	1.09184704370358e-10	FAM72B
ENSG00000167325	2311.83	-1.07368	2.1048	0.0475487	-22.5807	6.7133575230352e-113	2.85634714389806e-110	RRM1
ENSG00000280893	77.3551	-1.07268	2.10334	0.261235	-4.10619	4.02238964832677e-05	0.00020949	#REF!
ENSG00000186871	336.952	-1.07205	2.10242	0.101799	-10.5311	6.20815420009121e-26	1.81124376919613e-24	ERCC6L
ENSG00000077152	352.779	-1.0711	2.10104	0.100655	-10.6413	1.91465562924362e-26	5.78437480732239e-25	UBE2T
ENSG00000112118	1707.42	-1.07058	2.10027	0.0534797	-20.0184	3.80920032956844e-89	7.69997256914259e-87	MCM3
ENSG00000115758	2060.1	-1.07025	2.0998	0.0476448	-22.4632	9.50966861684649e-112	3.64148985510594e-109	ODC1
ENSG00000153820	2085.2	-1.06972	2.09902	0.064624	-16.5529	1.52547242480392e-61	1.70552271027165e-59	SPHKAP
ENSG00000123374	1128.11	-1.06786	2.09632	0.0619333	-17.2421	1.28211934831205e-66	1.65027076118452e-64	CDK2
ENSG00000120802	3919.36	-1.06735	2.09558	0.039924	-26.7344	1.87332803993139e-157	2.04955468483065e-154	TMPO
ENSG00000163808	211.189	-1.06711	2.09524	0.127684	-8.35747	6.40775751273333e-17	1.0929579267543e-15	KIF15
ENSG00000134363	1083.76	-1.06657	2.09445	0.0672022	-15.8711	1.0045677480309e-56	9.26925554011406e-55	FST
ENSG00000186185	396.196	-1.06617	2.09386	0.147416	-7.23236	4.74679173225729e-13	6.18779650748807e-12	KIF18B
ENSG00000198563	246.152	-1.06579	2.09332	0.236768	-4.50142	6.75011139367956e-06	4.00586812154164e-05	DDX39B
ENSG00000259316	218.626	-1.06405	2.0908	0.172156	-6.18074	6.38013621268088e-10	6.23641010654965e-09	#REF!
ENSG00000125885	550.692	-1.06359	2.09013	0.0820607	-12.9611	2.03390810650554e-38	9.82756166162315e-37	MCM8
ENSG00000184445	743.338	-1.06197	2.08779	0.100438	-10.5734	3.95765746032035e-26	1.17707649164518e-24	KNTC1
ENSG00000104738	2428.54	-1.06136	2.0869	0.0450279	-23.5712	7.60984880114401e-123	3.64250169022259e-120	MCM4
ENSG00000100206	18.1339	-1.06056	2.08574	0.309481	-3.4269	0.000610503	0.00250833	DMC1
ENSG00000101945	264.863	-1.05703	2.08064	0.107332	-9.8482	6.97839435862261e-23	1.69933332895107e-21	SUV39H1
ENSG00000176619	5072.58	-1.0534	2.07542	0.0523199	-20.1339	3.72526651163351e-90	8.03660664206909e-88	LMNB2
ENSG00000120156	49.5907	-1.05187	2.07322	0.245853	-4.27845	1.88200626139169e-05	0.00010418	TEK
ENSG00000168078	1057.83	-1.05067	2.07149	0.0793756	-13.2367	5.3861723462945e-40	2.79661023146416e-38	PBK
ENSG00000174442	855.314	-1.05036	2.07105	0.110229	-9.52891	1.5894059430533e-21	3.58013688672757e-20	ZWILCH
ENSG00000120217	375.515	-1.04959	2.06994	0.114818	-9.14134	6.16848384101036e-20	1.28722979554163e-18	CD274
ENSG00000139734	1172.04	-1.04939	2.06966	0.0687611	-15.2614	1.38240525968546e-52	1.12033340542869e-50	DIAPH3
ENSG00000130816	3391.27	-1.04939	2.06965	0.146187	-7.17836	7.05511314264742e-13	9.08857594667204e-12	DNMT1
ENSG00000156970	1033.29	-1.04814	2.06786	0.109878	-9.5391	1.4408053582895e-21	3.25498756237762e-20	BUB1B
ENSG00000168077	859.348	-1.04794	2.06758	0.0741088	-14.1406	2.13518452340255e-45	1.37994182890113e-43	SCARA3
ENSG00000169607	1068.14	-1.04653	2.06555	0.0860797	-12.1576	5.22493351891821e-34	2.18662040189263e-32	CKAP2L
ENSG00000128805	720.789	-1.04391	2.06181	0.0908712	-11.4878	1.51928259672848e-30	5.60743410460001e-29	ARHGAP22
ENSG00000137807	2094.98	-1.0419	2.05893	0.0546213	-19.0749	4.08330990673378e-81	7.10727930016378e-79	KIF23
ENSG00000121858	11.1049	-1.04077	2.05732	0.308854	-3.36978	0.000752284	0.00302117	TNFSF10
ENSG00000183856	1336.5	-1.04	2.05623	0.0635927	-16.3541	4.06581887339033e-60	4.23647263154555e-58	IQGAP3
ENSG00000051341	309.328	-1.03871	2.05439	0.166768	-6.22849	4.70945707811604e-10	4.65685952650119e-09	POLQ
ENSG00000080839	582.866	-1.03827	2.05377	0.083054	-12.5012	7.35398524497696e-36	3.23681011486529e-34	RBL1
ENSG00000106462	650.676	-1.03679	2.05166	0.09705	-10.6831	1.22173354994063e-26	3.72774756662165e-25	EZH2
ENSG00000137404	212.266	-1.0359	2.05039	0.145607	-7.11435	1.12439659917458e-12	1.42924337838648e-11	NRM
ENSG00000184979	1224.37	-1.03554	2.04988	0.096251	-10.7587	5.38980713035631e-27	1.68480971052383e-25	USP18
ENSG00000183763	121.128	-1.03493	2.04901	0.213982	-4.83652	1.32134671062035e-06	8.70497529745026e-06	TRAIP
ENSG00000025770	813.208	-1.0344	2.04826	0.101266	-10.2147	1.70428299797856e-24	4.53991350957176e-23	NCAPH2
ENSG00000123485	774.438	-1.03336	2.04679	0.0869361	-11.8865	1.39191607976152e-32	5.53765677758629e-31	HJURP
ENSG00000135476	539.662	-1.03245	2.0455	0.0904626	-11.413	3.60055425828149e-30	1.31622170821235e-28	ESPL1
ENSG00000160957	360.298	-1.0296	2.04146	0.1226	-8.39803	4.54038026252914e-17	7.80527547487753e-16	RECQL4
ENSG00000153044	265.237	-1.02913	2.04079	0.120594	-8.53384	1.41570187772612e-17	2.51558070314744e-16	CENPH
ENSG00000062822	616.568	-1.02823	2.03952	0.0865222	-11.884	1.43371690049024e-32	5.68918180435467e-31	POLD1
ENSG00000112312	479.938	-1.02702	2.0378	0.0881853	-11.6461	2.40184604415404e-31	9.03908497747112e-30	GMNN
ENSG00000137309	6407.38	-1.02537	2.03548	0.0586882	-17.4714	2.3656184562638e-68	3.2643403508642e-66	HMGA1
ENSG00000096060	373.811	-1.02125	2.02967	0.115514	-8.84087	9.49771964523308e-19	1.82301468428615e-17	FKBP5
ENSG00000029153	803.344	-1.02059	2.02875	0.0752061	-13.5706	5.98669898353062e-42	3.4343920723123e-40	BMAL2
ENSG00000175643	224.521	-1.01676	2.02337	0.114752	-8.86052	7.96409973525795e-19	1.54022873289073e-17	RMI2
ENSG00000129173	143.531	-1.01561	2.02175	0.175202	-5.79677	6.76054615891225e-09	5.94780502676961e-08	E2F8
ENSG00000024526	1005.07	-1.01322	2.01841	0.0703362	-14.4054	4.78716075674953e-47	3.27343487996127e-45	DEPDC1
ENSG00000135114	334.654	-1.01277	2.01778	0.147684	-6.85767	6.99926175301647e-12	8.32357859246531e-11	OASL
ENSG00000126860	158.105	-1.01257	2.01751	0.132832	-7.623	2.4785546953857e-14	3.58489350984161e-13	EVI2A
ENSG00000111331	8932.26	-1.0125	2.01741	0.0719032	-14.0815	4.93595879355613e-45	3.12413557193798e-43	OAS3
ENSG00000106268	225.261	-1.01016	2.01413	0.15552	-6.49535	8.28419585767995e-11	8.84244097227065e-10	NUDT1
ENSG00000148841	862.182	-1.0095	2.01322	0.100671	-10.0277	1.15172907844517e-23	2.9450808505083e-22	ITPRIP
ENSG00000170312	1057.18	-1.00887	2.01234	0.0774681	-13.0231	9.04472361315791e-39	4.46896876073354e-37	CDK1
ENSG00000270757	38.5544	-1.00658	2.00914	0.300441	-3.35034	0.000807111	0.00321428	HSPE1-MOB4
ENSG00000013810	1444.24	-1.00427	2.00593	0.0702378	-14.2981	2.248410524658e-46	1.51047824588538e-44	TACC3
ENSG00000118655	300.324	-1.0041	2.0057	0.115049	-8.72762	2.60084194599277e-18	4.84636205435174e-17	DCLRE1B
ENSG00000131737	156.447	-1.00328	2.00455	0.142116	-7.05959	1.66997870863188e-12	2.08298565798978e-11	KRT34
ENSG00000141499	208.402	-1.0019	2.00263	0.123499	-8.11259	4.95516630550606e-16	8.00614792209244e-15	WRAP53
ENSG00000179431	605.082	-1.00123	2.00171	0.10238	-9.77956	1.37805412318483e-22	3.28779672972306e-21	FJX1
ENSG00000138160	1999.38	-0.999022	1.99864	0.0559602	-17.8524	2.77027715617725e-71	4.00305049067612e-69	KIF11
ENSG00000221829	323.05	-0.998275	1.99761	0.144068	-6.92919	4.23269781918832e-12	5.11698756878512e-11	FANCG
ENSG00000183087	8883.38	-0.997245	1.99618	0.0647309	-15.406	1.49116660862417e-53	1.24131516001611e-51	GAS6
ENSG00000156802	1529.59	-0.997111	1.996	0.0661898	-15.0644	2.77551698923859e-51	2.12562968620837e-49	ATAD2
ENSG00000213853	511.075	-0.994211	1.99199	0.105244	-9.4467	3.49676698340841e-21	7.7398814862524e-20	EMP2
ENSG00000136267	335.374	-0.993719	1.99131	0.118248	-8.4037	4.32626746784763e-17	7.45393012429946e-16	DGKB
ENSG00000169715	1189.89	-0.99306	1.9904	0.0947982	-10.4755	1.11930896624421e-25	3.21659576659711e-24	MT1E
ENSG00000118193	930.596	-0.992063	1.98903	0.0754308	-13.152	1.65787230591647e-39	8.43642196336299e-38	KIF14
ENSG00000142856	248.215	-0.991724	1.98856	0.123625	-8.02206	1.03985078105225e-15	1.65737715019534e-14	ITGB3BP
ENSG00000100629	233.756	-0.990982	1.98754	0.145394	-6.81583	9.37232755084006e-12	1.09417638030653e-10	CEP128
ENSG00000186638	176.428	-0.987635	1.98293	0.144845	-6.81856	9.19603277703612e-12	1.07605526391033e-10	KIF24
ENSG00000134222	388.227	-0.983813	1.97769	0.0991936	-9.9181	3.47290770291889e-23	8.62147930074695e-22	PSRC1
ENSG00000164109	899.605	-0.98368	1.9775	0.0932622	-10.5475	5.21903933017815e-26	1.53141811150074e-24	MAD2L1
ENSG00000109685	3803.49	-0.981103	1.97397	0.0864119	-11.3538	7.10119844081098e-30	2.52364400273554e-28	NSD2
ENSG00000146950	247.406	-0.980334	1.97292	0.151148	-6.48594	8.81795866979225e-11	9.38600923872189e-10	SHROOM2
ENSG00000175832	132.068	-0.9797	1.97206	0.148388	-6.6023	4.04834909657726e-11	4.43551953592804e-10	ETV4
ENSG00000162063	541.112	-0.979619	1.97194	0.0811868	-12.0662	1.59261972012905e-33	6.48780751415337e-32	CCNF
ENSG00000072571	963.427	-0.978199	1.97	0.0859333	-11.3832	5.0679801598813e-30	1.82650004962122e-28	HMMR
ENSG00000145861	87.775	-0.973114	1.96307	0.186607	-5.21478	1.84032687385087e-07	1.34936748333048e-06	C1QTNF2
ENSG00000091651	280.518	-0.969548	1.95823	0.110581	-8.76772	1.82314482284121e-18	3.42639377318512e-17	ORC6
ENSG00000100749	345.694	-0.969144	1.95768	0.0976699	-9.92265	3.31813593928416e-23	8.25063119837913e-22	VRK1
ENSG00000138376	499.416	-0.967304	1.95518	0.0931918	-10.3797	3.06689794227683e-25	8.66709885274063e-24	BARD1
ENSG00000131650	16.6309	-0.965179	1.95231	0.289251	-3.33682	0.000847413	0.0033587	KREMEN2
ENSG00000161888	218.401	-0.96317	1.94959	0.155192	-6.2063	5.4248162141527e-10	5.33324197382393e-09	SPC24
ENSG00000163507	714.686	-0.961909	1.94789	0.0943083	-10.1996	1.99050122202849e-24	5.24759160375393e-23	CIP2A
ENSG00000171462	52.2272	-0.96117	1.94689	0.224876	-4.27422	1.91805681940273e-05	0.000106061	DLK2
ENSG00000178295	428.8	-0.961	1.94666	0.128826	-7.45965	8.67535557506412e-14	1.19820037279763e-12	GEN1
ENSG00000213347	216.293	-0.96045	1.94592	0.117779	-8.15467	3.50147545814901e-16	5.73605343234956e-15	MXD3
ENSG00000138346	185.23	-0.957889	1.94246	0.16879	-5.67503	1.38667715158797e-08	1.17346596303166e-07	DNA2
ENSG00000228716	1347.3	-0.957847	1.94241	0.08401	-11.4016	4.106104440627e-30	1.49036023026265e-28	DHFR
ENSG00000132436	553.553	-0.957447	1.94187	0.0935128	-10.2387	1.33047462154656e-24	3.58152544432841e-23	FIGNL1
ENSG00000108106	1594.12	-0.956822	1.94103	0.0882988	-10.8362	2.31945418316689e-27	7.46367221083344e-26	UBE2S
ENSG00000184162	127.091	-0.955186	1.93883	0.175376	-5.4465	5.13708322356778e-08	4.05173551675529e-07	NR2C2AP
ENSG00000138395	912.014	-0.952962	1.93584	0.0801346	-11.892	1.30219255724811e-32	5.19418838525241e-31	CDK15
ENSG00000183963	2139.49	-0.952764	1.93558	0.0614363	-15.5081	3.05576909213656e-54	2.64436243978846e-52	SMTN
ENSG00000127586	384.568	-0.952324	1.93499	0.122664	-7.76365	8.25191602441977e-15	1.23794904746364e-13	CHTF18
ENSG00000105825	131.329	-0.950074	1.93197	0.163786	-5.80069	6.6040772380957e-09	5.81348569286849e-08	TFPI2
ENSG00000167747	535.375	-0.948519	1.92989	0.0993816	-9.54421	1.37150895241336e-21	3.11682531515067e-20	C19orf48
ENSG00000115339	121.7	-0.948142	1.92939	0.20893	-4.53809	5.67662013014232e-06	3.4124329094737e-05	GALNT3
ENSG00000080986	820.243	-0.947519	1.92855	0.105917	-8.94584	3.69146524051309e-19	7.34313936219988e-18	NDC80
ENSG00000146263	418.402	-0.946788	1.92758	0.121541	-7.78984	6.70928978835091e-15	1.01048369408231e-13	MMS22L
ENSG00000184661	597.727	-0.944787	1.9249	0.0885757	-10.6664	1.46112605671135e-26	4.42293830249956e-25	CDCA2
ENSG00000206053	1616.47	-0.942981	1.9225	0.0988293	-9.54151	1.40764405517426e-21	3.18947988063671e-20	JPT2
ENSG00000123136	1217.5	-0.942545	1.92192	0.0618208	-15.2464	1.73925520493579e-52	1.40211431442113e-50	DDX39A
ENSG00000123219	348.086	-0.939697	1.91813	0.124475	-7.54929	4.37640727770302e-14	6.22987270191238e-13	CENPK
ENSG00000164087	291.376	-0.938543	1.91659	0.133031	-7.05508	1.72495714700363e-12	2.14981030273837e-11	POC1A
ENSG00000103995	275.45	-0.938357	1.91634	0.128394	-7.3084	2.70342832457144e-13	3.59760309708608e-12	CEP152
ENSG00000112029	566.672	-0.937561	1.91529	0.0828276	-11.3194	1.05167243316659e-29	3.68614797684499e-28	FBXO5
ENSG00000170989	358.47	-0.936603	1.91402	0.0965875	-9.69694	3.10672618002622e-22	7.34347606473173e-21	S1PR1
ENSG00000128606	178.566	-0.935351	1.91236	0.125887	-7.43009	1.08523552369103e-13	1.4854827986037e-12	LRRC17
ENSG00000272617	28.8646	-0.934542	1.91128	0.279141	-3.34792	0.000814216	0.00323763	#REF!
ENSG00000160298	148.862	-0.934452	1.91117	0.142114	-6.57538	4.85300350054875e-11	5.27912506392062e-10	C21orf58
ENSG00000097046	239.75	-0.931682	1.9075	0.12922	-7.21004	5.59336589648733e-13	7.27280012194366e-12	CDC7
ENSG00000151789	40.39	-0.931033	1.90664	0.28336	-3.28569	0.00101733	0.00395495	ZNF385D
ENSG00000167553	6145.11	-0.930851	1.9064	0.0342086	-27.211	4.8103398035725e-163	5.66769036702461e-160	TUBA1C
ENSG00000121211	72.7719	-0.930831	1.90637	0.20098	-4.63146	3.6308851116482e-06	2.23980133931194e-05	MND1
ENSG00000172318	39.9767	-0.928621	1.90346	0.238012	-3.90157	9.55705995661021e-05	0.000462075	B3GALT1
ENSG00000163535	723.688	-0.925992	1.89999	0.0991282	-9.34135	9.51133481618533e-21	2.06352854645199e-19	SGO2
ENSG00000106366	14263.3	-0.925184	1.89893	0.0445481	-20.7682	8.39491650925207e-96	2.1430822695369e-93	SERPINE1
ENSG00000117724	3573.8	-0.923202	1.89632	0.0582274	-15.8551	1.29610266177248e-56	1.18169074228388e-54	CENPF
ENSG00000131747	6663.99	-0.923087	1.89617	0.0500126	-18.4571	4.57356140234159e-76	7.22198350512022e-74	TOP2A
ENSG00000164045	207.577	-0.921959	1.89469	0.139842	-6.59287	4.31409267401737e-11	4.70983303548995e-10	CDC25A
ENSG00000138035	1527.42	-0.921046	1.89349	0.0998502	-9.22427	2.85501010751973e-20	6.04843565931945e-19	PNPT1
ENSG00000164032	5489.31	-0.920694	1.89303	0.0479323	-19.2082	3.15865024137266e-82	5.62570299384942e-80	H2AZ1
ENSG00000149548	138.211	-0.920028	1.89215	0.157639	-5.83629	5.33761560960157e-09	4.74224236034033e-08	CCDC15
ENSG00000143401	2802.04	-0.919765	1.89181	0.0459464	-20.0182	3.8205778889785e-89	7.69997256914259e-87	ANP32E
ENSG00000197506	45.374	-0.919561	1.89154	0.225551	-4.07695	4.56295419007049e-05	0.000235357	SLC28A3
ENSG00000165071	114.293	-0.91919	1.89105	0.207556	-4.42863	9.48349944319412e-06	5.50014240709596e-05	TMEM71
ENSG00000183150	24.5092	-0.918015	1.88951	0.309975	-2.96158	0.00306067	0.0105136	GPR19
ENSG00000121621	496.361	-0.915801	1.88662	0.118305	-7.74105	9.85996781751086e-15	1.46793529790766e-13	KIF18A
ENSG00000170011	19.0857	-0.914745	1.88524	0.279763	-3.26972	0.00107656	0.00415461	MYRIP
ENSG00000058804	1073.11	-0.913218	1.88324	0.0731383	-12.4862	8.88315309303465e-36	3.87644603777811e-34	NDC1
ENSG00000131462	947.659	-0.912001	1.88165	0.0941379	-9.68792	3.39382329845326e-22	8.00973674305217e-21	TUBG1
ENSG00000117632	5411.02	-0.909991	1.87903	0.0555483	-16.382	2.57323154526044e-60	2.69960188895577e-58	STMN1
ENSG00000123975	769.733	-0.90968	1.87863	0.08075	-11.2654	1.94499859810798e-29	6.75545204698863e-28	CKS2
ENSG00000172167	153.146	-0.909269	1.87809	0.189744	-4.79209	1.65051520781921e-06	1.07395673059332e-05	MTBP
ENSG00000101868	691.783	-0.909247	1.87806	0.0810894	-11.2129	3.52502091236055e-29	1.21332011942981e-27	POLA1
ENSG00000075131	230.648	-0.908274	1.8768	0.125549	-7.23439	4.6761043599119e-13	6.10604351924728e-12	TIPIN
ENSG00000197299	189.254	-0.907936	1.87636	0.191664	-4.73711	2.16786956657297e-06	1.38067601460283e-05	BLM
ENSG00000074800	24435.4	-0.906538	1.87454	0.0414808	-21.8544	7.0555215256833e-106	2.2514463168519e-103	ENO1
ENSG00000182481	5000.34	-0.906218	1.87413	0.0450871	-20.0992	7.49196933091277e-90	1.57197937317248e-87	KPNA2
ENSG00000198830	7762.73	-0.90593	1.87375	0.06814	-13.2951	2.47024039662408e-40	1.30022928368011e-38	HMGN2
ENSG00000258947	2181.82	-0.901875	1.86849	0.0895681	-10.0691	7.56326944724239e-24	1.95356826515028e-22	TUBB3
ENSG00000183684	922.981	-0.900756	1.86704	0.075669	-11.9039	1.1295763970447e-32	4.52924651139626e-31	ALYREF
ENSG00000165501	292.113	-0.899034	1.86482	0.109325	-8.2235	1.97653542212888e-16	3.29429739507596e-15	LRR1
ENSG00000066279	3013.46	-0.899026	1.86481	0.0674519	-13.3284	1.58258783770686e-40	8.41683955213749e-39	ASPM
ENSG00000174599	13.3301	-0.896377	1.86139	0.300443	-2.98352	0.00284953	0.00985911	TRAM1L1
ENSG00000176171	1804.5	-0.895891	1.86076	0.0641362	-13.9686	2.42413858319481e-44	1.49719881769334e-42	BNIP3
ENSG00000128944	629.169	-0.894991	1.8596	0.089947	-9.9502	2.51683558832255e-23	6.3093896409716e-22	KNSTRN
ENSG00000196230	17644.6	-0.893794	1.85806	0.0617129	-14.4831	1.54980990852234e-47	1.07413748275279e-45	TUBB
ENSG00000168389	46.6417	-0.892956	1.85698	0.245131	-3.64277	0.000269716	0.00119642	MFSD2A
ENSG00000181938	143.595	-0.892851	1.85684	0.15553	-5.74071	9.42817700242553e-09	8.18194828023523e-08	GINS3
ENSG00000167889	122.652	-0.89258	1.85649	0.150425	-5.93371	2.96163848523415e-09	2.70181159489765e-08	MGAT5B
ENSG00000132341	6801.8	-0.891913	1.85564	0.0587598	-15.179	4.87278396918738e-52	3.80798122734914e-50	RAN
ENSG00000164104	2589.18	-0.891835	1.85553	0.0613409	-14.539	6.86013562302645e-48	4.86466191379149e-46	HMGB2
ENSG00000183287	2608.59	-0.891615	1.85525	0.0466557	-19.1105	2.06314502560489e-81	3.63232096059657e-79	CCBE1
ENSG00000031691	260.336	-0.890066	1.85326	0.110029	-8.08936	5.99783113438284e-16	9.65008187871239e-15	CENPQ
ENSG00000143355	1386.19	-0.889045	1.85195	0.0821935	-10.8165	2.87575087231326e-27	9.15756260108569e-26	LHX9
ENSG00000136114	52.8588	-0.888976	1.85186	0.217801	-4.08159	4.47289027277813e-05	0.000231067	THSD1
ENSG00000169851	23.8165	-0.88847	1.85121	0.301507	-2.94677	0.00321116	0.0109666	PCDH7
ENSG00000179242	31.6611	-0.886374	1.84852	0.289586	-3.06083	0.00220725	0.00788626	CDH4
ENSG00000089127	3066.3	-0.885663	1.84761	0.0880736	-10.0559	8.64889947646364e-24	2.22273814229855e-22	OAS1
ENSG00000136630	382.204	-0.885294	1.84714	0.0992704	-8.91801	4.74746024374333e-19	9.37072790636812e-18	HLX
ENSG00000172009	721.346	-0.883367	1.84468	0.0851967	-10.3686	3.44653581541325e-25	9.72202377250179e-24	THOP1
ENSG00000119403	1166.77	-0.880622	1.84117	0.0823239	-10.697	1.05087471462791e-26	3.23217831404734e-25	PHF19
ENSG00000070950	720.765	-0.879047	1.83916	0.113583	-7.73927	9.99895747768159e-15	1.48693234646261e-13	RAD18
ENSG00000097021	691.469	-0.877545	1.83725	0.0878993	-9.98353	1.79939739053377e-23	4.54808083016597e-22	ACOT7
ENSG00000174371	355.095	-0.873564	1.83218	0.119553	-7.30691	2.7335316507787e-13	3.63135336469882e-12	EXO1
ENSG00000123737	667	-0.872943	1.8314	0.0913128	-9.55992	1.17853207489029e-21	2.68624639748432e-20	EXOSC9
ENSG00000135454	440.161	-0.872843	1.83127	0.101398	-8.60809	7.42856575555796e-18	1.33719984530036e-16	B4GALNT1
ENSG00000157680	90.3856	-0.872296	1.83057	0.264561	-3.29714	0.000976735	0.00381747	DGKI
ENSG00000169689	409.92	-0.871814	1.82996	0.0999939	-8.71867	2.81482158243549e-18	5.21968791503201e-17	CENPX
ENSG00000158402	125.955	-0.870751	1.82861	0.154613	-5.6318	1.78334572260529e-08	1.4910210935123e-07	CDC25C
ENSG00000180611	632.597	-0.86837	1.8256	0.0694608	-12.5016	7.31788032353318e-36	3.23020094857515e-34	MB21D2
ENSG00000165891	601.044	-0.868164	1.82534	0.0873094	-9.94353	2.69117796375635e-23	6.72443276849201e-22	E2F7
ENSG00000183814	170.507	-0.86792	1.82503	0.143811	-6.03516	1.58809607309116e-09	1.492323162671e-08	LIN9
ENSG00000213693	25.4238	-0.864121	1.82023	0.256785	-3.36515	0.000765012	0.00306345	SEC14L1P1
ENSG00000185347	112.088	-0.863834	1.81987	0.191502	-4.51085	6.45694068453029e-06	3.84379947395843e-05	TEDC1
ENSG00000171960	253.121	-0.863254	1.81914	0.112605	-7.66624	1.7710534055568e-14	2.58847566917114e-13	PPIH
ENSG00000102384	515.225	-0.861622	1.81708	0.126727	-6.79906	1.05302673184801e-11	1.22239975198818e-10	CENPI
ENSG00000171793	1076.49	-0.860361	1.81549	0.0723062	-11.8989	1.19972770084232e-32	4.79797106887776e-31	CTPS1
ENSG00000085999	205.786	-0.857618	1.81204	0.159262	-5.38494	7.24697368289989e-08	5.62604642174241e-07	RAD54L
ENSG00000111445	354.208	-0.857484	1.81188	0.1065	-8.05151	8.17809887554879e-16	1.30892309798099e-14	RFC5
ENSG00000198805	290.28	-0.856102	1.81014	0.121126	-7.06788	1.57322540977459e-12	1.96871679750959e-11	PNP
ENSG00000137812	1039.33	-0.855568	1.80947	0.0639359	-13.3817	7.74011202174263e-41	4.21904967391572e-39	KNL1
ENSG00000177283	56.8513	-0.855521	1.80941	0.224481	-3.81111	0.000138343	0.000648605	FZD8
ENSG00000136824	1825.86	-0.854657	1.80833	0.0575428	-14.8525	6.69954708968033e-50	4.98140595983658e-48	SMC2
ENSG00000154473	3143.85	-0.854642	1.80831	0.0536329	-15.935	3.62079986331474e-57	3.42344392014764e-55	BUB3
ENSG00000011347	246.317	-0.853905	1.80739	0.1648	-5.18146	2.20150007978026e-07	1.59887988250328e-06	SYT7
ENSG00000109881	198.499	-0.852537	1.80567	0.145105	-5.87531	4.22060813048434e-09	3.78052951664495e-08	CCDC34
ENSG00000075213	2773.64	-0.849479	1.80185	0.0635313	-13.371	8.92866402619997e-41	4.8496576911101e-39	SEMA3A
ENSG00000185862	98.1701	-0.848309	1.80039	0.160502	-5.28534	1.25473667491997e-07	9.41636533549692e-07	EVI2B
ENSG00000149503	1077.8	-0.847632	1.79955	0.0836777	-10.1297	4.07797340031829e-24	1.05868336563856e-22	INCENP
ENSG00000175166	7123.98	-0.845894	1.79738	0.0336514	-25.137	1.96300686897571e-139	1.43177981962386e-136	PSMD2
ENSG00000102977	283.148	-0.845126	1.79642	0.105654	-7.99903	1.25401750006759e-15	1.98427541823712e-14	ACD
ENSG00000140534	213.154	-0.844691	1.79588	0.127632	-6.61816	3.63687425974235e-11	4.01051137771588e-10	TICRR
ENSG00000169908	1019.21	-0.843811	1.79479	0.062569	-13.4861	1.88845426993084e-41	1.04802369755546e-39	TM4SF1
ENSG00000166153	24.7433	-0.843261	1.7941	0.272535	-3.09414	0.00197381	0.00715402	DEPDC4
ENSG00000181773	25.1713	-0.84282	1.79355	0.257638	-3.27134	0.00107039	0.00413289	GPR3
ENSG00000151746	445.398	-0.840959	1.79124	0.0936757	-8.97734	2.77391322493776e-19	5.56126032282352e-18	BICD1
ENSG00000168394	1968.52	-0.840247	1.79036	0.0818633	-10.264	1.02352492227802e-24	2.79453319688634e-23	TAP1
ENSG00000136108	2293.18	-0.839198	1.78906	0.0663461	-12.6488	1.13596901322573e-36	5.20947226813729e-35	CKAP2
ENSG00000162631	125.867	-0.837654	1.78714	0.213746	-3.91893	8.89431155264402e-05	0.000433039	NTNG1
ENSG00000242221	12.7027	-0.83527	1.78419	0.30131	-2.77213	0.00556912	0.017727	PSG2
ENSG00000125319	101.476	-0.833636	1.78217	0.198937	-4.19045	2.78401714918083e-05	0.000149309	HROB
ENSG00000267500	9.77887	-0.832321	1.78055	0.309254	-2.69138	0.00711575	0.0219388	ZNF887P
ENSG00000111581	1090.57	-0.832319	1.78055	0.093602	-8.89211	5.99617991096598e-19	1.17296919152319e-17	NUP107
ENSG00000153976	218.052	-0.831502	1.77954	0.154657	-5.37641	7.59853200956406e-08	5.88406040396829e-07	HS3ST3A1
ENSG00000137135	83.4875	-0.829319	1.77685	0.178539	-4.64503	3.40025789720587e-06	2.10346325571496e-05	ARHGEF39
ENSG00000106804	231.015	-0.827403	1.77449	0.13146	-6.29396	3.09472983324934e-10	3.12677947598154e-09	C5
ENSG00000149636	435.611	-0.826688	1.77361	0.116538	-7.09373	1.30541560080882e-12	1.65248353368502e-11	DSN1
ENSG00000151503	1043.55	-0.826048	1.77282	0.0639958	-12.9078	4.06531318559837e-38	1.93380130632951e-36	NCAPD3
ENSG00000120699	599.413	-0.825494	1.77214	0.0959351	-8.60472	7.65044956764153e-18	1.37537483600429e-16	EXOSC8
ENSG00000162062	91.5646	-0.825362	1.77198	0.220135	-3.74935	0.000177296	0.000814134	TEDC2
ENSG00000152952	4473.44	-0.825071	1.77162	0.0489881	-16.8423	1.1959384458457e-63	1.42001466473013e-61	PLOD2
ENSG00000185697	822.94	-0.824185	1.77053	0.0900923	-9.14823	5.78722284813911e-20	1.2093164033417e-18	MYBL1
ENSG00000160447	201.779	-0.822102	1.76798	0.136561	-6.02005	1.74363110410237e-09	1.62948124597535e-08	PKN3
ENSG00000173114	953.655	-0.822017	1.76788	0.0861728	-9.53916	1.43987091417531e-21	3.25498756237762e-20	LRRN3
ENSG00000164654	880.879	-0.821786	1.76759	0.0794889	-10.3384	4.72495425762148e-25	1.32549678322323e-23	MIOS
ENSG00000128228	226.54	-0.820946	1.76656	0.121937	-6.73254	1.6672323142639e-11	1.89162943389482e-10	SDF2L1
ENSG00000157601	8643.48	-0.819701	1.76504	0.0817454	-10.0275	1.15422547501866e-23	2.94654526681014e-22	MX1
ENSG00000072657	2160	-0.819474	1.76476	0.096332	-8.50677	1.78843977360649e-17	3.15230517978488e-16	TRHDE
ENSG00000108846	277.71	-0.81938	1.76465	0.154316	-5.30977	1.09764326917914e-07	8.30662151878306e-07	ABCC3
ENSG00000143179	1249.32	-0.817155	1.76193	0.0686205	-11.9083	1.07106794425332e-32	4.30591803205464e-31	UCK2
ENSG00000116670	423.924	-0.817071	1.76183	0.106902	-7.6432	2.11890951700179e-14	3.08510808668407e-13	MAD2L2
ENSG00000160949	324.987	-0.815403	1.75979	0.11015	-7.40265	1.3348837038841e-13	1.81584491051446e-12	TONSL
ENSG00000134326	242.616	-0.814682	1.75891	0.201726	-4.03855	5.37826895928431e-05	0.00027323	CMPK2
ENSG00000039139	105.605	-0.813409	1.75736	0.196066	-4.14864	3.34455388001936e-05	0.000176777	DNAH5
ENSG00000092820	3315.15	-0.812556	1.75632	0.0421013	-19.3	5.3677893907149e-83	9.90583495151568e-81	EZR
ENSG00000235649	21.3909	-0.812003	1.75565	0.291948	-2.78132	0.00541376	0.0173008	MXRA5Y
ENSG00000111186	3458.94	-0.809442	1.75253	0.0485645	-16.6674	2.26329566119667e-62	2.58708206287682e-60	WNT5B
ENSG00000111247	378.89	-0.809136	1.75216	0.131445	-6.15569	7.47518387049881e-10	7.26967564091621e-09	RAD51AP1
ENSG00000082126	54.0808	-0.807414	1.75007	0.207225	-3.89632	9.7665226182688e-05	0.000471459	MPP4
ENSG00000242114	70.4729	-0.806466	1.74892	0.211405	-3.81479	0.000136299	0.000640002	MTFP1
ENSG00000213024	1686.41	-0.805944	1.74829	0.0578783	-13.9248	4.47724134301995e-44	2.71058915616745e-42	NUP62
ENSG00000079156	292.897	-0.805807	1.74812	0.137792	-5.848	4.97514184162619e-09	4.43305686958629e-08	OSBPL6
ENSG00000260456	63.7836	-0.805775	1.74809	0.208298	-3.86837	0.000109564	0.000525422	C16orf95
ENSG00000136982	143.496	-0.804598	1.74666	0.152868	-5.26334	1.41463470200107e-07	1.0559434566545e-06	DSCC1
ENSG00000005448	318.557	-0.80179	1.74326	0.112482	-7.12817	1.01714109429356e-12	1.29829584510787e-11	WDR54
ENSG00000139618	341.806	-0.801764	1.74323	0.150531	-5.32623	1.00274636239041e-07	7.62993841665866e-07	BRCA2
ENSG00000169258	139.416	-0.801445	1.74285	0.149614	-5.35677	8.47244557989757e-08	6.51468117205277e-07	GPRIN1
ENSG00000099901	1781.47	-0.800229	1.74138	0.0613316	-13.0476	6.5586702794048e-39	3.25110526438975e-37	RANBP1
ENSG00000040275	1024.52	-0.79905	1.73996	0.0765535	-10.4378	1.6663908407448e-25	4.76196054247912e-24	SPDL1
ENSG00000065802	1063.95	-0.796023	1.73631	0.132502	-6.00762	1.88270177550183e-09	1.75076676336032e-08	ASB1
ENSG00000183840	201.536	-0.794028	1.73391	0.123719	-6.41802	1.38057924451619e-10	1.44245104285501e-09	GPR39
ENSG00000085276	333.78	-0.793676	1.73349	0.134215	-5.91345	3.35014650372748e-09	3.03634284009431e-08	MECOM
ENSG00000145050	1201.72	-0.793316	1.73305	0.0670373	-11.8339	2.60600912153789e-32	1.02876911635556e-30	MANF
ENSG00000169213	4894.1	-0.792508	1.73208	0.0733098	-10.8104	3.07331291597344e-27	9.74615609398866e-26	RAB3B
ENSG00000198331	101.786	-0.792108	1.7316	0.15435	-5.1319	2.86839290770545e-07	2.05881790849693e-06	HYLS1
ENSG00000100401	4505.8	-0.792002	1.73148	0.0533133	-14.8556	6.39805451654157e-50	4.78043907462767e-48	RANGAP1
ENSG00000169252	94.5596	-0.790788	1.73002	0.18711	-4.22632	2.37543949275945e-05	0.000129253	ADRB2
ENSG00000146966	157.683	-0.78933	1.72827	0.158272	-4.98716	6.12720662035177e-07	4.24662551148996e-06	DENND2A
ENSG00000249992	369.492	-0.788247	1.72697	0.108586	-7.25922	3.8931603562391e-13	5.11858688210423e-12	TMEM158
ENSG00000176208	168.578	-0.787481	1.72606	0.151771	-5.18863	2.11849887865815e-07	1.54445727388896e-06	ATAD5
ENSG00000168411	936.753	-0.787393	1.72595	0.0699179	-11.2617	2.02857874854654e-29	7.02980558630936e-28	RFWD3
ENSG00000149136	3533.87	-0.787347	1.7259	0.0456286	-17.2555	1.0165156985046e-66	1.33076674820469e-64	SSRP1
ENSG00000151287	151.042	-0.786696	1.72512	0.165143	-4.76373	1.90049805986317e-06	1.22362037759244e-05	TEX30
ENSG00000106399	259.201	-0.785573	1.72378	0.110138	-7.13262	9.847796160467e-13	1.25908759423934e-11	RPA3
ENSG00000178921	691.901	-0.785268	1.72341	0.120547	-6.51418	7.30860449745111e-11	7.8338624973729e-10	PFAS
ENSG00000169432	2921.26	-0.784767	1.72281	0.0696053	-11.2745	1.75311456986655e-29	6.10283087878318e-28	SCN9A
ENSG00000181649	274.454	-0.782748	1.7204	0.282329	-2.77247	0.00556333	0.0177122	PHLDA2
ENSG00000129484	544.267	-0.782174	1.71972	0.0782419	-9.99688	1.57281793301361e-23	3.9819590545404e-22	PARP2
ENSG00000146006	15.9404	-0.781224	1.71859	0.308143	-2.53526	0.0112362	0.032701	LRRTM2
ENSG00000113569	878.764	-0.779382	1.7164	0.088964	-8.76065	1.94136279474462e-18	3.63963940356222e-17	NUP155
ENSG00000162607	1654.04	-0.779339	1.71634	0.0552627	-14.1024	3.66889182157934e-45	2.34151733463045e-43	USP1
ENSG00000189159	1197.23	-0.777147	1.71374	0.059709	-13.0156	9.97859649090511e-39	4.91453898556892e-37	JPT1
ENSG00000011052	91.7337	-0.776939	1.71349	0.172894	-4.49373	6.99854505492092e-06	4.13886928981559e-05	NME1-NME2
ENSG00000125450	465.737	-0.776697	1.7132	0.114604	-6.77723	1.22498585333664e-11	1.40970009883977e-10	NUP85
ENSG00000123353	388.675	-0.776606	1.7131	0.0976196	-7.95543	1.78511132534037e-15	2.80436412002446e-14	ORMDL2
ENSG00000101220	439.479	-0.773959	1.70996	0.0876863	-8.82645	1.08051309334851e-18	2.06877738135239e-17	C20orf27
ENSG00000186197	13.3888	-0.772752	1.70853	0.305102	-2.53277	0.0113167	0.0328851	EDARADD
ENSG00000204394	1551.99	-0.772056	1.7077	0.0598398	-12.902	4.38351992012773e-38	2.07871128843952e-36	VARS1
ENSG00000142949	2129.35	-0.772049	1.70769	0.0667256	-11.5705	5.81362997124922e-31	2.17188707974694e-29	PTPRF
ENSG00000125898	99.7498	-0.769415	1.70458	0.193495	-3.97641	6.99624221964991e-05	0.000348153	FAM110A
ENSG00000172244	106.722	-0.769009	1.7041	0.179242	-4.29034	1.78399050915894e-05	9.92765480275423e-05	C5orf34
ENSG00000239672	1427.78	-0.768411	1.70339	0.0522718	-14.7003	6.41725558943246e-49	4.68062399349224e-47	NME1
ENSG00000187193	116.745	-0.7681	1.70303	0.148179	-5.1836	2.17640928509382e-07	1.58366085604666e-06	MT1X
ENSG00000176014	6252.64	-0.767853	1.70273	0.0462921	-16.5871	8.63417992516712e-62	9.72424514071947e-60	TUBB6
ENSG00000074416	4076.85	-0.767727	1.70259	0.0784776	-9.78275	1.33525999334721e-22	3.190667288315e-21	MGLL
ENSG00000179958	323.468	-0.765351	1.69978	0.11339	-6.74974	1.48110784678211e-11	1.68942660190448e-10	DCTPP1
ENSG00000156265	169.972	-0.765099	1.69949	0.161911	-4.72543	2.2963168368789e-06	1.45823735449727e-05	MAP3K7CL
ENSG00000146197	440.793	-0.762665	1.69662	0.0859487	-8.8735	7.08848603123887e-19	1.37959771970122e-17	SCUBE3
ENSG00000141576	19.9512	-0.762487	1.69641	0.301836	-2.52616	0.0115315	0.0334334	RNF157
ENSG00000134321	441.687	-0.760609	1.69421	0.173011	-4.3963	1.10112277771769e-05	6.33342004742839e-05	RSAD2
ENSG00000079841	87.6527	-0.760536	1.69412	0.182091	-4.17667	2.95803871118545e-05	0.000157814	RIMS1
ENSG00000137936	945.935	-0.760503	1.69408	0.0843518	-9.01584	1.95366635379891e-19	3.95824173824576e-18	BCAR3
ENSG00000162129	308.349	-0.758115	1.69128	0.133812	-5.66551	1.46591168251537e-08	1.23710023366876e-07	CLPB
ENSG00000198826	1533.65	-0.757956	1.69109	0.101908	-7.43769	1.02462318761411e-13	1.40386760956041e-12	ARHGAP11A
ENSG00000089280	7838.27	-0.757507	1.69057	0.0380971	-19.8836	5.64382201511245e-88	1.10828745904458e-85	FUS
ENSG00000138623	254.612	-0.7574	1.69044	0.111103	-6.81711	9.28922293374379e-12	1.08612998226071e-10	SEMA7A
ENSG00000170515	3036.94	-0.757008	1.68998	0.0576747	-13.1255	2.35321241677533e-39	1.19351505257443e-37	PA2G4
ENSG00000050344	179.498	-0.756699	1.68962	0.14838	-5.09974	3.40128307635307e-07	2.42878568207459e-06	NFE2L3
ENSG00000172336	298.259	-0.755603	1.68834	0.11153	-6.77489	1.24498794943355e-11	1.43164267428481e-10	POP7
ENSG00000134291	1000.3	-0.754714	1.6873	0.0730291	-10.3344	4.92357925092668e-25	1.37869220084907e-23	TMEM106C
ENSG00000064692	34.9019	-0.753731	1.68615	0.29578	-2.54828	0.0108255	0.0317287	SNCAIP
ENSG00000102098	108.295	-0.753117	1.68543	0.190201	-3.95959	7.50772871439018e-05	0.000371914	SCML2
ENSG00000167601	22204.2	-0.753043	1.68534	0.0421957	-17.8464	3.08211632236345e-71	4.41203511305056e-69	AXL
ENSG00000187583	127.331	-0.753036	1.68534	0.179002	-4.20686	2.58942965068336e-05	0.000139558	PLEKHN1
ENSG00000263513	67.5794	-0.75299	1.68528	0.222299	-3.38728	0.000705888	0.00285732	FAM72C
ENSG00000189212	40.1769	-0.752792	1.68505	0.276031	-2.7272	0.0063875	0.0199668	DPY19L2P1
ENSG00000005022	2613.87	-0.752314	1.68449	0.0436662	-17.2288	1.61573906724736e-66	2.06235627441898e-64	SLC25A5
ENSG00000213689	203.45	-0.752017	1.68415	0.144021	-5.22159	1.77388694906903e-07	1.30314754910745e-06	TREX1
ENSG00000183207	1371.17	-0.75156	1.68361	0.0593111	-12.6715	8.50884770098651e-37	3.92560301915694e-35	RUVBL2
ENSG00000197785	818.05	-0.751039	1.683	0.0696696	-10.78	4.27839262443045e-27	1.34839793885599e-25	ATAD3A
ENSG00000117143	2061.5	-0.750518	1.6824	0.0968416	-7.74995	9.19263471953056e-15	1.37369352194195e-13	UAP1
ENSG00000185480	300.004	-0.750353	1.6822	0.120271	-6.23887	4.40746749534153e-10	4.36952618939458e-09	PARPBP
ENSG00000109084	651.875	-0.749383	1.68107	0.0944217	-7.93656	2.07873800546251e-15	3.25562679239972e-14	TMEM97
ENSG00000184897	1292.41	-0.747264	1.67861	0.0654449	-11.4182	3.39095607955881e-30	1.2425663701101e-28	H1-10
ENSG00000188312	135.813	-0.74666	1.6779	0.244324	-3.05602	0.00224298	0.007999	CENPP
ENSG00000138182	1176.64	-0.746425	1.67763	0.0811157	-9.20197	3.51439168949895e-20	7.42481896662832e-19	KIF20B
ENSG00000278259	353.996	-0.74642	1.67762	0.178485	-4.18197	2.88994937880377e-05	0.000154558	MYO19
ENSG00000131019	57.9471	-0.745909	1.67703	0.210403	-3.54515	0.000392395	0.00168027	ULBP3
ENSG00000189060	9930.8	-0.7457	1.67679	0.0469944	-15.8678	1.05807289171264e-56	9.70449250440873e-55	H1-0
ENSG00000102554	499.322	-0.744213	1.67506	0.106395	-6.99481	2.65627851526177e-12	3.2679693187361e-11	KLF5
ENSG00000255624	19.695	-0.743105	1.67377	0.305343	-2.43368	0.0149463	0.041906	C10orf88B
ENSG00000106392	1015.05	-0.741673	1.67211	0.0726937	-10.2027	1.92805880189847e-24	5.10053137628306e-23	C1GALT1
ENSG00000124207	2974.22	-0.740768	1.67107	0.0480578	-15.4141	1.31570005504797e-53	1.10123375645736e-51	CSE1L
ENSG00000074047	404.263	-0.739955	1.67012	0.125265	-5.9071	3.48187830431403e-09	3.14642654791611e-08	GLI2
ENSG00000214357	367.42	-0.738467	1.6684	0.10672	-6.91967	4.52692438408738e-12	5.45975596780051e-11	NEURL1B
ENSG00000182841	26.7976	-0.737672	1.66748	0.272036	-2.71167	0.00669451	0.0208254	RRP7BP
ENSG00000171208	517.853	-0.736858	1.66654	0.122556	-6.01241	1.82788715792391e-09	1.70406254400003e-08	NETO2
ENSG00000159231	411.365	-0.7366	1.66624	0.0911802	-8.0785	6.55663964717547e-16	1.05270492112984e-14	CBR3
ENSG00000087245	8515.45	-0.736213	1.6658	0.0522459	-14.0913	4.29523282092207e-45	2.72987888456694e-43	MMP2
ENSG00000277161	188.391	-0.735201	1.66463	0.136984	-5.36705	8.00337332899033e-08	6.1757012231811e-07	PIGW
ENSG00000144821	16.9735	-0.735121	1.66454	0.307249	-2.39259	0.0167299	0.0461299	MYH15
ENSG00000121690	100.043	-0.735055	1.66446	0.168974	-4.35011	1.36069767187862e-05	7.70776857994263e-05	DEPDC7
ENSG00000145220	332.555	-0.734413	1.66372	0.0980514	-7.49009	6.88284591937327e-14	9.61025988578307e-13	LYAR
ENSG00000122966	1145.47	-0.732933	1.66202	0.0792434	-9.24915	2.26292257579476e-20	4.82746310493709e-19	CIT
ENSG00000254717	4.5384	-0.732219	1.66119	0.296946	-2.46583	0.0136695	0.0387805	GLYATL1P2
ENSG00000183671	205.409	-0.732067	1.66102	0.219908	-3.32897	0.00087168	0.00344822	CMKLR2
ENSG00000138621	56.4524	-0.731715	1.66061	0.2232	-3.27829	0.00104439	0.0040437	PPCDC
ENSG00000125835	1749.25	-0.730964	1.65975	0.0712328	-10.2616	1.04920982963652e-24	2.85956351611077e-23	SNRPB
ENSG00000144136	4108.46	-0.730649	1.65939	0.0547857	-13.3365	1.4198708346576e-40	7.60425229875888e-39	SLC20A1
ENSG00000186767	331.307	-0.730432	1.65914	0.100872	-7.24115	4.44897514897837e-13	5.81938107232294e-12	SPIN4
ENSG00000114346	1904.26	-0.729526	1.65809	0.0623712	-11.6965	1.32807128373385e-31	5.04765951686137e-30	ECT2
ENSG00000138030	32.8017	-0.729224	1.65775	0.264028	-2.76191	0.00574637	0.0182079	KHK
ENSG00000111254	22.6261	-0.728818	1.65728	0.298358	-2.44277	0.0145752	0.0409629	AKAP3
ENSG00000130775	301.714	-0.728215	1.65659	0.140908	-5.16801	2.36603024011721e-07	1.70865088108795e-06	THEMIS2
ENSG00000188985	47.5594	-0.727701	1.656	0.284465	-2.55814	0.0105235	0.030968	DHFRP1
ENSG00000159147	478.855	-0.72762	1.65591	0.101237	-7.18732	6.60774776486247e-13	8.55544146360088e-12	DONSON
ENSG00000147408	71.073	-0.726933	1.65512	0.201744	-3.60325	0.000314268	0.00137337	CSGALNACT1
ENSG00000214944	732.608	-0.726597	1.65473	0.1072	-6.77794	1.21898591753405e-11	1.40385017284729e-10	ARHGEF28
ENSG00000011332	59.8715	-0.725986	1.65403	0.254942	-2.84765	0.00440436	0.0144457	DPF1
ENSG00000138587	132.851	-0.725455	1.65342	0.149529	-4.85159	1.22475746392893e-06	8.11051019239057e-06	MNS1
ENSG00000111788	33.9436	-0.725287	1.65323	0.233734	-3.10304	0.00191541	0.00696046	#REF!
ENSG00000137825	64.6711	-0.723967	1.65172	0.208919	-3.4653	0.000529633	0.00220865	ITPKA
ENSG00000161981	218.258	-0.721264	1.64863	0.121302	-5.94604	2.74709116321257e-09	2.51959253574413e-08	SNRNP25
ENSG00000103187	4251.61	-0.720351	1.64758	0.0535814	-13.4441	3.33612963443436e-41	1.83811142484285e-39	COTL1
ENSG00000108559	849.464	-0.719963	1.64714	0.0659755	-10.9126	1.00360340136661e-27	3.29875392676661e-26	NUP88
ENSG00000170006	297.386	-0.719012	1.64605	0.103371	-6.95567	3.50890994400688e-12	4.26217078607085e-11	TMEM154
ENSG00000161692	276.668	-0.718376	1.64533	0.14334	-5.01169	5.39538982082557e-07	3.7598355725926e-06	DBF4B
ENSG00000132109	1074.29	-0.717917	1.64481	0.0582255	-12.3299	6.24948931985434e-35	2.69643458907631e-33	TRIM21
ENSG00000182667	301.321	-0.717731	1.64459	0.109843	-6.53418	6.39598860193183e-11	6.88940628803023e-10	NTM
ENSG00000182010	297.086	-0.716934	1.64369	0.132209	-5.42274	5.86939432136866e-08	4.59384327135431e-07	RTKN2
ENSG00000147509	117.594	-0.716832	1.64357	0.153778	-4.66148	3.1393807904435e-06	1.95233031129611e-05	RGS20
ENSG00000132016	14.9996	-0.716339	1.64301	0.305235	-2.34684	0.0189333	0.0511646	BRME1
ENSG00000102445	9.47164	-0.716006	1.64263	0.307359	-2.32955	0.0198302	0.0532035	RUBCNL
ENSG00000072501	2953.2	-0.715271	1.64179	0.0481835	-14.8447	7.5264273873966e-50	5.56919267114752e-48	SMC1A
ENSG00000205364	7.57489	-0.713958	1.6403	0.304156	-2.34735	0.0189077	0.0511225	MT1M
ENSG00000164099	3327.28	-0.712167	1.63826	0.0561473	-12.6839	7.26144699228332e-37	3.36022911120253e-35	PRSS12
ENSG00000105968	2708.62	-0.711711	1.63775	0.0467054	-15.2383	1.96945214828483e-52	1.57115096642077e-50	H2AZ2
ENSG00000130589	3567.94	-0.711081	1.63703	0.0788564	-9.01741	1.92579965667632e-19	3.90695011143195e-18	HELZ2
ENSG00000242110	227.719	-0.711	1.63694	0.128233	-5.54462	2.94599188860476e-08	2.38855140053657e-07	AMACR
ENSG00000130726	5038.17	-0.710723	1.63662	0.0524256	-13.5568	7.22286757882289e-42	4.12808442928471e-40	TRIM28
ENSG00000144959	1081.73	-0.708908	1.63457	0.0820421	-8.64079	5.58245152670383e-18	1.01793345279193e-16	NCEH1
ENSG00000149929	524.656	-0.708704	1.63434	0.0807908	-8.77209	1.75384514569689e-18	3.30426151250175e-17	HIRIP3
ENSG00000119333	774.633	-0.708368	1.63395	0.0747987	-9.47033	2.78951626667148e-21	6.20130923898506e-20	DYNC2I2
ENSG00000206190	1279.41	-0.707215	1.63265	0.0731037	-9.67413	3.88395689724263e-22	9.12432021396708e-21	ATP10A
ENSG00000171314	9383.71	-0.70721	1.63264	0.0362649	-19.5012	1.07161327592795e-84	2.05173756842355e-82	PGAM1
ENSG00000164649	1602.51	-0.707185	1.63262	0.0529424	-13.3576	1.06903494855431e-40	5.76563672781915e-39	CDCA7L
ENSG00000110104	662.721	-0.707104	1.63252	0.0783826	-9.02119	1.86053748943929e-19	3.79290550176545e-18	CCDC86
ENSG00000124795	5930.78	-0.706462	1.6318	0.0464285	-15.2161	2.76395136383268e-52	2.18223933194975e-50	DEK
ENSG00000130713	351.051	-0.706374	1.6317	0.128982	-5.47655	4.33709590661282e-08	3.44918473528497e-07	EXOSC2
ENSG00000137198	529.279	-0.706004	1.63128	0.129964	-5.4323	5.563132399667e-08	4.37425559372173e-07	GMPR
ENSG00000175550	2885.11	-0.705354	1.63055	0.056189	-12.5532	3.81525370915909e-36	1.71877179597617e-34	DRAP1
ENSG00000128578	240.151	-0.705113	1.63027	0.153283	-4.60006	4.22362212315128e-06	2.58566027419297e-05	STRIP2
ENSG00000174871	14.7358	-0.705001	1.63015	0.297828	-2.36714	0.0179261	0.0489089	CNIH2
ENSG00000172927	49.3481	-0.704982	1.63012	0.223987	-3.14742	0.00164719	0.00608245	MYEOV
ENSG00000168062	368.24	-0.704104	1.62913	0.114492	-6.1498	7.7581874982081e-10	7.52102265253503e-09	BATF2
ENSG00000118257	223.957	-0.704094	1.62912	0.230318	-3.05705	0.00223529	0.007979	NRP2
ENSG00000171873	15.7014	-0.703853	1.62885	0.30749	-2.28902	0.0220779	0.0582767	ADRA1D
ENSG00000204147	147.061	-0.703268	1.62819	0.162402	-4.33041	1.48831122881917e-05	8.39339583645923e-05	ASAH2B
ENSG00000132383	1966.91	-0.702676	1.62752	0.0682733	-10.2921	7.64945032026576e-25	2.10353017155315e-23	RPA1
ENSG00000139514	3855.49	-0.70207	1.62684	0.0378869	-18.5307	1.16819886548179e-76	1.88350547606154e-74	SLC7A1
ENSG00000107159	7.0548	-0.701734	1.62646	0.308946	-2.27138	0.023124	0.0605039	CA9
ENSG00000116133	7875.25	-0.701539	1.62624	0.0684762	-10.245	1.24628850804075e-24	3.36081004888384e-23	DHCR24
ENSG00000171033	178.045	-0.701183	1.62584	0.130325	-5.38028	7.43705190483743e-08	5.77068510772011e-07	PKIA
ENSG00000178922	250.64	-0.700776	1.62538	0.116689	-6.00549	1.90758431546912e-09	1.77081630060852e-08	HYI
ENSG00000064199	253.863	-0.699986	1.62449	0.130978	-5.34429	9.07734437757304e-08	6.944939252312e-07	SPA17
ENSG00000117395	1310.61	-0.699958	1.62446	0.0568321	-12.3162	7.40642098227871e-35	3.17770728811101e-33	EBNA1BP2
ENSG00000053372	536.293	-0.699944	1.62444	0.092705	-7.55023	4.34490318209836e-14	6.19077972466982e-13	MRTO4
ENSG00000171346	22.5858	-0.699215	1.62362	0.278355	-2.51195	0.0120066	0.0345905	KRT15
ENSG00000115641	914.747	-0.699056	1.62344	0.0644386	-10.8484	2.02957824302015e-27	6.57231499964897e-26	FHL2
ENSG00000240747	38.3486	-0.698576	1.6229	0.227467	-3.07111	0.00213267	0.00765194	KRBOX1
ENSG00000105202	795.344	-0.697877	1.62212	0.0734781	-9.49776	2.1445947795494e-21	4.7814786373156e-20	FBL
ENSG00000132507	4549.51	-0.697589	1.62179	0.0517231	-13.487	1.86528546307202e-41	1.04272180430197e-39	EIF5A
ENSG00000260537	52.4021	-0.696392	1.62045	0.229313	-3.03686	0.00239059	0.00845649	#REF!
ENSG00000132967	862.227	-0.695607	1.61957	0.0817792	-8.50591	1.8017312896113e-17	3.17208254746854e-16	HMGB1P5
ENSG00000259305	11.4358	-0.695316	1.61924	0.309846	-2.24407	0.0248279	0.0643249	ZHX1-C8orf76
ENSG00000173894	102.524	-0.693678	1.6174	0.188785	-3.67443	0.000238383	0.00106888	CBX2
ENSG00000130204	848.933	-0.69344	1.61713	0.096756	-7.16689	7.67209438459288e-13	9.86679006623082e-12	TOMM40
ENSG00000107371	385.33	-0.693438	1.61713	0.118675	-5.84314	5.12250707682347e-09	4.55906106308571e-08	EXOSC3
ENSG00000128708	1349.88	-0.692968	1.61661	0.0660582	-10.4903	9.57544450290732e-26	2.75690006486901e-24	HAT1
ENSG00000130520	893.399	-0.690595	1.61395	0.072163	-9.56994	1.06967074393838e-21	2.44539504252301e-20	LSM4
ENSG00000092445	307.828	-0.690545	1.61389	0.110274	-6.26207	3.7990838675694e-10	3.79586220479846e-09	TYRO3
ENSG00000170540	4447.97	-0.689912	1.61318	0.0470003	-14.6789	8.80513477914456e-49	6.39186016171361e-47	ARL6IP1
ENSG00000172936	1680.86	-0.689505	1.61273	0.0675179	-10.2122	1.74887152130578e-24	4.642541610371e-23	MYD88
ENSG00000112759	478.485	-0.689434	1.61265	0.108085	-6.37863	1.78673595188554e-10	1.84915098479938e-09	SLC29A1
ENSG00000169203	22.0792	-0.68927	1.61247	0.285882	-2.41103	0.0159076	0.0441887	NPIPB12
ENSG00000151892	92.5878	-0.68863	1.61175	0.196148	-3.51077	0.000446819	0.00188746	GFRA1
ENSG00000196081	27.2583	-0.688405	1.6115	0.268432	-2.56454	0.0103312	0.0304666	ZNF724
ENSG00000105197	861.949	-0.688228	1.6113	0.108023	-6.3711	1.87675294459705e-10	1.93447004390263e-09	TIMM50
ENSG00000196611	2055.74	-0.687845	1.61088	0.0561972	-12.2398	1.90392999308674e-34	8.07825365764809e-33	MMP1
ENSG00000002549	4479.32	-0.68722	1.61018	0.0690673	-9.95	2.52195872528765e-23	6.31190225412271e-22	LAP3
ENSG00000158125	82.2505	-0.686968	1.6099	0.2777	-2.47378	0.0133694	0.0380417	XDH
ENSG00000176749	65.2248	-0.686002	1.60882	0.190006	-3.61042	0.0003057	0.00133936	CDK5R1
ENSG00000197415	693.206	-0.685728	1.60851	0.100202	-6.84347	7.72994665852017e-12	9.12024610504805e-11	VEPH1
ENSG00000158023	110.725	-0.684249	1.60687	0.192856	-3.54797	0.000388212	0.00166468	CFAP251
ENSG00000227440	3.40034	-0.683744	1.6063	0.284574	-2.40269	0.0162748	0.0450861	ATP5MC1P4
ENSG00000100558	27.7743	-0.68361	1.60615	0.278249	-2.45683	0.014017	0.0396195	PLEK2
ENSG00000111669	8267.87	-0.683593	1.60613	0.0373385	-18.308	7.14621659452699e-75	1.0945859957837e-72	TPI1
ENSG00000143549	10801.7	-0.682593	1.60502	0.0436626	-15.6333	4.31645143106899e-55	3.77800494683907e-53	TPM3
ENSG00000186314	98.525	-0.682055	1.60442	0.226613	-3.00978	0.00261439	0.00912593	PRELID2
ENSG00000171488	716.193	-0.681905	1.60426	0.0883009	-7.72252	1.14055910561219e-14	1.6895496925205e-13	LRRC8C
ENSG00000138778	1412.25	-0.681759	1.60409	0.0876919	-7.77448	7.57603287475616e-15	1.13878405831835e-13	CENPE
ENSG00000184992	250.266	-0.679404	1.60148	0.120978	-5.61591	1.95533254513528e-08	1.62417725563108e-07	BRI3BP
ENSG00000165916	2665.47	-0.679312	1.60138	0.0698308	-9.72796	2.29134413265098e-22	5.43289753557509e-21	PSMC3
ENSG00000189403	6362.62	-0.678967	1.60099	0.0571595	-11.8785	1.5313057843787e-32	6.06072627889628e-31	HMGB1
ENSG00000285991	23.0568	-0.678333	1.60029	0.30153	-2.24964	0.0244719	0.0634778	#REF!
ENSG00000155561	1514.07	-0.678185	1.60013	0.05747	-11.8007	3.8718623832396e-32	1.52455825511776e-30	NUP205
ENSG00000163006	70.3461	-0.676485	1.59824	0.240705	-2.81043	0.00494759	0.0159946	CCDC138
ENSG00000131944	106.711	-0.675668	1.59734	0.216242	-3.1246	0.00178049	0.00652435	FAAP24
ENSG00000106799	688.074	-0.675596	1.59726	0.0746175	-9.05413	1.37666486156638e-19	2.82659191482737e-18	TGFBR1
ENSG00000105889	121.04	-0.674815	1.59639	0.17054	-3.95694	7.59161993948843e-05	0.000375705	STEAP1B
ENSG00000067057	4259.4	-0.67293	1.59431	0.0463327	-14.5239	8.55412931359232e-48	6.0102568209309e-46	PFKP
ENSG00000285304	104.085	-0.672358	1.59368	0.177207	-3.7942	0.000148123	0.000690865	#REF!
ENSG00000167550	21.6505	-0.672282	1.59359	0.289527	-2.322	0.0202329	0.0541038	RHEBL1
ENSG00000138650	2923.61	-0.671486	1.59271	0.051893	-12.9398	2.68232332455557e-38	1.2839108238193e-36	PCDH10
ENSG00000136068	3454.46	-0.670979	1.59215	0.0491994	-13.6379	2.38208411335867e-42	1.37166850993665e-40	FLNB
ENSG00000146205	7.79193	-0.6704	1.59151	0.308268	-2.17473	0.0296502	0.0747452	ANO7
ENSG00000113810	6198.11	-0.669681	1.59072	0.0553371	-12.1018	1.03277252452285e-33	4.27539912381528e-32	SMC4
ENSG00000091409	1995.95	-0.668272	1.58917	0.0652775	-10.2374	1.34797492923662e-24	3.62226877037146e-23	ITGA6
ENSG00000003989	379.788	-0.667913	1.58877	0.101709	-6.56689	5.13770005665277e-11	5.57324021018063e-10	SLC7A2
ENSG00000183688	572.306	-0.667053	1.58783	0.0819002	-8.1447	3.80228118967915e-16	6.2022940343254e-15	RFLNB
ENSG00000171621	504.289	-0.665251	1.58584	0.102892	-6.46553	1.00943090576135e-10	1.06999676010703e-09	SPSB1
ENSG00000139354	1102.1	-0.665001	1.58557	0.0828174	-8.02972	9.7692877095161e-16	1.56196429902566e-14	GAS2L3
ENSG00000141526	6134.94	-0.66424	1.58473	0.0503865	-13.1829	1.10061978677237e-39	5.63819173043224e-38	SLC16A3
ENSG00000187173	6.81334	-0.66399	1.58446	0.309554	-2.14499	0.0319536	0.0793978	LCE2A
ENSG00000213190	215.399	-0.66359	1.58402	0.114089	-5.81644	6.01131696942192e-09	5.30999665632269e-08	MLLT11
ENSG00000198865	20.0541	-0.663532	1.58396	0.295608	-2.24464	0.0247914	0.0642629	CCDC152
ENSG00000171617	738.683	-0.663005	1.58338	0.0882866	-7.50969	5.92669995596951e-14	8.32837277298944e-13	ENC1
ENSG00000185634	45.573	-0.661911	1.58218	0.2654	-2.49401	0.0126308	0.0361889	SHC4
ENSG00000162390	46.1091	-0.661907	1.58217	0.253492	-2.61115	0.00902375	0.027096	ACOT11
ENSG00000142002	2161.77	-0.66161	1.58185	0.0968063	-6.83437	8.23652680649203e-12	9.67476082017165e-11	DPP9
ENSG00000197471	18.7039	-0.661237	1.58144	0.305781	-2.16245	0.0305833	0.0765808	SPN
ENSG00000101773	614.615	-0.660469	1.5806	0.0876981	-7.53116	5.02904875619986e-14	7.110432053164e-13	RBBP8
ENSG00000101311	80.1206	-0.660082	1.58017	0.207104	-3.18721	0.00143654	0.00537327	FERMT1
ENSG00000182575	17.2433	-0.659643	1.57969	0.293977	-2.24386	0.0248414	0.0643489	NXPH3
ENSG00000285077	97.7862	-0.659244	1.57926	0.170213	-3.87306	0.000107476	0.000515569	ARHGAP11B
ENSG00000115875	1839.54	-0.659024	1.57901	0.0586865	-11.2296	2.9192431954004e-29	1.00707315369252e-27	SRSF7
ENSG00000155011	9.29733	-0.658957	1.57894	0.303877	-2.1685	0.0301209	0.07572	DKK2
ENSG00000180758	77.966	-0.65786	1.57774	0.289209	-2.27469	0.0229245	0.0601053	GPR157
ENSG00000163923	209.968	-0.657701	1.57757	0.137784	-4.77342	1.81125892791279e-06	1.17009924077774e-05	RPL39L
ENSG00000163002	237.951	-0.656619	1.57638	0.132969	-4.93813	7.88771365576284e-07	5.38636246390189e-06	NUP35
ENSG00000118894	224.905	-0.655988	1.57569	0.116895	-5.61178	2.00253822816814e-08	1.66068641260701e-07	EEF2KMT
ENSG00000099995	2335.37	-0.655871	1.57557	0.1756	-3.73504	0.000187688	0.000858412	SF3A1
ENSG00000196208	14.8529	-0.655376	1.57503	0.300837	-2.17851	0.0293685	0.0741448	GREB1
ENSG00000116830	582.14	-0.655274	1.57491	0.176377	-3.7152	0.000203047	0.000921229	TTF2
ENSG00000104824	3744.18	-0.655226	1.57486	0.0506241	-12.943	2.57435307307133e-38	1.23609297869071e-36	HNRNPL
ENSG00000127311	38.7179	-0.654654	1.57424	0.231125	-2.83247	0.00461904	0.0150404	HELB
ENSG00000126246	14.9943	-0.654252	1.5738	0.308216	-2.12271	0.0337783	0.0833022	IGFLR1
ENSG00000096433	3007.79	-0.653364	1.57283	0.0538074	-12.1426	6.27724261943466e-34	2.61985082293953e-32	ITPR3
ENSG00000214826	31.9087	-0.653185	1.57264	0.261054	-2.50211	0.0123457	0.035439	DDX12P
ENSG00000163170	186.045	-0.652985	1.57242	0.153449	-4.25539	2.08688754798045e-05	0.000114858	BOLA3
ENSG00000100739	51.2087	-0.652521	1.57191	0.214767	-3.03827	0.00237939	0.00841882	BDKRB1
ENSG00000204959	4.6969	-0.652357	1.57173	0.242419	-2.69104	0.00712307	0.0219569	ARHGEF34P
ENSG00000002822	526.387	-0.651793	1.57112	0.0878669	-7.41796	1.18939624019349e-13	1.62226021469667e-12	MAD1L1
ENSG00000152422	224.212	-0.651773	1.5711	0.126315	-5.1599	2.47078437515017e-07	1.7817798622493e-06	XRCC4
ENSG00000149428	2466.54	-0.65158	1.57089	0.0976224	-6.6745	2.48077922536012e-11	2.77156056855149e-10	HYOU1
ENSG00000130147	3015.01	-0.651197	1.57047	0.0421462	-15.4509	7.43640720662049e-54	6.32796939910034e-52	SH3BP4
ENSG00000285043	238.908	-0.650975	1.57023	0.115348	-5.64357	1.66559267843759e-08	1.39561723499062e-07	#REF!
ENSG00000151849	382.695	-0.650578	1.5698	0.132519	-4.90931	9.13966224395013e-07	6.18986582736964e-06	CENPJ
ENSG00000119326	1389.92	-0.650239	1.56943	0.0722698	-8.99737	2.31189364273422e-19	4.65937827970527e-18	CTNNAL1
ENSG00000101347	5842.07	-0.650118	1.5693	0.0718123	-9.05302	1.39064923976376e-19	2.85148251746472e-18	SAMHD1
ENSG00000188766	163.23	-0.650058	1.56923	0.172601	-3.76625	0.000165715	0.000764767	SPRED3
ENSG00000259781	358.941	-0.649616	1.56875	0.141302	-4.59735	4.27908403396816e-06	2.61647625342476e-05	HMGB1P6
ENSG00000110031	507.259	-0.649152	1.56825	0.103898	-6.24795	4.15883303297823e-10	4.13105353865937e-09	LPXN
ENSG00000058866	4.54087	-0.649082	1.56817	0.302159	-2.14815	0.031702	0.0788533	DGKG
ENSG00000197019	316.392	-0.649049	1.56813	0.108811	-5.96494	2.44718412852827e-09	2.25261534234781e-08	SERTAD1
ENSG00000132773	220.233	-0.648483	1.56752	0.120026	-5.40283	6.55964323814843e-08	5.12361323195918e-07	TOE1
ENSG00000183117	26.6752	-0.648448	1.56748	0.308138	-2.10441	0.035343	0.0864912	CSMD1
ENSG00000180530	1039.67	-0.6484	1.56743	0.0887373	-7.30696	2.73252925186095e-13	3.63135336469882e-12	NRIP1
ENSG00000158246	118.257	-0.647857	1.56684	0.159473	-4.06249	4.85523079543156e-05	0.000248887	TENT5B
ENSG00000168061	145.238	-0.647084	1.566	0.132584	-4.88055	1.05788513043494e-06	7.07891067840625e-06	SAC3D1
ENSG00000163568	8.496	-0.646592	1.56547	0.30773	-2.10117	0.0356262	0.0870452	AIM2
ENSG00000006634	434.598	-0.646572	1.56544	0.130569	-4.95196	7.34707681788842e-07	5.0418985492651e-06	DBF4
ENSG00000184220	320.217	-0.646406	1.56526	0.122215	-5.28908	1.22933000603149e-07	9.23927757722488e-07	CMSS1
ENSG00000171724	590.091	-0.646003	1.56483	0.0833867	-7.74708	9.40328493252488e-15	1.40380229348425e-13	VAT1L
ENSG00000189306	834.663	-0.645899	1.56471	0.104113	-6.20384	5.51008974601182e-10	5.41360132390398e-09	RRP7A
ENSG00000127423	60.6922	-0.645696	1.56449	0.191005	-3.38051	0.000723502	0.00292167	AUNIP
ENSG00000116062	1381.93	-0.644975	1.56371	0.0577416	-11.17	5.71586988918299e-29	1.95424060474589e-27	MSH6
ENSG00000121060	4889.22	-0.644963	1.5637	0.0962619	-6.70009	2.08290564753823e-11	2.34587248553993e-10	TRIM25
ENSG00000117877	117.565	-0.644531	1.56323	0.17104	-3.7683	0.00016436	0.000759658	POLR1G
ENSG00000231784	16.3771	-0.642967	1.56154	0.307313	-2.09222	0.0364188	0.0885952	DBIL5P
ENSG00000203805	62.7983	-0.642832	1.56139	0.223284	-2.87899	0.00398951	0.0132525	PLPP4
ENSG00000132475	7806.89	-0.642311	1.56083	0.0731067	-8.78595	1.55051976376427e-18	2.92479202236174e-17	H3-3B
ENSG00000129355	178.464	-0.64218	1.56069	0.146855	-4.37289	1.22610337346597e-05	6.99710334254033e-05	CDKN2D
ENSG00000241634	11.1426	-0.641994	1.56048	0.309205	-2.07627	0.0378686	0.0915313	#REF!
ENSG00000028277	380.713	-0.641316	1.55975	0.175524	-3.65373	0.000258458	0.00115015	POU2F2
ENSG00000197451	3473.43	-0.641314	1.55975	0.0482594	-13.2889	2.68576914497376e-40	1.40883308197134e-38	HNRNPAB
ENSG00000144802	206.451	-0.640546	1.55892	0.166435	-3.84862	0.000118784	0.000565386	NFKBIZ
ENSG00000110092	10332.2	-0.640056	1.55839	0.0370303	-17.2847	6.13713387081321e-67	8.17412865210834e-65	CCND1
ENSG00000166825	15026.7	-0.639855	1.55817	0.0472239	-13.5494	7.98967256302323e-42	4.53251165362321e-40	ANPEP
ENSG00000188643	2347.87	-0.639662	1.55796	0.0696081	-9.18948	3.94757929887819e-20	8.31706631649481e-19	S100A16
ENSG00000142677	17.071	-0.639572	1.55787	0.280231	-2.28231	0.0224712	0.0591395	IL22RA1
ENSG00000168685	1531.1	-0.639362	1.55764	0.0918739	-6.95912	3.42397782934601e-12	4.1689243570821e-11	IL7R
ENSG00000285942	11.6178	-0.639167	1.55743	0.302617	-2.11213	0.0346753	0.0850885	#REF!
ENSG00000136875	867.369	-0.639121	1.55738	0.0763286	-8.37328	5.60365574576059e-17	9.60080481631039e-16	PRPF4
ENSG00000153253	47.4939	-0.638949	1.55719	0.269499	-2.37088	0.017746	0.0485211	SCN3A
ENSG00000164100	4.73848	-0.638746	1.55698	0.300229	-2.12753	0.0333763	0.0824291	NDST3
ENSG00000128973	476.274	-0.638146	1.55633	0.0941398	-6.7787	1.21258950650454e-11	1.39753449745147e-10	CLN6
ENSG00000116157	110.927	-0.637702	1.55585	0.150494	-4.2374	2.26124716806972e-05	0.000123478	GPX7
ENSG00000105738	746.78	-0.637643	1.55579	0.150291	-4.24272	2.20829558161154e-05	0.000120888	SIPA1L3
ENSG00000124145	4178.74	-0.637184	1.55529	0.0381747	-16.6913	1.51750304270372e-62	1.74763865451827e-60	SDC4
ENSG00000241749	63.9159	-0.636842	1.55492	0.189159	-3.36671	0.000760713	0.00305313	RPSAP52
ENSG00000138074	455.34	-0.636807	1.55488	0.118502	-5.3738	7.70933438515792e-08	5.96383205946787e-07	SLC5A6
ENSG00000051596	1002.86	-0.636686	1.55475	0.069533	-9.1566	5.35599899742618e-20	1.12073547327291e-18	THOC3
ENSG00000148229	928.057	-0.636397	1.55444	0.0623131	-10.2129	1.73585384952954e-24	4.61598496757709e-23	POLE3
ENSG00000101811	396.855	-0.635674	1.55366	0.100775	-6.30787	2.82902391968413e-10	2.86778023678371e-09	CSTF2
ENSG00000006327	2488.76	-0.635523	1.5535	0.0584827	-10.8668	1.65830508490472e-27	5.40431042244373e-26	TNFRSF12A
ENSG00000161547	2770.2	-0.635078	1.55302	0.0522072	-12.1646	4.7995335947772e-34	2.01409468688226e-32	SRSF2
ENSG00000274570	17.8923	-0.634382	1.55227	0.30117	-2.10639	0.0351702	0.0861511	SPDYE10
ENSG00000128655	47.6208	-0.633681	1.55152	0.269806	-2.34865	0.0188414	0.0510062	PDE11A
ENSG00000183347	7.09632	-0.633263	1.55107	0.304381	-2.0805	0.03748	0.0907351	GBP6
ENSG00000077312	830.501	-0.631883	1.54959	0.070045	-9.0211	1.86215638658198e-19	3.79290550176545e-18	SNRPA
ENSG00000285508	27.8906	-0.631879	1.54958	0.300471	-2.10296	0.0354691	0.0867168	MKKS
ENSG00000273398	46.1445	-0.631447	1.54912	0.269893	-2.33962	0.0193035	0.0520091	#REF!
ENSG00000101407	524.929	-0.6312	1.54885	0.0841	-7.50535	6.12627338308669e-14	8.57734272474761e-13	TTI1
ENSG00000127191	214.581	-0.630803	1.54843	0.159831	-3.94668	7.9240710495592e-05	0.000390392	TRAF2
ENSG00000135899	1554.99	-0.630793	1.54842	0.0885945	-7.12	1.07924283181492e-12	1.37412821736568e-11	SP110
ENSG00000126453	274.741	-0.630534	1.54814	0.103634	-6.08425	1.17039892151202e-09	1.11486320154226e-08	BCL2L12
ENSG00000161939	22.5551	-0.630435	1.54803	0.308779	-2.0417	0.0411813	0.098282	RNASEK-C17orf49
ENSG00000237190	238.502	-0.630416	1.54801	0.114662	-5.49804	3.84037736617754e-08	3.07812978114817e-07	CDKN2AIPNL
ENSG00000117525	2645.17	-0.630389	1.54798	0.0845809	-7.45309	9.11797664903841e-14	1.25480726265338e-12	F3
ENSG00000123685	58.6425	-0.630175	1.54775	0.216685	-2.90826	0.00363451	0.012211	BATF3
ENSG00000161914	56.6843	-0.630161	1.54774	0.211136	-2.98461	0.00283936	0.00982615	ZNF653
ENSG00000187688	66.6517	-0.629763	1.54731	0.247481	-2.5447	0.0109373	0.0319585	TRPV2
ENSG00000061337	65.5233	-0.629229	1.54674	0.187936	-3.34809	0.000813693	0.00323639	LZTS1
ENSG00000198959	1261.3	-0.628471	1.54593	0.0831914	-7.55451	4.20430459775682e-14	5.9960273299666e-13	TGM2
ENSG00000120334	256.872	-0.626719	1.54405	0.115017	-5.44894	5.06707632655857e-08	3.99857846954651e-07	CENPL
ENSG00000130826	1426.24	-0.626603	1.54393	0.0671632	-9.32956	1.06311434444229e-20	2.30321391991833e-19	DKC1
ENSG00000235505	6.24703	-0.62575	1.54301	0.309042	-2.02481	0.0428871	0.101719	CASP4LP
ENSG00000182836	247.727	-0.625452	1.54269	0.117583	-5.31926	1.04192375045207e-07	7.90448047829339e-07	PLCXD3
ENSG00000184347	46.6768	-0.62496	1.54217	0.247147	-2.52869	0.0114488	0.0332249	SLIT3
ENSG00000171914	1220.17	-0.624732	1.54192	0.217496	-2.87238	0.00407389	0.0134874	TLN2
ENSG00000249115	246.116	-0.62466	1.54185	0.118915	-5.25301	1.496359539227e-07	1.11531576945693e-06	HAUS5
ENSG00000204922	133.178	-0.624045	1.54119	0.15276	-4.08514	4.4050959925425e-05	0.000228093	UQCC3
ENSG00000213185	20.9236	-0.623957	1.5411	0.287612	-2.16944	0.0300493	0.0755773	FAM24B
ENSG00000106628	1475.69	-0.62338	1.54048	0.0678264	-9.19082	3.89873420675946e-20	8.22546995109292e-19	POLD2
ENSG00000077514	470.817	-0.622862	1.53993	0.0959767	-6.48972	8.599633689924e-11	9.16635972363019e-10	POLD3
ENSG00000108854	2889.88	-0.622627	1.53968	0.0497034	-12.5268	5.3236244600953e-36	2.37040569346744e-34	SMURF2
ENSG00000179409	308.616	-0.622262	1.53929	0.112935	-5.50994	3.58961084014264e-08	2.8877137205076e-07	GEMIN4
ENSG00000130720	27.8995	-0.622256	1.53928	0.279956	-2.22269	0.0262367	0.0673822	FIBCD1
ENSG00000187764	42.5369	-0.622242	1.53927	0.223769	-2.78074	0.00542357	0.0173213	SEMA4D
ENSG00000283515	40.6717	-0.62214	1.53916	0.247476	-2.51394	0.0119391	0.034439	#REF!
ENSG00000145375	225.05	-0.621619	1.5386	0.125593	-4.94947	7.44170472695172e-07	5.10226460620947e-06	SPATA5
ENSG00000110427	754.787	-0.61955	1.5364	0.0862315	-7.18473	6.73406089541332e-13	8.68960494819258e-12	KIAA1549L
ENSG00000120437	635.709	-0.61941	1.53625	0.0782895	-7.91179	2.5371001439873e-15	3.95730783151258e-14	ACAT2
ENSG00000005189	199.794	-0.618807	1.53561	0.152154	-4.06699	4.76244121004969e-05	0.000244622	REXO5
ENSG00000140332	202.024	-0.618236	1.535	0.187533	-3.29667	0.000978375	0.00382095	TLE3
ENSG00000166845	438.31	-0.61795	1.53469	0.0984042	-6.27971	3.39196947309137e-10	3.40910737659715e-09	C18orf54
ENSG00000150637	12.4246	-0.617253	1.53395	0.309826	-1.99226	0.0463427	0.108487	CD226
ENSG00000156876	190.857	-0.617166	1.53386	0.155521	-3.96839	7.23607393267172e-05	0.000358921	SASS6
ENSG00000183876	41.0962	-0.616867	1.53354	0.234712	-2.62818	0.00858424	0.0259271	ARSI
ENSG00000136122	259.014	-0.616136	1.53276	0.163899	-3.75923	0.000170436	0.000784897	BORA
ENSG00000164251	146.052	-0.616113	1.53274	0.161039	-3.82586	0.000130315	0.000614164	F2RL1
ENSG00000101182	2092.01	-0.616028	1.53265	0.0626335	-9.83544	7.92209960476882e-23	1.91998100706082e-21	PSMA7
ENSG00000176495	10.774	-0.614825	1.53137	0.303224	-2.02763	0.0425985	0.101113	OR5AN1
ENSG00000133739	247.633	-0.61468	1.53122	0.117243	-5.24278	1.58173693691402e-07	1.17381127241822e-06	LRRCC1
ENSG00000204899	762.749	-0.614579	1.53111	0.0721774	-8.51484	1.66826239168748e-17	2.94726355864788e-16	MZT1
ENSG00000138347	1969.36	-0.614566	1.5311	0.0665275	-9.23778	2.51675744588577e-20	5.34662604696704e-19	MYPN
ENSG00000106714	9.89153	-0.614256	1.53077	0.269251	-2.28135	0.0225278	0.0592578	CNTNAP3
ENSG00000011422	819.215	-0.613773	1.53026	0.0747785	-8.20788	2.25129906663735e-16	3.73598567753893e-15	PLAUR
ENSG00000112081	5511.08	-0.613766	1.53025	0.0469299	-13.0784	4.37713129364055e-39	2.18386058712353e-37	SRSF3
ENSG00000177889	2106.02	-0.613681	1.53016	0.0513906	-11.9415	7.19134087074999e-33	2.89867810834941e-31	UBE2N
ENSG00000290146	328.274	-0.613619	1.53009	0.104032	-5.89835	3.67149363413587e-09	3.30801576435642e-08	#REF!
ENSG00000138668	6433.26	-0.613608	1.53008	0.0621224	-9.87739	5.21750150188651e-23	1.28689968606112e-21	HNRNPD
ENSG00000203756	4.01292	-0.613021	1.52946	0.285124	-2.15001	0.0315543	0.0785371	TMEM244
ENSG00000167807	14.3957	-0.612873	1.5293	0.301346	-2.03378	0.0419736	0.0998618	#REF!
ENSG00000106244	2798.22	-0.612706	1.52912	0.0535496	-11.4419	2.5831669064585e-30	9.48833753146878e-29	PDAP1
ENSG00000155660	4830.21	-0.611902	1.52827	0.0431762	-14.1722	1.3611327230065e-45	8.90960252918399e-44	PDIA4
ENSG00000269226	47.4304	-0.610687	1.52699	0.231237	-2.64095	0.00826729	0.0250554	TMSB15B
ENSG00000132570	122.863	-0.610299	1.52658	0.190734	-3.19973	0.00137555	0.00517418	PCBD2
ENSG00000166603	38.0224	-0.609629	1.52587	0.228941	-2.66282	0.00774888	0.0236453	MC4R
ENSG00000070423	421.557	-0.609574	1.52581	0.102915	-5.92309	3.15955788719035e-09	2.87551682460455e-08	RNF126
ENSG00000158710	9069.68	-0.60928	1.5255	0.044961	-13.5513	7.78391433730521e-42	4.43220133473992e-40	TAGLN2
ENSG00000184207	309.225	-0.608949	1.52515	0.12364	-4.92517	8.428644094425e-07	5.74039758089407e-06	PGP
ENSG00000010292	2935.68	-0.608712	1.5249	0.0517567	-11.761	6.19736609035092e-32	2.42155756137513e-30	NCAPD2
ENSG00000116649	1280.91	-0.608711	1.5249	0.0859172	-7.08485	1.39195497558315e-12	1.75767307180603e-11	SRM
ENSG00000196405	234.959	-0.608661	1.52484	0.144658	-4.20757	2.58125874180709e-05	0.000139313	EVL
ENSG00000116863	451.686	-0.608502	1.52468	0.10092	-6.02955	1.64415155971614e-09	1.54215979425426e-08	ADPRS
ENSG00000168476	456.681	-0.608395	1.52456	0.102326	-5.94565	2.75361996917741e-09	2.52406924403892e-08	REEP4
ENSG00000107566	2431.96	-0.607492	1.52361	0.0592095	-10.2601	1.06648003874853e-24	2.88609094585005e-23	ERLIN1
ENSG00000095752	149.532	-0.607362	1.52347	0.215477	-2.81869	0.00482205	0.0156515	IL11
ENSG00000101911	570.712	-0.606967	1.52305	0.0858392	-7.07097	1.53852986856843e-12	1.9300296475727e-11	PRPS2
ENSG00000141560	565.96	-0.606908	1.52299	0.0942001	-6.44275	1.173276721062e-10	1.23427744069414e-09	FN3KRP
ENSG00000109674	218.552	-0.606719	1.52279	0.120824	-5.02153	5.12625212354403e-07	3.58697139224869e-06	NEIL3
ENSG00000160229	28.0089	-0.60598	1.52201	0.302253	-2.00488	0.0449763	0.105838	ZNF66
ENSG00000163655	2108.91	-0.60588	1.52191	0.0633734	-9.56048	1.17214147342021e-21	2.67566184029469e-20	GMPS
ENSG00000120875	1086.42	-0.604801	1.52077	0.0647393	-9.3421	9.44456656651009e-21	2.05194930637213e-19	DUSP4
ENSG00000150551	155.526	-0.604607	1.52056	0.185611	-3.25738	0.00112446	0.00431663	LYPD1
ENSG00000137267	1390.5	-0.603954	1.51988	0.0766046	-7.88405	3.16949857932811e-15	4.90871685941038e-14	TUBB2A
ENSG00000132780	1908.18	-0.60363	1.51954	0.067877	-8.89301	5.94778075047103e-19	1.16498922960313e-17	NASP
ENSG00000065361	279.837	-0.60352	1.51942	0.14077	-4.28727	1.80886280757687e-05	0.000100495	ERBB3
ENSG00000160392	197.497	-0.603341	1.51923	0.181532	-3.32361	0.000888604	0.00350883	C19orf47
ENSG00000273899	175.154	-0.601944	1.51776	0.141593	-4.25122	2.12611358061646e-05	0.000116867	NOL12
ENSG00000164520	10.8349	-0.601856	1.51767	0.309589	-1.94405	0.0518894	0.118909	RAET1E
ENSG00000102900	1050.84	-0.601586	1.51738	0.0931221	-6.46019	1.04571314289157e-10	1.10615940674518e-09	NUP93
ENSG00000095002	1148.65	-0.601572	1.51737	0.0623044	-9.65538	4.66429623377505e-22	1.09407389606022e-20	MSH2
ENSG00000025772	1526.49	-0.601302	1.51709	0.058269	-10.3194	5.75704938664628e-25	1.60328591736838e-23	TOMM34
ENSG00000144034	247.903	-0.600989	1.51676	0.111949	-5.36841	7.94325656167953e-08	6.13240225580874e-07	TPRKB
ENSG00000127824	296.714	-0.59966	1.51536	0.148912	-4.02694	5.65075423913561e-05	0.000286503	TUBA4A
ENSG00000161980	179.338	-0.599468	1.51516	0.12376	-4.84381	1.27375653477167e-06	8.40591505519072e-06	POLR3K
ENSG00000197046	14.1414	-0.599102	1.51477	0.297747	-2.01212	0.0442078	0.104415	SIGLEC15
ENSG00000151466	462.253	-0.598817	1.51447	0.0978235	-6.1214	9.27541410715188e-10	8.89058309632324e-09	SCLT1
ENSG00000196116	1140.81	-0.598753	1.51441	0.0867204	-6.9044	5.04147775374886e-12	6.06601058555941e-11	TDRD7
ENSG00000203667	957.852	-0.598627	1.51427	0.105325	-5.68364	1.31860793978776e-08	1.12081674881959e-07	COX20
ENSG00000187699	13.422	-0.597655	1.51325	0.308147	-1.93951	0.052439	0.119936	C2orf88
ENSG00000108671	1675.07	-0.597642	1.51324	0.0623254	-9.58906	8.88945030555131e-22	2.04444009504699e-20	PSMD11
ENSG00000128342	70.5492	-0.596873	1.51243	0.254147	-2.34854	0.0188473	0.0510111	LIF
ENSG00000139133	84.7985	-0.596595	1.51214	0.218213	-2.734	0.00625703	0.019607	ALG10
ENSG00000163376	30.874	-0.595919	1.51143	0.25144	-2.37002	0.0177869	0.0485983	KBTBD8
ENSG00000134259	280.31	-0.595857	1.51137	0.111813	-5.32907	9.87142999295457e-08	7.51494499016328e-07	NGF
ENSG00000176225	360.768	-0.595516	1.51101	0.147499	-4.03742	5.40417270871579e-05	0.000274197	RTTN
ENSG00000154127	1240.21	-0.595459	1.51095	0.0745125	-7.9914	1.33413137573539e-15	2.1088638062063e-14	UBASH3B
ENSG00000187514	11935.6	-0.595456	1.51095	0.0459308	-12.9642	1.95259863931515e-38	9.46454220202221e-37	PTMA
ENSG00000138780	275.273	-0.595332	1.51082	0.143465	-4.14965	3.32978836359048e-05	0.000176296	GSTCD
ENSG00000125384	11.0781	-0.594643	1.5101	0.305386	-1.94719	0.0515122	0.118187	PTGER2
ENSG00000160201	2051.48	-0.59442	1.50987	0.0506883	-11.727	9.27149500479837e-32	3.56812786403258e-30	U2AF1
ENSG00000127325	13.2271	-0.594241	1.50968	0.305692	-1.94392	0.0519051	0.118915	BEST3
ENSG00000113070	80.7671	-0.59416	1.50959	0.175311	-3.38918	0.000701011	0.00283908	HBEGF
ENSG00000269837	43.6163	-0.594059	1.50949	0.307445	-1.93224	0.0533297	0.12161	IPO5P1
ENSG00000136492	591.411	-0.593935	1.50936	0.0967063	-6.14163	8.16785483734202e-10	7.8882113835793e-09	BRIP1
ENSG00000185972	4.73171	-0.593895	1.50932	0.295831	-2.00755	0.0446911	0.105326	CCIN
ENSG00000267001	64.4699	-0.593508	1.50891	0.217304	-2.73123	0.00630987	0.0197564	#REF!
ENSG00000048162	248.62	-0.592968	1.50835	0.112709	-5.26106	1.43224876121545e-07	1.06857059306074e-06	NOP16
ENSG00000116717	1849.15	-0.592909	1.50828	0.0745421	-7.95401	1.80563744464005e-15	2.83370376429832e-14	GADD45A
ENSG00000095319	1423.95	-0.592559	1.50792	0.136543	-4.33972	1.42664547460689e-05	8.06641887580424e-05	NUP188
ENSG00000151388	516.366	-0.592555	1.50792	0.116113	-5.10327	3.33836884977542e-07	2.38608472571209e-06	ADAMTS12
ENSG00000102007	1942.87	-0.592364	1.50771	0.0552196	-10.7274	7.56798196635959e-27	2.33236981446137e-25	PLP2
ENSG00000044574	19591.6	-0.591245	1.50655	0.0296471	-19.9428	1.7322746831449e-88	3.44587679502992e-86	HSPA5
ENSG00000141682	597.66	-0.590676	1.50595	0.0922603	-6.40228	1.53073368637145e-10	1.58849917846555e-09	PMAIP1
ENSG00000173540	628.406	-0.590656	1.50593	0.0950871	-6.21174	5.24019223396048e-10	5.15504331712092e-09	GMPPB
ENSG00000086730	12.1588	-0.590398	1.50566	0.30893	-1.9111	0.0559912	0.126563	LAT2
ENSG00000170037	841.839	-0.5898	1.50504	0.094803	-6.22132	4.92987000000662e-10	4.86538780864056e-09	CNTROB
ENSG00000184967	142.113	-0.589315	1.50453	0.141387	-4.1681	3.0715211468717e-05	0.000163469	NOC4L
ENSG00000188313	4444.9	-0.588888	1.50409	0.0573613	-10.2663	9.99765239045372e-25	2.73552548602569e-23	PLSCR1
ENSG00000244405	711.248	-0.588222	1.50339	0.118929	-4.946	7.57538879842641e-07	5.18695709546255e-06	ETV5
ENSG00000101361	1642.63	-0.588081	1.50325	0.048208	-12.1988	3.15315454604931e-34	1.33049223641425e-32	NOP56
ENSG00000079462	288.528	-0.587961	1.50312	0.123167	-4.77368	1.80891188450708e-06	1.16907609008418e-05	PAFAH1B3
ENSG00000198700	2482.02	-0.586719	1.50183	0.0782406	-7.49891	6.43522127104806e-14	9.00166979074366e-13	IPO9
ENSG00000136527	3225.08	-0.586466	1.50156	0.0440489	-13.314	1.92010932425749e-40	1.01414877653972e-38	TRA2B
ENSG00000112877	48.7504	-0.586164	1.50125	0.240903	-2.43319	0.0149663	0.0419543	CEP72
ENSG00000164687	162.388	-0.585293	1.50034	0.133822	-4.37366	1.22178306367753e-05	6.9792973441142e-05	FABP5
ENSG00000137124	502.426	-0.584168	1.49917	0.0883441	-6.61242	3.78096935667739e-11	4.16042439915428e-10	ALDH1B1
ENSG00000173456	1109.71	-0.584138	1.49914	0.0709188	-8.23672	1.76998266295863e-16	2.9532488506032e-15	RNF26
ENSG00000123908	892.274	-0.583995	1.49899	0.149209	-3.91395	9.07983302405453e-05	0.000440951	AGO2
ENSG00000128951	1597.73	-0.583804	1.4988	0.0565347	-10.3265	5.34975677007096e-25	1.49529606655432e-23	DUT
ENSG00000140464	2439.85	-0.583187	1.49815	0.0834867	-6.98538	2.84089513281852e-12	3.48390638505855e-11	PML
ENSG00000170860	737.754	-0.582568	1.49751	0.0835007	-6.97681	3.0196118921375e-12	3.69420090669889e-11	LSM3
ENSG00000284906	207.126	-0.581987	1.49691	0.154181	-3.77471	0.000160197	0.000742207	#REF!
ENSG00000073737	2.63517	-0.581969	1.49689	0.255353	-2.27908	0.0226625	NA	DHRS9
ENSG00000231205	16.697	-0.581504	1.49641	0.289313	-2.00995	0.0444366	0.104842	ZNF826P
ENSG00000170485	405.894	-0.581289	1.49619	0.138169	-4.20708	2.58692475486395e-05	0.000139521	NPAS2
ENSG00000249264	10.6318	-0.580256	1.49511	0.3057	-1.89812	0.0576803	0.129772	EEF1A1P9
ENSG00000178235	64.2822	-0.580246	1.4951	0.19648	-2.95321	0.00314489	0.0107739	SLITRK1
ENSG00000115363	473.137	-0.580218	1.49508	0.0912781	-6.3566	2.06268323239634e-10	2.11190635498762e-09	EVA1A
ENSG00000163701	17.4452	-0.579865	1.49471	0.294489	-1.96905	0.0489472	0.113577	IL17RE
ENSG00000159199	436.544	-0.579721	1.49456	0.0939513	-6.17044	6.81007649304643e-10	6.63971620903833e-09	ATP5MC1
ENSG00000259171	38.0013	-0.57948	1.49431	0.308589	-1.87783	0.0604038	0.134752	#REF!
ENSG00000121988	154.382	-0.578736	1.49354	0.154456	-3.74694	0.000179003	0.000821634	ZRANB3
ENSG00000145247	53.1454	-0.578375	1.49317	0.253354	-2.28287	0.0224379	0.059072	OCIAD2
ENSG00000150753	5281.36	-0.578297	1.49309	0.0611954	-9.45001	3.3881089336106e-21	7.51022641622483e-20	CCT5
ENSG00000117245	99.4692	-0.578264	1.49305	0.208063	-2.77927	0.00544806	0.0173922	KIF17
ENSG00000011198	721.259	-0.578029	1.49281	0.0735024	-7.86408	3.71815340573702e-15	5.71223226837251e-14	ABHD5
ENSG00000073711	1327.37	-0.577344	1.4921	0.0620049	-9.31126	1.26323101067072e-20	2.72904222714295e-19	PPP2R3A
ENSG00000198846	828.783	-0.577239	1.49199	0.0709076	-8.14072	3.929361490801e-16	6.40276914410627e-15	TOX
ENSG00000114450	2457.6	-0.577014	1.49176	0.0491977	-11.7285	9.10900332235194e-32	3.51442327174974e-30	GNB4
ENSG00000058056	695.439	-0.576204	1.49092	0.127532	-4.51813	6.23893506980722e-06	3.72705805242735e-05	USP13
ENSG00000116120	1228.42	-0.575808	1.49051	0.0730653	-7.88073	3.25470249267436e-15	5.03050232899024e-14	FARSB
ENSG00000106266	766.938	-0.575769	1.49047	0.229236	-2.51169	0.0120156	0.0346076	SNX8
ENSG00000143977	632.953	-0.575362	1.49005	0.0808202	-7.11904	1.0867891845996e-12	1.38258720436146e-11	SNRPG
ENSG00000145736	31.6738	-0.575069	1.48975	0.252217	-2.28005	0.0226045	0.0593781	GTF2H2
ENSG00000136997	859.069	-0.574488	1.48915	0.105888	-5.42542	5.78182801496157e-08	4.52993655780902e-07	MYC
ENSG00000135045	257.842	-0.573998	1.48864	0.10273	-5.58745	2.30429066658582e-08	1.89655132402445e-07	C9orf40
ENSG00000182261	203.585	-0.573906	1.48855	0.148894	-3.85447	0.00011598	0.000553587	NLRP10
ENSG00000146842	544.924	-0.573216	1.48784	0.117164	-4.8924	9.96126412570687e-07	6.69783505765813e-06	TMEM209
ENSG00000174136	7070.42	-0.572057	1.48664	0.0706549	-8.09649	5.65658192550173e-16	9.1201963529379e-15	RGMB
ENSG00000076513	4296.57	-0.571905	1.48649	0.0642562	-8.9004	5.56465138423163e-19	1.09274058015738e-17	ANKRD13A
ENSG00000165521	101.168	-0.571837	1.48641	0.173908	-3.28816	0.00100843	0.00392233	EML5
ENSG00000197150	488.361	-0.571489	1.48606	0.110454	-5.17402	2.29109689840228e-07	1.66080128692985e-06	ABCB8
ENSG00000106785	3923.18	-0.571258	1.48582	0.0507531	-11.2556	2.17283822252637e-29	7.51272303711881e-28	TRIM14
ENSG00000120526	959.576	-0.5702	1.48473	0.068538	-8.31946	8.83621287929489e-17	1.49386614428433e-15	NUDCD1
ENSG00000132661	130.379	-0.57016	1.48469	0.148879	-3.8297	0.000128302	0.000605608	NXT1
ENSG00000217555	237.943	-0.569642	1.48415	0.133036	-4.28187	1.85326880960012e-05	0.000102701	CKLF
ENSG00000168439	3439	-0.568341	1.48282	0.0536544	-10.5926	3.22402524225209e-26	9.64499895226078e-25	STIP1
ENSG00000166840	21.5532	-0.568163	1.48263	0.290856	-1.95342	0.0507701	0.116957	GLYATL1
ENSG00000172183	64.4869	-0.568122	1.48259	0.209806	-2.70785	0.00677206	0.0210358	ISG20
ENSG00000005059	426.063	-0.567721	1.48218	0.119788	-4.73937	2.1438699427775e-06	1.36652750368385e-05	MCUB
ENSG00000137338	150.418	-0.567564	1.48202	0.137485	-4.12819	3.65627659879314e-05	0.000191989	PGBD1
ENSG00000149269	862.514	-0.56711	1.48155	0.0828699	-6.84338	7.73467368966339e-12	9.12024610504805e-11	PAK1
ENSG00000167088	1084.98	-0.566597	1.48103	0.0881805	-6.42543	1.31500511319049e-10	1.37581511740018e-09	SNRPD1
ENSG00000166226	3783.88	-0.566572	1.481	0.0539045	-10.5107	7.71532940512948e-26	2.23017177858913e-24	CCT2
ENSG00000204348	99.8074	-0.566474	1.4809	0.245666	-2.30587	0.021118	0.0561084	DXO
ENSG00000137337	580.677	-0.566078	1.48049	0.0841271	-6.72885	1.71009558948273e-11	1.93744985640898e-10	MDC1
ENSG00000104312	637.614	-0.566054	1.48047	0.0694906	-8.14576	3.76892879983982e-16	6.15444375555933e-15	RIPK2
ENSG00000223508	8.91845	-0.56594	1.48035	0.309972	-1.82578	0.0678834	0.148306	RPL23AP53
ENSG00000124216	31.5574	-0.565407	1.4798	0.244521	-2.3123	0.0207609	0.0552939	SNAI1
ENSG00000214706	762.785	-0.565307	1.4797	0.0715019	-7.90617	2.65419168513081e-15	4.12733543564961e-14	IFRD2
ENSG00000153012	7.61605	-0.565285	1.47968	0.288176	-1.9616	0.0498093	0.115193	LGI2
ENSG00000134001	2315.1	-0.565197	1.47959	0.0793624	-7.12173	1.06584150350966e-12	1.35819420210129e-11	EIF2S1
ENSG00000100714	2683.38	-0.565161	1.47955	0.0486065	-11.6273	2.99498503791132e-31	1.12161823534689e-29	MTHFD1
ENSG00000132423	149.145	-0.5647	1.47908	0.146696	-3.84945	0.000118384	0.000563832	COQ3
ENSG00000168528	1267.48	-0.564201	1.47857	0.0837411	-6.73744	1.61196034413082e-11	1.83027402454054e-10	SERINC2
ENSG00000137656	270.752	-0.564075	1.47844	0.108156	-5.21539	1.83429197066707e-07	1.34558669131741e-06	BUD13
ENSG00000173068	1040.08	-0.563525	1.47788	0.100004	-5.63503	1.75031247170613e-08	1.46580295949277e-07	BNC2
ENSG00000183647	66.0865	-0.563064	1.4774	0.215864	-2.60841	0.00909626	0.027271	ZNF530
ENSG00000013573	518.814	-0.562461	1.47679	0.128752	-4.36858	1.25056752079009e-05	7.12344466937218e-05	DDX11
ENSG00000247077	398.294	-0.562062	1.47638	0.10706	-5.24996	1.52129981735181e-07	1.13280259126775e-06	PGAM5
ENSG00000169032	690.792	-0.561224	1.47552	0.086503	-6.48791	8.70328933825699e-11	9.27039518734926e-10	MAP2K1
ENSG00000154760	19.5196	-0.561186	1.47548	0.309908	-1.81082	0.0701691	0.152473	SLFN13
ENSG00000110446	776.179	-0.561095	1.47539	0.0850755	-6.59525	4.2453258212876e-11	4.64137441860544e-10	SLC15A3
ENSG00000108424	10781.3	-0.560874	1.47516	0.0509194	-11.0149	3.23720867153573e-28	1.08737555311212e-26	KPNB1
ENSG00000091483	2797.53	-0.559367	1.47362	0.0445641	-12.552	3.87723959347162e-36	1.74157415991803e-34	FH
ENSG00000172115	2587.95	-0.559293	1.47355	0.0530584	-10.5411	5.58490736515788e-26	1.63564103464863e-24	CYCS
ENSG00000070814	1429.82	-0.559169	1.47342	0.085392	-6.54827	5.82078525137513e-11	6.29195255436223e-10	TCOF1
ENSG00000149948	1860.77	-0.558992	1.47324	0.063593	-8.79015	1.49365994447473e-18	2.82100978662386e-17	HMGA2
ENSG00000137054	293.227	-0.558813	1.47306	0.104057	-5.37024	7.86333624800681e-08	6.0768275131544e-07	POLR1E
ENSG00000108829	5234.97	-0.558552	1.47279	0.0391534	-14.2657	3.57852521603286e-46	2.37282557289937e-44	LRRC59
ENSG00000116161	1786.15	-0.558107	1.47234	0.0712484	-7.83326	4.75373365287127e-15	7.23067908252525e-14	CACYBP
ENSG00000158164	14.69	-0.557798	1.47202	0.304615	-1.83116	0.0670773	0.146775	TMSB15A
ENSG00000076554	336.786	-0.557708	1.47193	0.142884	-3.90323	9.49175668882538e-05	0.000459353	TPD52
ENSG00000178718	55.5983	-0.557554	1.47177	0.202807	-2.74919	0.00597426	0.0188288	RPP25
ENSG00000125912	1716.73	-0.55754	1.47176	0.0759907	-7.33695	2.1852159081078e-13	2.92322725454037e-12	NCLN
ENSG00000111335	6264.47	-0.557288	1.4715	0.0782032	-7.12615	1.03211777092981e-12	1.31631539528159e-11	OAS2
ENSG00000110801	667.117	-0.55697	1.47118	0.090637	-6.14506	7.99337759277767e-10	7.73433762404141e-09	PSMD9
ENSG00000111196	481.957	-0.556965	1.47117	0.0950094	-5.86222	4.56729237945746e-09	4.07913803942565e-08	MAGOHB
ENSG00000164742	12.2702	-0.556779	1.47098	0.294185	-1.89262	0.058409	0.131181	ADCY1
ENSG00000126067	1685.32	-0.556718	1.47092	0.0609083	-9.14026	6.23004195653757e-20	1.29830683875219e-18	PSMB2
ENSG00000177606	2703.95	-0.556356	1.47055	0.0596934	-9.32023	1.16082939231869e-20	2.51135929408832e-19	JUN
ENSG00000135119	39.4174	-0.556355	1.47055	0.270891	-2.0538	0.0399953	0.0958247	RNFT2
ENSG00000126749	417.694	-0.555676	1.46986	0.159504	-3.48377	0.0004944	0.00207415	EMG1
ENSG00000265241	1731.07	-0.555379	1.46956	0.0538666	-10.3103	6.33138383330845e-25	1.7536673810992e-23	RBM8A
ENSG00000255150	61.8109	-0.555094	1.46926	0.201059	-2.76086	0.00576502	0.0182557	EID3
ENSG00000284776	163.271	-0.555085	1.46926	0.168466	-3.29494	0.000984417	0.00383965	#REF!
ENSG00000072858	2.40952	-0.554976	1.46914	0.237069	-2.34099	0.0192328	NA	SIDT1
ENSG00000164574	2966.79	-0.554256	1.46841	0.0665706	-8.32585	8.3728654439911e-17	1.4186634956373e-15	GALNT10
ENSG00000186280	25.7032	-0.554101	1.46825	0.265637	-2.08593	0.0369847	0.0897915	KDM4D
ENSG00000089195	498.102	-0.553584	1.46773	0.119619	-4.62788	3.69424122239844e-06	2.27613406289126e-05	TRMT6
ENSG00000164430	151.079	-0.552728	1.46686	0.13416	-4.1199	3.79028653989701e-05	0.000198346	CGAS
ENSG00000103194	1814.39	-0.552475	1.4666	0.0773179	-7.1455	8.96702274273371e-13	1.14839370694358e-11	USP10
ENSG00000123609	964.307	-0.552293	1.46641	0.0899622	-6.13916	8.29573847862404e-10	7.99659070340367e-09	NMI
ENSG00000240342	2226.79	-0.552178	1.4663	0.103028	-5.35947	8.34644478647833e-08	6.42747585693759e-07	RPS2P5
ENSG00000186575	1392.34	-0.551478	1.46559	0.0665796	-8.28298	1.20131531181763e-16	2.02203809133084e-15	NF2
ENSG00000106089	124.048	-0.551094	1.4652	0.144374	-3.81714	0.000135007	0.00063452	STX1A
ENSG00000171877	93.8495	-0.550476	1.46457	0.180708	-3.04622	0.00231739	0.00822796	FRMD5
ENSG00000129351	7318.26	-0.550418	1.46451	0.0439196	-12.5324	4.96306328324149e-36	2.22278480436871e-34	ILF3
ENSG00000113657	8455.85	-0.550161	1.46425	0.0410263	-13.41	5.28641038785081e-41	2.90222035522261e-39	DPYSL3
ENSG00000138442	634.609	-0.550087	1.46417	0.115167	-4.77643	1.7843041634182e-06	1.15561043852332e-05	WDR12
ENSG00000136244	107.615	-0.549708	1.46379	0.176004	-3.12327	0.00178856	0.00654923	IL6
ENSG00000167695	504.282	-0.54968	1.46376	0.0930263	-5.90887	3.44471546685542e-09	3.11468162962364e-08	TLCD3A
ENSG00000072201	11.4268	-0.549618	1.4637	0.307555	-1.78706	0.073928	0.159195	LNX1
ENSG00000204435	972.352	-0.548023	1.46208	0.0914185	-5.99467	2.0390448098099e-09	1.88599331834893e-08	CSNK2B
ENSG00000121068	774.948	-0.547655	1.46171	0.0787108	-6.95782	3.45588493343419e-12	4.20443125698264e-11	TBX2
ENSG00000132603	750.19	-0.547385	1.46143	0.0731028	-7.48788	6.99941183088825e-14	9.75523121143906e-13	NIP7
ENSG00000107742	6.68866	-0.546508	1.46055	0.296693	-1.842	0.0654755	0.143866	SPOCK2
ENSG00000108518	14616.9	-0.546261	1.4603	0.0557654	-9.7957	1.17482985893322e-22	2.81609842711739e-21	PFN1
ENSG00000180098	229.214	-0.545731	1.45976	0.143349	-3.80701	0.000140657	0.00065845	TRNAU1AP
ENSG00000139291	586.242	-0.545695	1.45972	0.111161	-4.90906	9.15124480364746e-07	6.19397333881875e-06	TMEM19
ENSG00000119681	1299.27	-0.545546	1.45957	0.0702448	-7.76636	8.07731945179328e-15	1.21294413767762e-13	LTBP2
ENSG00000185745	9912.65	-0.545435	1.45946	0.0824137	-6.61826	3.63463483741363e-11	4.01051137771588e-10	IFIT1
ENSG00000283041	19.9737	-0.545415	1.45944	0.287059	-1.90001	0.0574319	0.129286	#REF!
ENSG00000180198	1301.62	-0.545379	1.4594	0.0620438	-8.79022	1.4926279101331e-18	2.82100978662386e-17	RCC1
ENSG00000136950	493.354	-0.545341	1.45936	0.0982319	-5.55157	2.8312081590891e-08	2.30056314974895e-07	ARPC5L
ENSG00000137411	86.9745	-0.545129	1.45915	0.219364	-2.48504	0.0129537	0.0369758	VARS2
ENSG00000072110	17949.6	-0.544531	1.45855	0.0926992	-5.87418	4.24952084979417e-09	3.80420285542357e-08	ACTN1
ENSG00000116285	600.688	-0.544131	1.45814	0.11366	-4.78734	1.69005637635775e-06	1.09735453652699e-05	ERRFI1
ENSG00000203761	43.5297	-0.544084	1.45809	0.244342	-2.22673	0.0259653	0.0668309	MSTO2P
ENSG00000224786	5.43368	-0.544006	1.45801	0.302259	-1.7998	0.0718923	0.155599	CETN4P
ENSG00000161960	11475.9	-0.543936	1.45794	0.0486244	-11.1865	4.74976380079663e-29	1.62756447733338e-27	EIF4A1
ENSG00000182004	919.555	-0.543791	1.4578	0.0667535	-8.14625	3.75375293007727e-16	6.14132213817022e-15	SNRPE
ENSG00000134809	229.052	-0.543463	1.45747	0.136283	-3.98775	6.67019531971744e-05	0.000333553	TIMM10
ENSG00000144655	406.002	-0.543257	1.45726	0.0972212	-5.58785	2.29901427765479e-08	1.8932258973569e-07	CSRNP1
ENSG00000179583	34.0522	-0.543205	1.45721	0.270048	-2.01151	0.0442714	0.104533	CIITA
ENSG00000135318	6048.71	-0.542919	1.45692	0.0531118	-10.2222	1.57710875302735e-24	4.21580711520417e-23	NT5E
ENSG00000093000	1608.39	-0.542782	1.45678	0.062647	-8.66413	4.54990081586137e-18	8.34620728102378e-17	NUP50
ENSG00000163689	93.6624	-0.542761	1.45676	0.17301	-3.13716	0.00170593	0.00627668	CFAP20DC
ENSG00000196141	3290.64	-0.542083	1.45607	0.0452817	-11.9714	5.02029625273121e-33	2.03428247891756e-31	SPATS2L
ENSG00000152256	597.47	-0.542016	1.45601	0.0916997	-5.91077	3.40507940726437e-09	3.08129312771975e-08	PDK1
ENSG00000175334	2030.47	-0.541868	1.45586	0.070458	-7.69065	1.46384854109614e-14	2.15180116160936e-13	BANF1
ENSG00000122862	3316.58	-0.541812	1.4558	0.0576026	-9.40605	5.15150581208812e-21	1.13045293013974e-19	SRGN
ENSG00000189091	4849.68	-0.541383	1.45537	0.0647584	-8.36005	6.26901938616577e-17	1.07048572951952e-15	SF3B3
ENSG00000172889	14.4969	-0.541261	1.45524	0.296257	-1.827	0.0676996	0.147946	EGFL7
ENSG00000106355	360.359	-0.540804	1.45478	0.107499	-5.03077	4.88524068516582e-07	3.42772476292647e-06	LSM5
ENSG00000128050	2673.62	-0.540457	1.45443	0.068779	-7.85788	3.90688351313264e-15	5.98417347706527e-14	PAICS
ENSG00000100139	937.123	-0.540269	1.45424	0.0743345	-7.26807	3.64647237496618e-13	4.80662800063313e-12	MICALL1
ENSG00000154719	388.325	-0.540121	1.45409	0.0850907	-6.34759	2.18717596760066e-10	2.23638012655135e-09	MRPL39
ENSG00000166881	912.086	-0.539486	1.45345	0.0813984	-6.62772	3.40917857214154e-11	3.77846513672156e-10	NEMP1
ENSG00000174514	6.30442	-0.539197	1.45316	0.29064	-1.8552	0.0635671	0.140458	MFSD4A
ENSG00000148459	85.3011	-0.538793	1.45276	0.167857	-3.20983	0.00132815	0.0050156	PDSS1
ENSG00000176894	154.197	-0.538237	1.4522	0.139702	-3.85275	0.0001168	0.000556809	PXMP2
ENSG00000088247	5867.49	-0.537904	1.45186	0.0702253	-7.65968	1.86394965873417e-14	2.72165080293912e-13	KHSRP
ENSG00000196584	147.622	-0.537874	1.45183	0.143952	-3.73647	0.000186621	0.000853989	XRCC2
ENSG00000087191	2006.87	-0.537494	1.45145	0.0508805	-10.5639	4.38262627799874e-26	1.29342363584021e-24	PSMC5
ENSG00000125454	100.472	-0.537386	1.45134	0.183945	-2.92145	0.00348404	0.0117596	SLC25A19
ENSG00000082781	2634.79	-0.53735	1.4513	0.0808295	-6.64794	2.97227132524423e-11	3.30379389613685e-10	ITGB5
ENSG00000131876	703.411	-0.537127	1.45108	0.0759013	-7.07665	1.47684358810073e-12	1.85568607374396e-11	SNRPA1
ENSG00000065809	1211.16	-0.536787	1.45074	0.0676517	-7.93457	2.1122520134161e-15	3.30473586205255e-14	FAM107B
ENSG00000117308	365.595	-0.536476	1.45043	0.0961066	-5.5821	2.37637740280008e-08	1.95168754309324e-07	GALE
ENSG00000160753	404.814	-0.536059	1.45001	0.102296	-5.2403	1.60319362036816e-07	1.18743310847095e-06	RUSC1
ENSG00000183715	16.9535	-0.536025	1.44997	0.304994	-1.75749	0.0788336	0.16731	OPCML
ENSG00000241506	702.207	-0.536013	1.44996	0.102557	-5.2265	1.72745594596915e-07	1.2751538662366e-06	PSMC1P1
ENSG00000234127	334.962	-0.535542	1.44949	0.114945	-4.65911	3.1758430533886e-06	1.97420406042018e-05	TRIM26
ENSG00000064225	11.2383	-0.535471	1.44942	0.309997	-1.72734	0.0841068	0.17662	ST3GAL6
ENSG00000108379	126.055	-0.535408	1.44935	0.160069	-3.34485	0.000823267	0.00327107	WNT3
ENSG00000167842	289.554	-0.535172	1.44912	0.122843	-4.35656	1.32123999487578e-05	7.4953455561157e-05	MIS12
ENSG00000158201	79.4577	-0.535151	1.44909	0.187957	-2.84719	0.00441065	0.0144633	ABHD3
ENSG00000108468	2489.97	-0.534855	1.4488	0.0477848	-11.193	4.4124695682186e-29	1.51537660036781e-27	CBX1
ENSG00000165714	69.7782	-0.534694	1.44863	0.262431	-2.03746	0.0416037	0.0991203	BORCS5
ENSG00000181333	7.18355	-0.534597	1.44854	0.309411	-1.72779	0.0840258	0.176521	HEPHL1
ENSG00000117748	684.371	-0.534401	1.44834	0.0786598	-6.79382	1.09200645576437e-11	1.26331290656669e-10	RPA2
ENSG00000135362	258.41	-0.534162	1.4481	0.102858	-5.1932	2.06708635591489e-07	1.50841170621955e-06	PRR5L
ENSG00000072864	180.261	-0.533174	1.44711	0.200396	-2.6606	0.00780026	0.0237764	NDE1
ENSG00000011304	6397.85	-0.532056	1.44599	0.0657184	-8.09599	5.67988175076514e-16	9.14813341498104e-15	PTBP1
ENSG00000108179	1085.86	-0.531597	1.44553	0.0756746	-7.02477	2.14417975802329e-12	2.65071843047964e-11	PPIF
ENSG00000256713	15.1241	-0.531241	1.44517	0.305154	-1.74089	0.0817023	0.172374	PGA5
ENSG00000142627	1937.92	-0.531002	1.44493	0.0813252	-6.52936	6.60498908133484e-11	7.09955212342496e-10	EPHA2
ENSG00000166562	366.264	-0.530888	1.44482	0.110581	-4.80089	1.57959225966526e-06	1.02955806984225e-05	SEC11C
ENSG00000157510	282.818	-0.530781	1.44471	0.101276	-5.24096	1.59742910509387e-07	1.1837359265952e-06	AFAP1L1
ENSG00000110200	438.035	-0.530538	1.44447	0.0878627	-6.03826	1.55781378190986e-09	1.4665662997857e-08	ANAPC15
ENSG00000175352	402.615	-0.530392	1.44432	0.0884481	-5.99665	2.01430057398005e-09	1.86648771274365e-08	NRIP3
ENSG00000137547	630.26	-0.530347	1.44428	0.0944523	-5.61497	1.96592549116252e-08	1.63209109745996e-07	MRPL15
ENSG00000131187	10.2962	-0.529344	1.44327	0.307926	-1.71906	0.085603	0.179134	F12
ENSG00000152240	358.96	-0.529321	1.44325	0.106565	-4.96712	6.79544652609875e-07	4.68222467117654e-06	HAUS1
ENSG00000204264	247.958	-0.528614	1.44254	0.16297	-3.24363	0.00118015	0.00450783	PSMB8
ENSG00000130347	131.759	-0.528121	1.44205	0.139807	-3.77751	0.000158403	0.000734562	RTN4IP1
ENSG00000094916	2825.35	-0.527989	1.44192	0.05352	-9.86526	5.88833745036997e-23	1.44537924242495e-21	CBX5
ENSG00000173638	273.797	-0.527806	1.44173	0.158001	-3.34052	0.000836221	0.0033181	SLC19A1
ENSG00000163933	473.394	-0.5278	1.44173	0.0870268	-6.06479	1.32122183993513e-09	1.25229919073555e-08	RFT1
ENSG00000114861	1187.23	-0.527781	1.44171	0.0951893	-5.54454	2.94728872952544e-08	2.38855140053657e-07	FOXP1
ENSG00000198176	2781.56	-0.527625	1.44155	0.0549466	-9.60251	7.80217047763005e-22	1.80522424782265e-20	TFDP1
ENSG00000143799	3240.31	-0.527616	1.44155	0.0395826	-13.3295	1.55989685554102e-40	8.32506624958946e-39	PARP1
ENSG00000184986	53.8478	-0.527582	1.44151	0.256743	-2.05491	0.039888	0.0956087	TMEM121
ENSG00000171962	25.152	-0.527433	1.44136	0.269533	-1.95684	0.0503658	0.116223	DRC3
ENSG00000132326	192.071	-0.527082	1.44101	0.136496	-3.86152	0.000112686	0.000539039	PER2
ENSG00000127588	2.7797	-0.526774	1.4407	0.273369	-1.92697	0.0539831	NA	GNG13
ENSG00000188039	3.47753	-0.526374	1.4403	0.278884	-1.88743	0.0591028	0.132314	NWD1
ENSG00000149380	10.4848	-0.526206	1.44014	0.308814	-1.70396	0.0883885	0.183897	P4HA3
ENSG00000053524	10.0261	-0.526133	1.44006	0.30919	-1.70165	0.0888212	0.184721	MCF2L2
ENSG00000196497	463.455	-0.526109	1.44004	0.0920483	-5.71557	1.09335781443961e-08	9.41898855105257e-08	IPO4
ENSG00000122483	339.687	-0.525906	1.43984	0.12989	-4.04885	5.14699927165288e-05	0.000262526	CCDC18
ENSG00000142347	12.1355	-0.525891	1.43982	0.309927	-1.69682	0.0897299	0.186156	MYO1F
ENSG00000143368	1249.99	-0.525799	1.43973	0.0567393	-9.26692	1.91597490347385e-20	4.09874128442863e-19	SF3B4
ENSG00000147874	808.715	-0.525768	1.4397	0.080498	-6.53145	6.51378623597597e-11	7.00643706295252e-10	HAUS6
ENSG00000071626	2127.84	-0.525623	1.43956	0.0742977	-7.07456	1.49925251386315e-12	1.88229924220015e-11	DAZAP1
ENSG00000198298	25.3814	-0.52546	1.43939	0.27398	-1.91788	0.0551259	0.12498	ZNF485
ENSG00000256977	13.6369	-0.524613	1.43855	0.309779	-1.69351	0.0903585	0.187131	LIMS3
ENSG00000161036	264.093	-0.52436	1.43829	0.111691	-4.69472	2.66970074396077e-06	1.68071542520539e-05	LRWD1
ENSG00000088833	1157.68	-0.52387	1.43781	0.0595711	-8.79402	1.44305430297594e-18	2.73555232161913e-17	NSFL1C
ENSG00000140451	130.603	-0.523654	1.43759	0.217992	-2.40217	0.0162983	0.0451268	PIF1
ENSG00000102172	2816.53	-0.52347	1.43741	0.046253	-11.3175	1.07459546800115e-29	3.75789469940035e-28	SMS
ENSG00000103550	364.752	-0.52321	1.43715	0.132716	-3.94232	8.06973996083283e-05	0.000397275	KNOP1
ENSG00000145912	951.375	-0.523156	1.4371	0.0750056	-6.97489	3.06119068473232e-12	3.73909551180581e-11	NHP2
ENSG00000142197	998.23	-0.523136	1.43708	0.071667	-7.29954	2.88753630544778e-13	3.82929814636742e-12	DOP1B
ENSG00000135624	4737.27	-0.523108	1.43705	0.0398997	-13.1106	2.86457980062228e-39	1.43858258380759e-37	CCT7
ENSG00000143621	2939.71	-0.522803	1.43674	0.0489205	-10.6868	1.17368110300728e-26	3.58827813468314e-25	ILF2
ENSG00000122687	514.61	-0.522175	1.43612	0.0885149	-5.89929	3.65059633205929e-09	3.29112325003838e-08	MRM2
ENSG00000054967	122.584	-0.522156	1.4361	0.16835	-3.10161	0.0019247	0.00699255	RELT
ENSG00000100911	336.211	-0.522103	1.43605	0.0940947	-5.5487	2.87806743543905e-08	2.33739973004348e-07	PSME2
ENSG00000178966	431.048	-0.521524	1.43547	0.0911954	-5.71875	1.07308194480725e-08	9.25472756115577e-08	RMI1
ENSG00000170144	8853.31	-0.521415	1.43536	0.0797266	-6.54004	6.15025148685852e-11	6.63404239607127e-10	HNRNPA3
ENSG00000136159	479.631	-0.521258	1.43521	0.0818974	-6.36477	1.95585808036124e-10	2.00655580823129e-09	NUDT15
ENSG00000090273	1771.88	-0.521119	1.43507	0.0507895	-10.2604	1.06314088125629e-24	2.88609094585005e-23	NUDC
ENSG00000188807	262.622	-0.52107	1.43502	0.11362	-4.58609	4.51630617854009e-06	2.75164127830941e-05	TMEM201
ENSG00000168621	45.1824	-0.521038	1.43499	0.275465	-1.89148	0.05856	0.131446	GDNF
ENSG00000213186	793.473	-0.520611	1.43456	0.0773701	-6.72885	1.7101470300091e-11	1.93744985640898e-10	TRIM59
ENSG00000188566	521.89	-0.520126	1.43408	0.11458	-4.53941	5.64118800546173e-06	3.39246473025746e-05	NDOR1
ENSG00000196705	172.413	-0.519848	1.4338	0.176351	-2.9478	0.00320042	0.0109421	ZNF431
ENSG00000187123	415.906	-0.519704	1.43366	0.0866183	-5.99993	1.9739779959687e-09	1.83023129323563e-08	LYPD6
ENSG00000198937	78.4834	-0.519348	1.43331	0.19439	-2.67168	0.00754715	0.0231246	CCDC167
ENSG00000179091	1022.29	-0.519131	1.43309	0.0711966	-7.29151	3.06492479636928e-13	4.05751539377599e-12	CYC1
ENSG00000066056	29.0747	-0.519049	1.43301	0.290413	-1.78728	0.0738926	0.159164	TIE1
ENSG00000288920	362.581	-0.51896	1.43292	0.115648	-4.48741	7.20941297678063e-06	4.25699994469348e-05	RPSAP58
ENSG00000169230	1056.6	-0.518808	1.43277	0.0650822	-7.97158	1.56660042691236e-15	2.46868505545438e-14	PRELID1
ENSG00000205309	13.8869	-0.518794	1.43276	0.307895	-1.68497	0.0919944	0.189647	NT5M
ENSG00000179862	21.3651	-0.518712	1.43268	0.290713	-1.78427	0.0743791	0.159964	CITED4
ENSG00000164171	4217.68	-0.518624	1.43259	0.0616038	-8.4187	3.80697134945219e-17	6.57400001798863e-16	ITGA2
ENSG00000103121	262.74	-0.518397	1.43236	0.124019	-4.17999	2.91518169095467e-05	0.000155781	CMC2
ENSG00000234814	10.9151	-0.517657	1.43163	0.309709	-1.67143	0.0946369	0.193894	SVIL2P
ENSG00000080823	172.693	-0.517536	1.43151	0.169458	-3.05407	0.00225759	0.00803986	MOK
ENSG00000148688	436.794	-0.517286	1.43126	0.0851713	-6.07348	1.25164446629314e-09	1.18929517929355e-08	RPP30
ENSG00000137814	404.363	-0.51714	1.43112	0.108745	-4.75551	1.97946502725925e-06	1.2691500330683e-05	HAUS2
ENSG00000236750	5.27005	-0.516807	1.43078	0.303971	-1.70018	0.0890965	0.185195	#REF!
ENSG00000125520	914.463	-0.51673	1.43071	0.0731054	-7.06828	1.56860629229388e-12	1.9645415027854e-11	SLC2A4RG
ENSG00000168090	2317.68	-0.515747	1.42973	0.0549677	-9.38274	6.42819121872281e-21	1.40057759455444e-19	COPS6
ENSG00000139350	1143.86	-0.515686	1.42967	0.0762406	-6.76394	1.34290028902649e-11	1.54076432412125e-10	NEDD1
ENSG00000054654	445.938	-0.515511	1.4295	0.13183	-3.91042	9.2135162977296e-05	0.000446876	SYNE2
ENSG00000104356	373.027	-0.515046	1.42904	0.125928	-4.08999	4.31391695838074e-05	0.000223684	POP1
ENSG00000160193	277.683	-0.514662	1.42866	0.132198	-3.89311	9.89662159601671e-05	0.000477438	WDR4
ENSG00000214367	303.728	-0.514433	1.42843	0.139555	-3.68625	0.000227584	0.00102436	HAUS3
ENSG00000214114	235.139	-0.514303	1.4283	0.176283	-2.91748	0.00352876	0.0118973	MYCBP
ENSG00000029639	249.609	-0.51395	1.42795	0.1309	-3.92628	8.62695214122553e-05	0.000421362	TFB1M
ENSG00000160818	576.958	-0.513698	1.4277	0.0930989	-5.51776	3.4334018489659e-08	2.76932154400267e-07	GPATCH4
ENSG00000102879	44.0684	-0.513587	1.4276	0.271798	-1.88959	0.0588126	0.131855	CORO1A
ENSG00000104886	412.339	-0.513575	1.42758	0.115836	-4.43363	9.26605942133689e-06	5.38627067008034e-05	PLEKHJ1
ENSG00000115159	1558.16	-0.513045	1.42706	0.0745854	-6.87863	6.04327986626534e-12	7.22035239559955e-11	GPD2
ENSG00000137842	436.744	-0.513	1.42701	0.112817	-4.54719	5.43665196112852e-06	3.27589292244711e-05	TMEM62
ENSG00000135617	129.28	-0.512821	1.42684	0.148886	-3.44439	0.000572347	0.00236361	PRADC1
ENSG00000059378	685.332	-0.512648	1.42667	0.105596	-4.85481	1.20502309725171e-06	7.99018994831361e-06	PARP12
ENSG00000179044	12.0445	-0.512617	1.42664	0.302862	-1.69258	0.0905355	0.187371	EXOC3L1
ENSG00000105287	659.232	-0.512514	1.42653	0.119459	-4.29028	1.78448357621971e-05	9.92765480275423e-05	PRKD2
ENSG00000169515	52.5604	-0.512113	1.42614	0.201913	-2.5363	0.011203	0.0326167	CCDC8
ENSG00000140830	208.729	-0.512047	1.42607	0.142678	-3.58882	0.000332174	0.00144338	TXNL4B
ENSG00000185340	536.827	-0.511977	1.426	0.107891	-4.74532	2.08175391337632e-06	1.33025551485962e-05	GAS2L1
ENSG00000259477	2.53626	-0.511774	1.4258	0.257214	-1.98968	0.0466257	NA	#REF!
ENSG00000205581	3059.75	-0.511757	1.42579	0.0476004	-10.7511	5.85573776922841e-27	1.82301494738357e-25	HMGN1
ENSG00000235162	9157.07	-0.511568	1.4256	0.0393724	-12.9931	1.33926914087536e-38	6.55386115999614e-37	C12orf75
ENSG00000185361	261.83	-0.511255	1.42529	0.10782	-4.74173	2.11902202266886e-06	1.35181425744352e-05	TNFAIP8L1
ENSG00000284946	202.298	-0.511137	1.42517	0.167558	-3.05052	0.00228447	0.00812617	#REF!
ENSG00000179029	106.113	-0.510841	1.42488	0.176063	-2.90147	0.00371416	0.0124513	TMEM107
ENSG00000162613	2169.02	-0.510693	1.42473	0.0566864	-9.00909	2.07780854995423e-19	4.20419994182945e-18	FUBP1
ENSG00000105447	710.953	-0.510587	1.42463	0.0849912	-6.00753	1.88370021937574e-09	1.75076676336032e-08	GRWD1
ENSG00000130669	592.434	-0.509892	1.42394	0.0948962	-5.37316	7.73685814765748e-08	5.98210278887782e-07	PAK4
ENSG00000177963	2214.27	-0.509395	1.42345	0.0755775	-6.74003	1.58358565657047e-11	1.80072616939049e-10	RIC8A
ENSG00000155287	431.608	-0.509324	1.42338	0.0862618	-5.9044	3.53926555738483e-09	3.19639920651317e-08	SLC25A28
ENSG00000224877	232.347	-0.509286	1.42335	0.136403	-3.73368	0.0001887	0.000861751	NDUFAF8
ENSG00000163781	1144.59	-0.509271	1.42333	0.0602733	-8.44935	2.92919531679744e-17	5.11007798034014e-16	TOPBP1
ENSG00000142864	9549.13	-0.509219	1.42328	0.0382258	-13.3213	1.73982803344274e-40	9.22108857724654e-39	SERBP1
ENSG00000157873	116.804	-0.508808	1.42287	0.309979	-1.64143	0.100709	0.203934	TNFRSF14
ENSG00000188522	675.238	-0.508579	1.42265	0.0891733	-5.70326	1.17535378481167e-08	1.00687326185461e-07	FAM83G
ENSG00000102144	7390.19	-0.508232	1.42231	0.0308307	-16.4846	4.73437544776902e-61	5.1430091300339e-59	PGK1
ENSG00000173457	1495.52	-0.50802	1.4221	0.0728668	-6.9719	3.12691343118169e-12	3.81329084597213e-11	PPP1R14B
ENSG00000001626	5.64405	-0.507717	1.4218	0.236458	-2.14718	0.0317793	0.0790328	CFTR
ENSG00000105255	105.638	-0.507643	1.42173	0.162473	-3.12447	0.00178125	0.00652558	FSD1
ENSG00000234373	6.3542	-0.50752	1.4216	0.300613	-1.68828	0.0913567	0.188637	SNX18P7
ENSG00000115233	1612.19	-0.507308	1.4214	0.0513711	-9.87536	5.32403064255834e-23	1.31106394456698e-21	PSMD14
ENSG00000284194	244.771	-0.507161	1.42125	0.114342	-4.43548	9.18678066889876e-06	5.34627353744386e-05	SCO2
ENSG00000100908	72.3944	-0.506492	1.42059	0.190256	-2.66216	0.0077642	0.0236807	EMC9
ENSG00000121900	345.832	-0.505855	1.41996	0.112231	-4.50727	6.56658884447564e-06	3.90452023799819e-05	TMEM54
ENSG00000104064	366.841	-0.505604	1.41972	0.0918092	-5.50712	3.64747649898252e-08	2.92964853355612e-07	GABPB1
ENSG00000140379	2.51689	-0.505435	1.41955	0.268837	-1.88008	0.0600976	NA	BCL2A1
ENSG00000060688	681.69	-0.505039	1.41916	0.074289	-6.7983	1.058584246535e-11	1.22742883453267e-10	SNRNP40
ENSG00000122566	21529	-0.504748	1.41888	0.0403859	-12.4981	7.64505116493207e-36	3.34569281980756e-34	HNRNPA2B1
ENSG00000108064	869.391	-0.504469	1.4186	0.0980084	-5.1472	2.64397192376913e-07	1.9030882498295e-06	TFAM
ENSG00000239306	781.974	-0.504178	1.41831	0.115189	-4.37695	1.20350180715979e-05	6.88350902922571e-05	RBM14
ENSG00000068120	859.873	-0.504032	1.41817	0.0735532	-6.85262	7.25097321289465e-12	8.58293328453689e-11	COASY
ENSG00000158427	40.3928	-0.50385	1.41799	0.22204	-2.26918	0.0232574	0.0608218	TMSB15B
ENSG00000217930	60.5503	-0.50358	1.41773	0.215652	-2.33515	0.0195358	0.0525241	PAM16
ENSG00000132639	7.18174	-0.503524	1.41767	0.309897	-1.62481	0.104203	0.209267	SNAP25
ENSG00000119397	516.744	-0.502957	1.41711	0.133707	-3.76162	0.000168816	0.000777903	CNTRL
ENSG00000167797	271.842	-0.502856	1.41702	0.150758	-3.33551	0.000851435	0.00337249	CDK2AP2
ENSG00000181026	744.451	-0.502594	1.41676	0.0751488	-6.68799	2.26260073261743e-11	2.53706115823581e-10	AEN
ENSG00000037897	244.895	-0.502574	1.41674	0.125834	-3.99394	6.49831355428687e-05	0.000325916	METTL1
ENSG00000137563	801.287	-0.502371	1.41654	0.0614509	-8.17517	2.95451694125485e-16	4.86083093331906e-15	GGH
ENSG00000117593	843.939	-0.50234	1.41651	0.0865176	-5.80621	6.39029654521875e-09	5.62853204043218e-08	DARS2
ENSG00000136861	1195.92	-0.502242	1.41641	0.120704	-4.16093	3.16952574527258e-05	0.000168451	CDK5RAP2
ENSG00000131504	2805.74	-0.502241	1.41641	0.0487735	-10.2974	7.23811729233596e-25	1.993997168466e-23	DIAPH1
ENSG00000105618	859.37	-0.501852	1.41603	0.0870364	-5.766	8.11756096463245e-09	7.08067661134824e-08	PRPF31
ENSG00000169738	409.707	-0.501809	1.41599	0.125455	-3.99992	6.33632847200679e-05	0.000318626	DCXR
ENSG00000121281	379.732	-0.501715	1.4159	0.11602	-4.32438	1.52963528820577e-05	8.60742972426445e-05	ADCY7
ENSG00000179218	35279.1	-0.501685	1.41587	0.0351258	-14.2825	2.81302189706138e-46	1.88153084704319e-44	CALR
ENSG00000162419	367.546	-0.501682	1.41586	0.0898585	-5.58303	2.36369322522015e-08	1.94366105124404e-07	GMEB1
ENSG00000176909	40.2287	-0.501651	1.41583	0.230726	-2.17422	0.0296883	0.074792	MAMSTR
ENSG00000134058	151.098	-0.501594	1.41578	0.262424	-1.91138	0.0559552	0.126538	CDK7
ENSG00000023445	133.85	-0.501487	1.41567	0.166114	-3.01893	0.00253669	0.00889404	BIRC3
ENSG00000166801	1903.01	-0.500976	1.41517	0.066941	-7.48385	7.21762278130514e-14	1.00410833915759e-12	FAM111A
ENSG00000197771	1533.74	-0.5007	1.4149	0.0539536	-9.28021	1.69140154288803e-20	3.62338425628194e-19	MCMBP
ENSG00000140406	413.067	-0.500409	1.41461	0.093325	-5.362	8.23053529560741e-08	6.34140387941744e-07	TLNRD1
ENSG00000171729	162.774	-0.500407	1.41461	0.150389	-3.32741	0.000876586	0.00346584	TMEM51
ENSG00000145708	17.8929	-0.500178	1.41439	0.300613	-1.66386	0.0961407	0.196345	CRHBP
ENSG00000073536	302.719	-0.499879	1.4141	0.124246	-4.0233	5.73878664432368e-05	0.000290582	NLE1
ENSG00000185104	862.425	-0.499698	1.41392	0.0805686	-6.20215	5.56979585131903e-10	5.46875404196497e-09	FAF1
ENSG00000147224	1030.77	-0.499534	1.41376	0.0708265	-7.05292	1.75197322209534e-12	2.17816346126902e-11	PRPS1
ENSG00000108798	36.78	-0.499348	1.41357	0.232038	-2.15201	0.0313969	0.0782087	ABI3
ENSG00000136270	664.233	-0.499293	1.41352	0.0916149	-5.44991	5.0396069200035e-08	3.98100356852468e-07	TBRG4
ENSG00000123213	1082.2	-0.499151	1.41338	0.0705124	-7.07892	1.45280787984404e-12	1.82998834667527e-11	NLN
ENSG00000196419	8410.44	-0.499143	1.41337	0.0454346	-10.986	4.46501566007088e-28	1.48999226286069e-26	XRCC6
ENSG00000183775	244.261	-0.498218	1.41247	0.130202	-3.82651	0.000129974	0.000612744	KCTD16
ENSG00000150630	1073.29	-0.498044	1.4123	0.0577518	-8.62387	6.47268824902159e-18	1.17606365255354e-16	VEGFC
ENSG00000147155	500.953	-0.497816	1.41207	0.0783105	-6.35695	2.05799332547923e-10	2.10851396430538e-09	EBP
ENSG00000091127	393.718	-0.497471	1.41174	0.113932	-4.36641	1.26306683967969e-05	7.18662510526514e-05	PUS7
ENSG00000110107	1811.59	-0.497345	1.41161	0.0802618	-6.19653	5.77198092330513e-10	5.65639358939634e-09	PRPF19
ENSG00000215193	894.219	-0.497048	1.41132	0.122188	-4.06791	4.74362070354251e-05	0.000243819	PEX26
ENSG00000100479	85.7981	-0.496842	1.41112	0.211158	-2.35294	0.0186256	0.0505294	POLE2
ENSG00000080824	19583.8	-0.496611	1.4109	0.0316923	-15.6698	2.43470368058269e-55	2.16816024857471e-53	HSP90AA1
ENSG00000011485	1175.03	-0.496284	1.41058	0.0569713	-8.71113	3.00865818212943e-18	5.57238420503947e-17	PPP5C
ENSG00000116353	210.696	-0.495801	1.4101	0.145351	-3.41105	0.000647134	0.00264042	MECR
ENSG00000255639	147.69	-0.495627	1.40993	0.217329	-2.28054	0.0225757	0.059333	#REF!
ENSG00000174791	952.618	-0.495557	1.40987	0.0593742	-8.34635	7.04074947653373e-17	1.1995902083656e-15	RIN1
ENSG00000118412	171.697	-0.495375	1.40969	0.142947	-3.46544	0.000529358	0.00220811	CASP8AP2
ENSG00000177192	305.097	-0.495264	1.40958	0.150385	-3.2933	0.000990193	0.00385923	PUS1
ENSG00000184260	12.6385	-0.495159	1.40948	0.306604	-1.61498	0.106315	0.21295	H2AC20
ENSG00000145088	14.3099	-0.495121	1.40944	0.291637	-1.69773	0.0895592	0.185878	EAF2
ENSG00000100583	27.7175	-0.494931	1.40925	0.260559	-1.8995	0.0574992	0.129403	SAMD15
ENSG00000119917	9998.5	-0.494438	1.40877	0.0894256	-5.52904	3.21992589547016e-08	2.59850394841499e-07	IFIT3
ENSG00000130706	1290.36	-0.494181	1.40852	0.0812785	-6.08009	1.20113688078236e-09	1.143431547728e-08	ADRM1
ENSG00000176641	351.809	-0.494084	1.40843	0.192702	-2.56398	0.0103479	0.0305041	RNF152
ENSG00000164466	1196.88	-0.494041	1.40838	0.0831688	-5.94022	2.84633355645137e-09	2.60282334830839e-08	SFXN1
ENSG00000111605	1568.43	-0.494031	1.40837	0.103448	-4.77562	1.79150962885546e-06	1.15978668576412e-05	CPSF6
ENSG00000135372	1125	-0.493996	1.40834	0.0815372	-6.05854	1.37360658668204e-09	1.30114607842973e-08	NAT10
ENSG00000238271	112.037	-0.493681	1.40803	0.146019	-3.38094	0.000722389	0.00291794	IFNWP19
ENSG00000162654	643.859	-0.493646	1.408	0.145612	-3.39015	0.000698552	0.00283286	GBP4
ENSG00000253540	5.9719	-0.493465	1.40782	0.308373	-1.60022	0.10955	0.218372	FAM86HP
ENSG00000271121	100.49	-0.493308	1.40767	0.188945	-2.61085	0.00903175	0.0271073	NUDT4P2
ENSG00000110880	11018.3	-0.493043	1.40741	0.0339792	-14.5101	1.04515043685045e-47	7.27662238238104e-46	CORO1C
ENSG00000177917	525.305	-0.492909	1.40728	0.105613	-4.66714	3.05416625388328e-06	1.90242637294551e-05	ARL6IP6
ENSG00000103044	43.6479	-0.492873	1.40724	0.250302	-1.96912	0.0489397	0.113577	HAS3
ENSG00000164070	136.588	-0.492831	1.4072	0.209156	-2.35629	0.0184585	0.0501293	HSPA4L
ENSG00000158169	274.474	-0.492793	1.40717	0.138926	-3.54716	0.000389405	0.0016684	FANCC
ENSG00000123146	2119.83	-0.492498	1.40688	0.0778408	-6.32699	2.49982607048606e-10	2.54248578496912e-09	ADGRE5
ENSG00000256984	1.75296	-0.491853	1.40625	0.221158	-2.22399	0.026149	NA	#REF!
ENSG00000149091	1044.75	-0.491834	1.40623	0.101487	-4.84626	1.25810993449101e-06	8.30981882992618e-06	DGKZ
ENSG00000135905	3281.91	-0.491829	1.40623	0.0666942	-7.37439	1.65095183828933e-13	2.22994967434547e-12	DOCK10
ENSG00000262814	543.831	-0.491545	1.40595	0.0912281	-5.38809	7.12114616911192e-08	5.53959349275202e-07	MRPL12
ENSG00000196632	6.09353	-0.491419	1.40583	0.250533	-1.96149	0.0498218	0.115193	WNK3
ENSG00000048740	41.587	-0.491384	1.40579	0.259457	-1.89389	0.0582398	0.130858	CELF2
ENSG00000203995	39.7975	-0.491334	1.40574	0.250267	-1.96324	0.0496188	0.114927	ZYG11A
ENSG00000120533	1202.5	-0.491271	1.40568	0.0865548	-5.67584	1.38013508001326e-08	1.169221737863e-07	ENY2
ENSG00000112039	213.67	-0.491228	1.40564	0.11494	-4.27379	1.92180336466863e-05	0.00010623	FANCE
ENSG00000198924	288.797	-0.490236	1.40467	0.125413	-3.90899	9.26844355333033e-05	0.000449398	DCLRE1A
ENSG00000013275	623.916	-0.489856	1.40431	0.105013	-4.66474	3.09011827702672e-06	1.92247529038255e-05	PSMC4
ENSG00000143061	23.6397	-0.489678	1.40413	0.309073	-1.58435	0.113115	0.223703	IGSF3
ENSG00000117411	1503.77	-0.488932	1.40341	0.0552093	-8.85598	8.29532093134982e-19	1.60024471921266e-17	B4GALT2
ENSG00000251493	310.933	-0.48891	1.40338	0.121815	-4.01356	5.98095087536763e-05	0.000302145	FOXD1
ENSG00000157240	430.599	-0.488715	1.40319	0.0923219	-5.2936	1.19929816899998e-07	9.02685506367211e-07	FZD1
ENSG00000183486	3691.78	-0.488563	1.40305	0.079055	-6.18005	6.4081756276503e-10	6.25982309239283e-09	MX2
ENSG00000166123	412.195	-0.48811	1.40261	0.135621	-3.59907	0.000319357	0.00139282	GPT2
ENSG00000176125	21.9176	-0.487956	1.40246	0.287003	-1.70018	0.0890971	0.185195	UFSP1
ENSG00000170379	81.7658	-0.487931	1.40243	0.170965	-2.85397	0.0043176	0.0141813	TCAF2
ENSG00000132563	80.6404	-0.487703	1.40221	0.181325	-2.68966	0.00715247	0.0220343	REEP2
ENSG00000119522	890.427	-0.487368	1.40189	0.0910303	-5.35391	8.60727638676853e-08	6.60509280641952e-07	DENND1A
ENSG00000278677	2.61639	-0.487135	1.40166	0.269195	-1.8096	0.0703583	NA	H2AC17
ENSG00000174628	60.6845	-0.487094	1.40162	0.201203	-2.42091	0.0154819	0.0431863	IQCK
ENSG00000173674	2387.12	-0.486924	1.40145	0.0652924	-7.45759	8.81199473839838e-14	1.21488139881231e-12	EIF1AX
ENSG00000075336	415.063	-0.48683	1.40136	0.129311	-3.76481	0.000166677	0.000768744	TIMM21
ENSG00000213780	93.258	-0.486709	1.40124	0.25459	-1.91174	0.0559098	0.126476	GTF2H4
ENSG00000115232	2221.84	-0.486636	1.40117	0.0512794	-9.48989	2.31285641017019e-21	5.14913105153732e-20	ITGA4
ENSG00000110063	335.49	-0.48653	1.40107	0.12322	-3.94845	7.86582804854796e-05	0.000387772	DCPS
ENSG00000106459	266.615	-0.4865	1.40104	0.124818	-3.89769	9.71141031634526e-05	0.000469094	NRF1
ENSG00000117697	531.283	-0.486489	1.40103	0.0828615	-5.87111	4.32879824443595e-09	3.87064814419296e-08	NSL1
ENSG00000185614	33.5706	-0.486448	1.40099	0.252479	-1.92668	0.0540192	0.122917	INKA1
ENSG00000185262	339.179	-0.486274	1.40082	0.103204	-4.71175	2.45599409259614e-06	1.55448188083864e-05	UBALD2
ENSG00000140538	4.57269	-0.486107	1.40066	0.28697	-1.69393	0.0902791	0.186998	NTRK3
ENSG00000212242	1.89801	-0.48595	1.40051	0.233671	-2.07964	0.0375589	NA	RNA5SP219
ENSG00000174799	386.834	-0.48588	1.40044	0.0913692	-5.31777	1.05045841315557e-07	7.95740430974476e-07	CEP135
ENSG00000110400	234.225	-0.485104	1.39969	0.14825	-3.27219	0.00106716	0.00412145	NECTIN1
ENSG00000115241	2212.91	-0.484783	1.39937	0.0539563	-8.98473	2.59371353479646e-19	5.21363651082381e-18	PPM1G
ENSG00000095485	360.276	-0.484636	1.39923	0.0998325	-4.85449	1.20696798733025e-06	7.99962296059605e-06	CWF19L1
ENSG00000180423	78.7681	-0.484167	1.39878	0.229954	-2.1055	0.0352479	0.0862999	HARBI1
ENSG00000286064	7.83175	-0.483974	1.39859	0.30994	-1.56151	0.118403	0.231768	#REF!
ENSG00000010256	2711.95	-0.483773	1.3984	0.0747491	-6.47195	9.67439565134771e-11	1.02761940493546e-09	UQCRC1
ENSG00000204267	1286.27	-0.483753	1.39838	0.0687806	-7.03327	2.01750319795766e-12	2.49814846266108e-11	TAP2
ENSG00000198917	443.574	-0.483718	1.39834	0.142372	-3.39756	0.000679891	0.00276157	SPOUT1
ENSG00000184164	726.319	-0.482986	1.39763	0.0878707	-5.49656	3.87277194297884e-08	3.10247112189367e-07	CRELD2
ENSG00000177842	23.3477	-0.482936	1.39758	0.284651	-1.69659	0.089774	0.186223	ZNF620
ENSG00000255330	154.086	-0.48281	1.39746	0.181038	-2.66689	0.00765559	0.0234069	#REF!
ENSG00000130810	369.32	-0.482238	1.39691	0.102108	-4.72284	2.32568815101427e-06	1.47566550990412e-05	PPAN
ENSG00000004777	114.026	-0.481992	1.39667	0.213972	-2.25259	0.0242848	0.0630458	ARHGAP33
ENSG00000101464	376.478	-0.48177	1.39646	0.102518	-4.69937	2.60968178505852e-06	1.64563589550191e-05	PIGU
ENSG00000197696	30.7096	-0.481562	1.39625	0.257752	-1.86832	0.0617176	0.137044	NMB
ENSG00000143815	1838.54	-0.481528	1.39622	0.0455763	-10.5653	4.31533717145437e-26	1.27602354160553e-24	LBR
ENSG00000172061	48.0027	-0.481454	1.39615	0.242352	-1.98659	0.0469677	0.109649	LRRC15
ENSG00000166197	1935.12	-0.48142	1.39612	0.0443131	-10.8641	1.70954081395907e-27	5.55945576378153e-26	NOLC1
ENSG00000146540	646.838	-0.481072	1.39578	0.0785996	-6.12054	9.32573341274637e-10	8.93322443296036e-09	C7orf50
ENSG00000073050	629.197	-0.481027	1.39574	0.0854277	-5.6308	1.79373853837297e-08	1.49889215451493e-07	XRCC1
ENSG00000196636	54.2511	-0.481012	1.39572	0.201243	-2.39021	0.0168389	0.0463553	SDHAF3
ENSG00000137168	589.525	-0.480919	1.39563	0.0781286	-6.15548	7.48487373523229e-10	7.27448039356301e-09	PPIL1
ENSG00000117676	38.242	-0.48041	1.39514	0.24314	-1.97586	0.0481709	0.11215	RPS6KA1
ENSG00000167487	107.873	-0.480077	1.39482	0.226744	-2.11727	0.0342373	0.0842294	KLHL26
ENSG00000136518	1123.23	-0.479654	1.39441	0.0836431	-5.73453	9.77821571083095e-09	8.46653081078562e-08	ACTL6A
ENSG00000099864	9.4554	-0.479443	1.39421	0.305147	-1.57119	0.116139	0.228393	PALM
ENSG00000159399	1991.25	-0.479266	1.39403	0.0468232	-10.2357	1.37259837622074e-24	3.68197711533679e-23	HK2
ENSG00000104973	746.517	-0.479075	1.39385	0.1072	-4.46898	7.85952475167545e-06	4.61950654725299e-05	MED25
ENSG00000107201	3543.56	-0.478723	1.39351	0.0921725	-5.19377	2.06072842259024e-07	1.50448890604455e-06	RIGI
ENSG00000104969	1017.47	-0.478582	1.39337	0.0697175	-6.86459	6.66814637739879e-12	7.96071691836456e-11	SGTA
ENSG00000156136	748.128	-0.47858	1.39337	0.0656517	-7.28968	3.10698134205884e-13	4.10964017412048e-12	DCK
ENSG00000110958	5330.54	-0.478433	1.39323	0.0420555	-11.3762	5.49314115934675e-30	1.97508082482897e-28	PTGES3
ENSG00000139239	4.68728	-0.47841	1.39321	0.289822	-1.6507	0.098799	0.20066	RPL14P1
ENSG00000077684	825.723	-0.478038	1.39285	0.0907928	-5.26515	1.40075835863493e-07	1.04609535734818e-06	JADE1
ENSG00000204138	865.292	-0.478022	1.39283	0.0945166	-5.05755	4.24679194481305e-07	2.99899088145235e-06	PHACTR4
ENSG00000183023	1408.27	-0.47794	1.39275	0.063369	-7.54217	4.62229713502066e-14	6.56160567350431e-13	SLC8A1
ENSG00000183520	722.337	-0.477412	1.39224	0.091138	-5.23834	1.62026610431394e-07	1.19891864346747e-06	UTP11
ENSG00000175567	145.377	-0.477083	1.39193	0.187052	-2.55054	0.0107555	0.0315431	UCP2
ENSG00000170965	2.21268	-0.47659	1.39145	0.217897	-2.18722	0.0287262	NA	PLAC1
ENSG00000142634	1239.68	-0.476456	1.39132	0.0726499	-6.55825	5.44435997551109e-11	5.89337538833239e-10	EFHD2
ENSG00000278615	425.74	-0.476278	1.39115	0.094146	-5.05893	4.21621330433994e-07	2.98152073788434e-06	C11orf98
ENSG00000104472	681.996	-0.476015	1.3909	0.0793893	-5.99596	2.02291863893389e-09	1.87334007210099e-08	CHRAC1
ENSG00000144381	6395.82	-0.475597	1.39049	0.0466356	-10.1982	2.02065966529534e-24	5.31794572050322e-23	HSPD1
ENSG00000152455	342.533	-0.475555	1.39045	0.153624	-3.09558	0.00196427	0.00712111	SUV39H2
ENSG00000141759	589.496	-0.47554	1.39044	0.0752488	-6.31957	2.62292330016906e-10	2.665913482992e-09	TXNL4A
ENSG00000140365	892.793	-0.475487	1.39039	0.0753422	-6.31104	2.77171779298454e-10	2.8134129513018e-09	COMMD4
ENSG00000167523	85.9958	-0.475475	1.39038	0.191653	-2.48091	0.0131047	0.0373442	SPATA33
ENSG00000100242	2628.74	-0.475127	1.39004	0.0631414	-7.5248	5.28025160755288e-14	7.44729409510934e-13	SUN2
ENSG00000070047	170.804	-0.475102	1.39002	0.244697	-1.94159	0.0521863	0.119393	PHRF1
ENSG00000108344	2159.77	-0.474729	1.38966	0.0494404	-9.60203	7.83836102719808e-22	1.81086238089884e-20	PSMD3
ENSG00000140092	4388.28	-0.474305	1.38925	0.0661659	-7.16842	7.58697484576913e-13	9.76552048005427e-12	FBLN5
ENSG00000171310	58.6546	-0.473886	1.38885	0.265929	-1.782	0.0747486	0.160511	CHST11
ENSG00000138400	13.1016	-0.473844	1.38881	0.309557	-1.53072	0.125839	0.243429	MDH1B
ENSG00000183831	34.2495	-0.473594	1.38856	0.244589	-1.93628	0.0528332	0.120711	ANKRD45
ENSG00000100003	316.423	-0.473439	1.38841	0.128971	-3.67089	0.000241712	0.00108286	SEC14L2
ENSG00000145244	713.479	-0.473141	1.38813	0.0805128	-5.8766	4.18781025208171e-09	3.75774397370449e-08	CORIN
ENSG00000171792	484.972	-0.473045	1.38804	0.086565	-5.46462	4.63906109650625e-08	3.67787260948169e-07	RHNO1
ENSG00000141480	226.125	-0.473043	1.38803	0.111343	-4.24851	2.15195187321721e-05	0.000118099	ARRB2
ENSG00000141030	1020.33	-0.472984	1.38798	0.0784014	-6.03286	1.61085315816707e-09	1.51277975620141e-08	COPS3
ENSG00000178404	5.3251	-0.472978	1.38797	0.303117	-1.56038	0.11867	0.232141	CEP295NL
ENSG00000135976	144.197	-0.472664	1.38767	0.165595	-2.85434	0.00431264	0.0141722	ANKRD36
ENSG00000141543	1715.35	-0.472338	1.38736	0.078432	-6.02226	1.71995511921862e-09	1.60833654218996e-08	EIF4A3
ENSG00000129255	739.617	-0.47216	1.38718	0.0955969	-4.93907	7.84946815636857e-07	5.36263620656099e-06	MPDU1
ENSG00000146530	22.5854	-0.472152	1.38718	0.293649	-1.60788	0.107861	0.215483	VWDE
ENSG00000173786	3645.78	-0.472112	1.38714	0.0527797	-8.94497	3.72058806734671e-19	7.39147178048632e-18	CNP
ENSG00000055332	6634.05	-0.471837	1.38687	0.0703779	-6.70434	2.02316319896302e-11	2.28026421769806e-10	EIF2AK2
ENSG00000125247	147.346	-0.47178	1.38682	0.164414	-2.86947	0.00411158	0.0135961	TMTC4
ENSG00000126953	146.994	-0.471742	1.38678	0.140136	-3.36632	0.000761789	0.00305533	TIMM8A
ENSG00000108651	919.327	-0.471692	1.38673	0.0963451	-4.89585	9.78795701932474e-07	6.6015912666225e-06	UTP6
ENSG00000113356	115.878	-0.471267	1.38633	0.18098	-2.60398	0.00921485	0.0275887	POLR3G
ENSG00000108561	2149.61	-0.471164	1.38623	0.0453384	-10.3922	2.69176991377048e-25	7.63515551281898e-24	C1QBP
ENSG00000213390	293.694	-0.470658	1.38574	0.168863	-2.78721	0.00531642	0.0170145	ARHGAP19
ENSG00000135763	346.227	-0.470483	1.38557	0.102395	-4.59479	4.33193945757028e-06	2.64457220691925e-05	URB2
ENSG00000121578	1049.57	-0.470409	1.3855	0.0579682	-8.11496	4.85960717856998e-16	7.86004257171661e-15	B4GALT4
ENSG00000181896	98.8159	-0.470352	1.38545	0.160653	-2.92776	0.00341414	0.0115593	ZNF101
ENSG00000240661	19.6135	-0.469869	1.38498	0.28026	-1.67654	0.0936317	0.192272	BTNL12P
ENSG00000110108	2080.64	-0.469858	1.38497	0.0491564	-9.55844	1.19549984444253e-21	2.72087237998904e-20	TMEM109
ENSG00000166598	25689.3	-0.469788	1.38491	0.0336678	-13.9536	2.98934468703657e-44	1.83151170285357e-42	HSP90B1
ENSG00000142230	3420.55	-0.469436	1.38457	0.0625313	-7.50722	6.03977333565951e-14	8.47172236101619e-13	SAE1
ENSG00000111817	2217.23	-0.469346	1.38448	0.0624889	-7.51087	5.87377327594756e-14	8.26917144004492e-13	DSE
ENSG00000174276	83.3855	-0.469314	1.38445	0.17731	-2.64685	0.00812457	0.0246619	ZNHIT2
ENSG00000184012	5.66124	-0.469097	1.38424	0.301721	-1.55474	0.120009	0.234341	TMPRSS2
ENSG00000171388	6.01792	-0.468807	1.38396	0.308146	-1.52138	0.128165	0.246713	APLN
ENSG00000113360	1394.63	-0.468634	1.3838	0.0761843	-6.15132	7.68429281260998e-10	7.45882845441996e-09	DROSHA
ENSG00000103599	23.693	-0.46803	1.38322	0.27859	-1.67999	0.0929584	0.191377	IQCH
ENSG00000135678	32.4135	-0.467221	1.38244	0.287375	-1.62582	0.103987	0.208867	CPM
ENSG00000134802	570.509	-0.467199	1.38242	0.0808958	-5.77531	7.68104572358236e-09	6.72289013417778e-08	SLC43A3
ENSG00000213412	2.6946	-0.467193	1.38242	0.272529	-1.71429	0.086476	NA	HNRNPA1P33
ENSG00000177469	31665.2	-0.466625	1.38187	0.033446	-13.9516	3.0759850226277e-44	1.87708615902743e-42	CAVIN1
ENSG00000102054	2535.48	-0.46657	1.38182	0.0409128	-11.404	3.99293420999737e-30	1.4527262065209e-28	RBBP7
ENSG00000181192	482.325	-0.466512	1.38176	0.105225	-4.43346	9.2732971218043e-06	5.38843292923659e-05	DHTKD1
ENSG00000259399	4.09927	-0.466397	1.38165	0.271808	-1.7159	0.0861794	0.180083	TGIF2-RAB5IF
ENSG00000132792	980.136	-0.465902	1.38118	0.060709	-7.67434	1.6626935044233e-14	2.43941344897047e-13	CTNNBL1
ENSG00000163950	1091.39	-0.465609	1.3809	0.0604204	-7.70616	1.29664774627408e-14	1.913110545871e-13	SLBP
ENSG00000032389	380.059	-0.46544	1.38074	0.106246	-4.38077	1.18258251704585e-05	6.77397771637667e-05	EIPR1
ENSG00000144231	699.901	-0.464882	1.3802	0.0729902	-6.3691	1.90137179638538e-10	1.95852802994182e-09	POLR2D
ENSG00000138698	1246.16	-0.464663	1.37999	0.0602688	-7.70984	1.25974755275306e-14	1.86070909021394e-13	RAP1GDS1
ENSG00000268083	2.19238	-0.46466	1.37999	0.254074	-1.82884	0.0674241	NA	#REF!
ENSG00000006625	396.235	-0.464623	1.37996	0.0953909	-4.87073	1.11188200297564e-06	7.40787152656715e-06	GGCT
ENSG00000103966	1752.27	-0.464356	1.3797	0.0484693	-9.58043	9.66438773595437e-22	2.21600938550319e-20	EHD4
ENSG00000178202	1396.21	-0.464336	1.37968	0.0678631	-6.84224	7.79633478205278e-12	9.18588152743865e-11	POGLUT3
ENSG00000156113	3470.78	-0.46413	1.37949	0.0426764	-10.8756	1.50717571241083e-27	4.92226234264322e-26	KCNMA1
ENSG00000134531	6451.7	-0.46387	1.37924	0.075491	-6.1447	8.01155531968946e-10	7.74703237573759e-09	EMP1
ENSG00000108384	140.284	-0.463852	1.37922	0.194195	-2.38859	0.0169132	0.0465433	RAD51C
ENSG00000214456	3.09942	-0.463596	1.37897	0.272023	-1.70425	0.0883337	NA	PLIN5
ENSG00000122034	995.236	-0.463438	1.37882	0.0578044	-8.01735	1.08053153274396e-15	1.71685700073021e-14	GTF3A
ENSG00000196873	209.299	-0.463416	1.3788	0.156126	-2.96822	0.00299527	0.0103098	ZNG1C
ENSG00000215784	91.8353	-0.463332	1.37872	0.215208	-2.15295	0.0313229	0.0780499	FAM72D
ENSG00000165704	823.601	-0.463266	1.37866	0.07651	-6.05497	1.40440227495459e-09	1.32949503371319e-08	HPRT1
ENSG00000257335	110.27	-0.463189	1.37859	0.275975	-1.67837	0.0932747	0.191847	MGAM
ENSG00000157168	1414.98	-0.463155	1.37855	0.0686184	-6.74972	1.48129524473312e-11	1.68942660190448e-10	NRG1
ENSG00000225883	2.30111	-0.463041	1.37844	0.244047	-1.89735	0.0577824	NA	BMS1P11
ENSG00000196456	78.4805	-0.462957	1.37836	0.190976	-2.42416	0.015344	0.042872	ZNF775
ENSG00000142528	170.495	-0.462848	1.37826	0.158186	-2.92597	0.00343383	0.0116106	ZNF473
ENSG00000075624	83244	-0.462666	1.37809	0.0541495	-8.54423	1.293939731769e-17	2.30456684552393e-16	ACTB
ENSG00000198168	210.249	-0.46229	1.37773	0.142757	-3.2383	0.00120245	0.00458729	SVIP
ENSG00000147100	2106.31	-0.462207	1.37765	0.0542599	-8.51839	1.6178579639829e-17	2.86814009656552e-16	SLC16A2
ENSG00000091732	341.389	-0.462178	1.37762	0.122294	-3.77923	0.000157313	0.000730394	ZC3HC1
ENSG00000123892	218.536	-0.461963	1.37741	0.125924	-3.6686	0.000243882	0.00109194	RAB38
ENSG00000175792	515.744	-0.461599	1.37707	0.0830676	-5.55691	2.74594361224859e-08	2.23602436516809e-07	RUVBL1
ENSG00000078549	3.82338	-0.461439	1.37691	0.257261	-1.79366	0.0728671	0.157291	ADCYAP1R1
ENSG00000130940	42.299	-0.461407	1.37688	0.25293	-1.82425	0.0681138	0.148723	CASZ1
ENSG00000173110	8.30364	-0.460914	1.37641	0.309212	-1.49061	0.136063	0.258603	HSPA6
ENSG00000030110	344.523	-0.460548	1.37606	0.101835	-4.52248	6.11199198216085e-06	3.65692895276398e-05	BAK1
ENSG00000167085	1912.05	-0.460486	1.37601	0.0605387	-7.60647	2.81682358209811e-14	4.0588228416742e-13	PHB1
ENSG00000189014	7.83717	-0.45999	1.37553	0.309681	-1.48536	0.137447	0.260788	SHLD2P3
ENSG00000086061	4533.7	-0.459952	1.3755	0.0427032	-10.7709	4.72331191622446e-27	1.48251984878709e-25	DNAJA1
ENSG00000172974	4.47045	-0.45977	1.37532	0.276153	-1.66491	0.0959305	0.196125	VDAC2P5
ENSG00000240891	132.907	-0.459727	1.37528	0.152628	-3.01207	0.00259477	0.00906157	PLCXD2
ENSG00000188641	2150.39	-0.459454	1.37502	0.0466122	-9.85695	6.39630121225717e-23	1.56255415738665e-21	DPYD
ENSG00000103540	645.285	-0.458785	1.37438	0.0887454	-5.16968	2.34500280511191e-07	1.69506408522412e-06	CCP110
ENSG00000130813	1782.49	-0.45873	1.37433	0.0669402	-6.85283	7.24054547650282e-12	8.57721848906371e-11	SHFL
ENSG00000229183	15.2043	-0.458659	1.37426	0.293326	-1.56365	0.117899	0.231018	PGA4
ENSG00000168237	81.1166	-0.458448	1.37406	0.204524	-2.24154	0.0249912	0.0646824	GLYCTK
ENSG00000121073	655.686	-0.458286	1.37391	0.0915261	-5.00716	5.52388430396942e-07	3.84413157128122e-06	SLC35B1
ENSG00000224578	41.5649	-0.458208	1.37383	0.230607	-1.98696	0.0469263	0.109585	HNRNPA1L3
ENSG00000101448	10.0247	-0.458143	1.37377	0.30899	-1.48271	0.138152	0.26176	EPPIN
ENSG00000064652	192.481	-0.457941	1.37358	0.134647	-3.40106	0.000671254	0.00272984	SNX24
ENSG00000197646	881.327	-0.457634	1.37329	0.0648677	-7.05488	1.72751302782291e-12	2.15124528838728e-11	PDCD1LG2
ENSG00000100147	222.12	-0.457476	1.37314	0.234942	-1.94719	0.0515123	0.118187	CCDC134
ENSG00000178685	1130.92	-0.456961	1.37265	0.0876467	-5.21367	1.85139900938229e-07	1.35683629792864e-06	PARP10
ENSG00000111640	41973.5	-0.45677	1.37247	0.0352134	-12.9715	1.77557130413996e-38	8.63378592555928e-37	GAPDH
ENSG00000151247	1135.73	-0.456717	1.37241	0.0684727	-6.67005	2.55710322477493e-11	2.85059316549328e-10	EIF4E
ENSG00000143924	853.875	-0.4564	1.37211	0.0628008	-7.26742	3.6640623803341e-13	4.82566152017002e-12	EML4
ENSG00000124813	457.433	-0.456249	1.37197	0.0907089	-5.02982	4.90945457497531e-07	3.44313716689088e-06	RUNX2
ENSG00000067221	204.017	-0.456176	1.3719	0.11944	-3.8193	0.000133831	0.000629959	STOML1
ENSG00000099385	506.124	-0.455984	1.37172	0.115821	-3.93696	8.25208526765372e-05	0.000405119	BCL7C
ENSG00000038295	33.4738	-0.455927	1.37166	0.287117	-1.58795	0.112298	0.222561	TLL1
ENSG00000156509	28.2048	-0.455874	1.37161	0.26313	-1.73251	0.083183	0.175112	FBXO43
ENSG00000146731	4999.68	-0.45565	1.3714	0.0395719	-11.5145	1.11535780567781e-30	4.13654612822446e-29	CCT6A
ENSG00000113749	2.93092	-0.454778	1.37057	0.263761	-1.7242	0.0846713	NA	HRH2
ENSG00000135316	5234.28	-0.454725	1.37052	0.0516028	-8.81203	1.22902943396751e-18	2.34142336319407e-17	SYNCRIP
ENSG00000070010	1013.08	-0.454628	1.37043	0.083717	-5.43054	5.61842728915148e-08	4.4141912372476e-07	UFD1
ENSG00000055044	1251.08	-0.45444	1.37025	0.0821406	-5.53246	3.15767677434859e-08	2.55095649539543e-07	NOP58
ENSG00000154978	1882.63	-0.454412	1.37022	0.0494761	-9.18447	4.13552858888797e-20	8.70108398296662e-19	VOPP1
ENSG00000179041	549.014	-0.454279	1.3701	0.0875829	-5.18684	2.13890413730878e-07	1.55859156380393e-06	RRS1
ENSG00000116560	5256.22	-0.454092	1.36992	0.0536935	-8.45711	2.7409115794841e-17	4.78706301744105e-16	SFPQ
ENSG00000128245	2563.43	-0.454032	1.36986	0.0510709	-8.89022	6.09901968359056e-19	1.19004693622365e-17	YWHAH
ENSG00000156384	97.0709	-0.453832	1.36967	0.193449	-2.346	0.0189761	0.0512712	SFR1
ENSG00000125458	262.525	-0.453764	1.36961	0.101535	-4.46903	7.85766447537404e-06	4.61950654725299e-05	NT5C
ENSG00000138175	433.548	-0.453165	1.36904	0.0890906	-5.08656	3.64610296694295e-07	2.59634398626988e-06	ARL3
ENSG00000116701	6.77142	-0.452801	1.3687	0.287158	-1.57684	0.114833	0.226545	NCF2
ENSG00000167552	3945.3	-0.452459	1.36837	0.0426812	-10.6009	2.95150390947468e-26	8.86435007478897e-25	TUBA1A
ENSG00000149926	7.34236	-0.452387	1.3683	0.309588	-1.46126	0.143945	0.270546	TLCD3B
ENSG00000106003	74.4528	-0.452233	1.36816	0.193566	-2.33632	0.0194745	0.052396	LFNG
ENSG00000114491	531.926	-0.452089	1.36802	0.127759	-3.5386	0.000402256	0.00171695	UMPS
ENSG00000140598	750.765	-0.451853	1.3678	0.0745009	-6.06507	1.31892551927025e-09	1.25089672932895e-08	EFL1
ENSG00000134333	12412.2	-0.451763	1.36771	0.0429815	-10.5106	7.71685736536032e-26	2.23017177858913e-24	LDHA
ENSG00000149054	179.018	-0.451763	1.36771	0.128169	-3.52474	0.000423906	0.0018011	ZNF215
ENSG00000163319	412.825	-0.451531	1.36749	0.0848788	-5.31971	1.03932400937394e-07	7.88866494131847e-07	MRPS18C
ENSG00000172260	1081.38	-0.451453	1.36742	0.0823832	-5.47991	4.25542991605434e-08	3.38775571851374e-07	NEGR1
ENSG00000198089	306.762	-0.451354	1.36732	0.164231	-2.74829	0.00599066	0.0188649	SFI1
ENSG00000285815	7.39825	-0.450115	1.36615	0.254742	-1.76694	0.077238	0.164679	GET1-SH3BGR
ENSG00000186832	6.42527	-0.449742	1.3658	0.303891	-1.47994	0.138888	0.262961	KRT16
ENSG00000213638	35.0909	-0.449734	1.36579	0.236364	-1.90272	0.0570772	0.128547	ADAT3
ENSG00000197961	268.433	-0.449682	1.36574	0.170705	-2.63427	0.00843191	0.025502	ZNF121
ENSG00000160813	156.522	-0.449644	1.3657	0.158746	-2.83248	0.00461883	0.0150404	PPP1R35
ENSG00000138658	179.062	-0.449417	1.36549	0.190082	-2.36433	0.0180627	0.0492201	ZGRF1
ENSG00000197008	40.1423	-0.449336	1.36541	0.256527	-1.75161	0.0798406	0.169122	ZNF138
ENSG00000186897	12.1852	-0.449311	1.36539	0.303624	-1.47982	0.13892	0.262988	C1QL4
ENSG00000144583	1398.81	-0.449175	1.36526	0.0535201	-8.39264	4.75364220012072e-17	8.16272842816694e-16	MARCHF4
ENSG00000121289	620.456	-0.449063	1.36515	0.0912953	-4.9188	8.70751572838429e-07	5.91979664499166e-06	CEP89
ENSG00000133265	547.86	-0.448766	1.36487	0.0943694	-4.75542	1.98032811845221e-06	1.2691500330683e-05	HSPBP1
ENSG00000081051	12.6144	-0.448242	1.36438	0.309348	-1.44899	0.147341	0.275322	AFP
ENSG00000171345	74.8985	-0.446972	1.36318	0.237033	-1.8857	0.0593356	0.132755	KRT19
ENSG00000179950	1166.53	-0.446752	1.36297	0.134552	-3.32029	0.000899253	0.00354266	PUF60
ENSG00000132763	104.861	-0.44673	1.36295	0.188658	-2.36794	0.0178874	0.048829	MMACHC
ENSG00000213719	5702.78	-0.446504	1.36273	0.0605958	-7.36857	1.72472730469008e-13	2.32754609039102e-12	CLIC1
ENSG00000125944	2500	-0.446284	1.36253	0.0638858	-6.98565	2.83538315737376e-12	3.47993299851714e-11	HNRNPR
ENSG00000198546	224.258	-0.446255	1.3625	0.13031	-3.42456	0.000615797	0.00252805	ZNF511
ENSG00000099860	449.436	-0.446252	1.3625	0.0828404	-5.38689	7.16864788753261e-08	5.57371470524553e-07	GADD45B
ENSG00000158747	1679.61	-0.446246	1.36249	0.058854	-7.58225	3.39614617460387e-14	4.87067143786587e-13	NBL1
ENSG00000167721	1684.91	-0.446124	1.36237	0.0496887	-8.97838	2.74784541996224e-19	5.51621864974595e-18	TSR1
ENSG00000100304	606.559	-0.446112	1.36236	0.0842601	-5.29446	1.19366726494339e-07	8.99331111516864e-07	TTLL12
ENSG00000186854	150.64	-0.446027	1.36228	0.147118	-3.03176	0.00243129	0.0085767	TRABD2A
ENSG00000272916	29.9056	-0.445954	1.36221	0.274053	-1.62725	0.103683	0.208441	#REF!
ENSG00000182185	112.56	-0.445832	1.3621	0.185431	-2.40431	0.0162032	0.0449039	RAD51B
ENSG00000076242	1052.11	-0.445736	1.36201	0.068768	-6.48173	9.06742423182636e-11	9.63814968486359e-10	MLH1
ENSG00000125871	490.758	-0.445493	1.36178	0.0954763	-4.66601	3.07103149220667e-06	1.91137705673017e-05	MGME1
ENSG00000175279	263.79	-0.445044	1.36136	0.118554	-3.75393	0.000174081	0.000800241	CENPS
ENSG00000164053	250.718	-0.444985	1.3613	0.160558	-2.7715	0.00557994	0.0177504	ATRIP
ENSG00000155755	826.378	-0.444857	1.36118	0.073194	-6.07777	1.21863860544445e-09	1.15937189562687e-08	TMEM237
ENSG00000106336	16.0538	-0.444761	1.36109	0.308047	-1.44381	0.148794	0.277529	FBXO24
ENSG00000170525	1080.3	-0.44438	1.36073	0.069394	-6.40372	1.51639680716304e-10	1.57468812849602e-09	PFKFB3
ENSG00000141858	246.05	-0.444246	1.3606	0.144772	-3.06858	0.00215076	0.00771144	SAMD1
ENSG00000175701	95.2092	-0.44375	1.36013	0.187585	-2.36559	0.0180014	0.0490794	MTLN
ENSG00000065427	2106.18	-0.44371	1.3601	0.0559541	-7.92988	2.19351274640968e-15	3.42837089150583e-14	KARS1
ENSG00000185721	968.228	-0.44352	1.35992	0.0646604	-6.85922	6.92381141985126e-12	8.25267592392853e-11	DRG1
ENSG00000130749	922.387	-0.443454	1.35986	0.0816651	-5.43016	5.63044733185381e-08	4.41811279620926e-07	ZC3H4
ENSG00000154133	47.2251	-0.44334	1.35975	0.262373	-1.68973	0.091079	0.188292	ROBO4
ENSG00000136450	6153.13	-0.443332	1.35974	0.040277	-11.0071	3.53329214996505e-28	1.1842327321885e-26	SRSF1
ENSG00000088179	351.602	-0.442669	1.35912	0.186382	-2.37507	0.0175458	0.0481199	PTPN4
ENSG00000086827	463.546	-0.442608	1.35906	0.100323	-4.41184	1.02497368677431e-05	5.9221131498763e-05	ZW10
ENSG00000179115	1251.47	-0.442546	1.359	0.055586	-7.96146	1.70017957814094e-15	2.67642863292753e-14	FARSA
ENSG00000164754	5367.37	-0.442369	1.35883	0.0382581	-11.5628	6.36374885132038e-31	2.37161900622078e-29	RAD21
ENSG00000124562	875.66	-0.442361	1.35883	0.0706134	-6.26455	3.73895141232682e-10	3.74310580278496e-09	SNRPC
ENSG00000042088	359.234	-0.442318	1.35879	0.0937198	-4.71958	2.36334870026055e-06	1.49770012585398e-05	TDP1
ENSG00000177374	647.49	-0.441966	1.35845	0.0825887	-5.35141	8.72725552240269e-08	6.68711219793106e-07	HIC1
ENSG00000145431	1526.66	-0.441931	1.35842	0.0828213	-5.33596	9.50422383502235e-08	7.24981058172497e-07	PDGFC
ENSG00000169188	333.171	-0.441643	1.35815	0.145073	-3.04428	0.00233241	0.00827538	APEX2
ENSG00000179300	5.7451	-0.441616	1.35813	0.305547	-1.44533	0.148365	0.276899	RTL3
ENSG00000242265	3364.34	-0.441284	1.35781	0.10297	-4.28556	1.82277255653868e-05	0.000101157	PEG10
ENSG00000038945	622.3	-0.441174	1.35771	0.0791373	-5.57479	2.4782799470726e-08	2.02993657482947e-07	MSR1
ENSG00000254901	185.767	-0.440983	1.35753	0.161472	-2.73102	0.00631386	0.0197608	BORCS8
ENSG00000134072	299.268	-0.440951	1.3575	0.111682	-3.94829	7.87118640691844e-05	0.000387912	CAMK1
ENSG00000198721	1236.09	-0.440244	1.35683	0.0630074	-6.98717	2.80480897507215e-12	3.44516913161027e-11	ECI2
ENSG00000084463	1446.44	-0.439894	1.3565	0.0977089	-4.50209	6.72900565146836e-06	3.9948906807574e-05	WBP11
ENSG00000105185	583.337	-0.439718	1.35634	0.0805721	-5.45745	4.83029514704599e-08	3.82552382457618e-07	PDCD5
ENSG00000172922	349.164	-0.439483	1.35612	0.101509	-4.3295	1.49448577388626e-05	8.42201567277993e-05	RNASEH2C
ENSG00000143322	1762.33	-0.439472	1.35611	0.0914867	-4.80367	1.55785643436955e-06	1.01625583497608e-05	ABL2
ENSG00000115053	16334.6	-0.439335	1.35598	0.0430084	-10.2151	1.69729906902988e-24	4.52918638333286e-23	NCL
ENSG00000158042	1087.08	-0.439188	1.35584	0.0906133	-4.84684	1.25445425912183e-06	8.28924757850261e-06	MRPL17
ENSG00000171649	110.585	-0.439014	1.35568	0.149979	-2.92718	0.00342054	0.0115701	ZIK1
ENSG00000183666	18.8254	-0.43892	1.35559	0.292037	-1.50296	0.132849	0.254007	GUSBP1
ENSG00000164167	377.023	-0.438862	1.35553	0.120132	-3.65317	0.000259027	0.00115177	LSM6
ENSG00000119922	3714.15	-0.438817	1.35549	0.104982	-4.17994	2.91588061395418e-05	0.000155781	IFIT2
ENSG00000160446	251.124	-0.438798	1.35547	0.136692	-3.21013	0.00132676	0.00501196	ZDHHC12
ENSG00000272980	46.9022	-0.438539	1.35523	0.262438	-1.67102	0.0947172	0.194033	#REF!
ENSG00000180992	446.16	-0.438481	1.35518	0.0925861	-4.73593	2.18052070990917e-06	1.38815609782538e-05	MRPL14
ENSG00000153495	32.3735	-0.438467	1.35516	0.25121	-1.74542	0.0809119	0.171036	TEX29
ENSG00000100578	693.528	-0.438388	1.35509	0.0880129	-4.98095	6.32731480730918e-07	4.3773929947405e-06	KIAA0586
ENSG00000174775	223.41	-0.438198	1.35491	0.20108	-2.17923	0.0293149	0.0740671	HRAS
ENSG00000119139	1004.05	-0.437943	1.35467	0.0778418	-5.62607	1.84365256997404e-08	1.53641057749142e-07	TJP2
ENSG00000149554	829.276	-0.437939	1.35467	0.0967582	-4.52612	6.00761685550021e-06	3.60010435742162e-05	CHEK1
ENSG00000157778	184.192	-0.437885	1.35462	0.132923	-3.29427	0.000986793	0.00384794	PSMG3
ENSG00000158079	97.1437	-0.437665	1.35441	0.161124	-2.71632	0.00660112	0.020559	PTPDC1
ENSG00000144395	73.7641	-0.437273	1.35404	0.236384	-1.84985	0.0643359	0.14185	CCDC150
ENSG00000099817	1754.51	-0.437169	1.35394	0.0788059	-5.54741	2.89934633340266e-08	2.35218685321655e-07	POLR2E
ENSG00000134490	82.1532	-0.43716	1.35394	0.187546	-2.33096	0.0197557	0.0530316	TMEM241
ENSG00000284491	3.81052	-0.437151	1.35393	0.291229	-1.50106	0.133341	0.254598	THSD8
ENSG00000173436	740.55	-0.43695	1.35374	0.0743946	-5.8734	4.2693472502728e-09	3.81971914909045e-08	MICOS10
ENSG00000068878	2240.26	-0.43665	1.35346	0.0524012	-8.33284	7.89280413213172e-17	1.34177670246239e-15	PSME4
ENSG00000162783	1534.66	-0.436575	1.35339	0.0587772	-7.42762	1.10571004534599e-13	1.51215721112183e-12	IER5
ENSG00000243725	469.059	-0.436436	1.35326	0.131954	-3.30748	0.000941394	0.00369632	TTC4
ENSG00000175756	659.697	-0.436137	1.35298	0.0795572	-5.48206	4.20402388663083e-08	3.34857170418744e-07	AURKAIP1
ENSG00000182628	1258.19	-0.436079	1.35292	0.0831535	-5.24427	1.56900305173527e-07	1.16605627090874e-06	SKA2
ENSG00000100258	2253.85	-0.43607	1.35291	0.0501127	-8.70179	3.26698570670232e-18	6.04352899390814e-17	LMF2
ENSG00000243667	264.213	-0.436053	1.3529	0.120962	-3.60487	0.00031231	0.0013652	DNAAF10
ENSG00000196247	271.022	-0.435831	1.35269	0.118818	-3.66806	0.000244395	0.0010936	ZNF107
ENSG00000139343	591.25	-0.435559	1.35243	0.08355	-5.21315	1.85664102549836e-07	1.36002728778376e-06	SNRPF
ENSG00000121297	351.498	-0.435377	1.35226	0.0916112	-4.75245	2.00969350088738e-06	1.2868927823199e-05	TSHZ3
ENSG00000175505	104.27	-0.43503	1.35194	0.191648	-2.26995	0.0232106	0.0607098	CLCF1
ENSG00000099725	207.121	-0.434872	1.35179	0.227401	-1.91236	0.05583	0.126333	PRKY
ENSG00000137200	2068.13	-0.434833	1.35175	0.0607336	-7.15967	8.08699556755588e-13	1.03742471614953e-11	CMTR1
ENSG00000140284	14.396	-0.434454	1.3514	0.303266	-1.43258	0.151977	0.28223	SLC27A2
ENSG00000099783	6665.65	-0.434283	1.35124	0.0440025	-9.86952	5.64338465512334e-23	1.3874754857548e-21	HNRNPM
ENSG00000153391	110.205	-0.434043	1.35101	0.168303	-2.57894	0.00991027	0.0294064	INO80C
ENSG00000178028	457.088	-0.433856	1.35084	0.0928452	-4.6729	2.96976737005331e-06	1.85362374927085e-05	DMAP1
ENSG00000105707	2.4544	-0.433473	1.35048	0.238023	-1.82114	0.0685853	NA	HPN
ENSG00000168028	8832.93	-0.432899	1.34994	0.0434127	-9.9717	2.0273209294463e-23	5.09892851828062e-22	RPSA
ENSG00000286105	1.75	-0.432764	1.34982	0.233442	-1.85384	0.0637621	NA	TMEM217B
ENSG00000141522	8540.17	-0.432676	1.34973	0.0481097	-8.99353	2.39418574194912e-19	4.81888870031993e-18	ARHGDIA
ENSG00000102901	610.791	-0.432531	1.3496	0.0818794	-5.28253	1.27409701204957e-07	9.55229756904714e-07	CENPT
ENSG00000023697	474.141	-0.432335	1.34942	0.0891739	-4.84823	1.24570166702884e-06	8.24207880513205e-06	DERA
ENSG00000137962	2815.86	-0.432205	1.34929	0.0580967	-7.4394	1.01144291008454e-13	1.38819633098252e-12	ARHGAP29
ENSG00000204308	256.013	-0.432117	1.34921	0.136947	-3.15536	0.00160299	0.00593496	RNF5
ENSG00000108100	1304.64	-0.432032	1.34913	0.197308	-2.18963	0.0285512	0.0723798	CCNY
ENSG00000136463	365.69	-0.431764	1.34888	0.102712	-4.20362	2.62680187566523e-05	0.000141373	TACO1
ENSG00000138794	277.305	-0.431068	1.34823	0.112332	-3.83744	0.000124324	0.000588224	CASP6
ENSG00000082153	9836.48	-0.431057	1.34822	0.042552	-10.1301	4.06215802614783e-24	1.05636798788635e-22	BZW1
ENSG00000134107	966.699	-0.430777	1.34796	0.0765388	-5.62821	1.82084220796371e-08	1.5182275503201e-07	BHLHE40
ENSG00000156471	1673.21	-0.430665	1.34785	0.0667868	-6.44836	1.13069017023278e-10	1.19275353563743e-09	PTDSS1
ENSG00000170584	453.196	-0.430638	1.34783	0.138744	-3.10384	0.00191026	0.00694835	NUDCD2
ENSG00000090520	1813.67	-0.43053	1.34773	0.0524306	-8.21142	2.18585445451136e-16	3.63525870572753e-15	DNAJB11
ENSG00000075643	185.163	-0.430472	1.34767	0.144061	-2.98812	0.00280696	0.0097206	MOCOS
ENSG00000182872	1023.19	-0.430363	1.34757	0.0600906	-7.1619	7.95637870483569e-13	1.02152433044399e-11	RBM10
ENSG00000087299	167.302	-0.430129	1.34735	0.170924	-2.51649	0.0118532	0.0342362	L2HGDH
ENSG00000086062	3182.05	-0.429969	1.3472	0.0422973	-10.1654	2.82948258000222e-24	7.40840763724684e-23	B4GALT1
ENSG00000183474	260.181	-0.429715	1.34697	0.230153	-1.86709	0.0618895	0.137306	GTF2H2C
ENSG00000186469	314.769	-0.429675	1.34693	0.135692	-3.16654	0.00154265	0.00572818	GNG2
ENSG00000177731	2480.32	-0.429648	1.3469	0.093939	-4.57369	4.79215095854061e-06	2.9069851973056e-05	FLII
ENSG00000115541	1085.61	-0.429623	1.34688	0.0756987	-5.67543	1.38342345541921e-08	1.17135970517723e-07	HSPE1
ENSG00000142208	3814.28	-0.429204	1.34649	0.0743847	-5.77005	7.92462529390082e-09	6.92421481042093e-08	AKT1
ENSG00000137133	182.739	-0.428688	1.34601	0.127544	-3.36111	0.000776294	0.00310538	HINT2
ENSG00000167491	1401.16	-0.4285	1.34583	0.0997828	-4.29433	1.75221997113662e-05	9.76309687082559e-05	GATAD2A
ENSG00000126457	2054.42	-0.428405	1.34575	0.0631607	-6.78278	1.17883409814608e-11	1.35965375612225e-10	PRMT1
ENSG00000179841	57.7563	-0.428289	1.34564	0.225392	-1.9002	0.0574067	0.129252	AKAP5
ENSG00000136811	1006.25	-0.428243	1.34559	0.06511	-6.57722	4.79329816197134e-11	5.22183129067674e-10	ODF2
ENSG00000187801	80.5679	-0.428199	1.34555	0.168925	-2.53485	0.0112496	0.0327337	ZFP69B
ENSG00000221887	41.1033	-0.428025	1.34539	0.290888	-1.47144	0.141172	0.266264	HMSD
ENSG00000154640	463.679	-0.427743	1.34513	0.0961627	-4.44812	8.66248652673788e-06	5.0642483255742e-05	BTG3
ENSG00000068438	572.029	-0.427742	1.34513	0.0798987	-5.35356	8.6242239750296e-08	6.61478410743757e-07	FTSJ1
ENSG00000112297	3516.62	-0.42749	1.34489	0.0715458	-5.97505	2.30020449937475e-09	2.12114583485389e-08	CRYBG1
ENSG00000214182	3.17483	-0.427429	1.34483	0.26338	-1.62286	0.104619	NA	PTMAP5
ENSG00000181751	1711.71	-0.427395	1.3448	0.0559137	-7.64384	2.10845297771067e-14	3.07280440148376e-13	MACIR
ENSG00000197170	1465.29	-0.427242	1.34466	0.0592585	-7.20979	5.60369976310454e-13	7.28005676602818e-12	PSMD12
ENSG00000147383	465.858	-0.427096	1.34452	0.100727	-4.24013	2.23391198734287e-05	0.000122116	NSDHL
ENSG00000160563	442.884	-0.427094	1.34452	0.0969102	-4.40711	1.0475987375267e-05	6.04371746240921e-05	MED27
ENSG00000163468	4362.65	-0.426647	1.34411	0.0427958	-9.96936	2.07560433257753e-23	5.21180845280165e-22	CCT3
ENSG00000197093	150.597	-0.426412	1.34389	0.140211	-3.04121	0.00235628	0.00834669	GAL3ST4
ENSG00000161847	1216.06	-0.426369	1.34385	0.065631	-6.49646	8.22326584529965e-11	8.78352600784203e-10	RAVER1
ENSG00000158528	21.9801	-0.426271	1.34376	0.309412	-1.37768	0.168302	0.306308	PPP1R9A
ENSG00000139180	832.863	-0.426215	1.3437	0.10417	-4.09154	4.28519418370634e-05	0.000222345	NDUFA9
ENSG00000131773	467.577	-0.426109	1.3436	0.0891381	-4.78032	1.75016674117246e-06	1.13494089646649e-05	KHDRBS3
ENSG00000167272	205.45	-0.425411	1.34296	0.136019	-3.12758	0.00176252	0.00646161	POP5
ENSG00000240972	1992.06	-0.42541	1.34295	0.0682592	-6.23227	4.59712817006678e-10	4.5516620672859e-09	MIF
ENSG00000166800	4.49272	-0.425192	1.34275	0.296494	-1.43407	0.151553	0.281544	LDHAL6A
ENSG00000172757	14813.9	-0.4251	1.34267	0.0335709	-12.6628	9.50963173063972e-37	4.37414502156782e-35	CFL1
ENSG00000054356	5.32546	-0.425003	1.34258	0.266928	-1.5922	0.111339	0.221019	PTPRN
ENSG00000116396	177.359	-0.424832	1.34242	0.183495	-2.31523	0.0206005	0.0549432	KCNC4
ENSG00000081985	3.56733	-0.424574	1.34218	0.253742	-1.67325	0.0942777	0.193288	IL12RB2
ENSG00000216285	3.77266	-0.424533	1.34214	0.282101	-1.5049	0.13235	0.253242	#REF!
ENSG00000213533	472.817	-0.424526	1.34213	0.152785	-2.77859	0.00545956	0.0174253	STIMATE
ENSG00000105538	3.0001	-0.424404	1.34202	0.253999	-1.67089	0.0947442	NA	RASIP1
ENSG00000157017	4.60792	-0.424259	1.34188	0.293998	-1.44306	0.149002	0.277703	GHRL
ENSG00000151876	153.336	-0.424201	1.34183	0.148284	-2.86074	0.0042265	0.013922	FBXO4
ENSG00000159958	5.20225	-0.424158	1.34179	0.306402	-1.38432	0.166261	0.303422	TNFRSF13C
ENSG00000172716	771.172	-0.423978	1.34162	0.0862941	-4.91317	8.96147701275631e-07	6.08435032820871e-06	SLFN11
ENSG00000130021	198.836	-0.423867	1.34152	0.131588	-3.22116	0.00127674	0.00484297	PUDP
ENSG00000120756	65.6991	-0.423656	1.34132	0.217852	-1.9447	0.0518112	0.118766	PLS1
ENSG00000138642	3434.04	-0.423196	1.34089	0.0833005	-5.08035	3.76740862143386e-07	2.67526183840994e-06	HERC6
ENSG00000181381	2290.96	-0.423144	1.34085	0.106103	-3.98806	6.66156660657923e-05	0.000333339	DDX60L
ENSG00000080644	3.1851	-0.422957	1.34067	0.216837	-1.95057	0.0511079	NA	CHRNA3
ENSG00000182963	1202.31	-0.422954	1.34067	0.0714406	-5.92036	3.21246272142057e-09	2.92019534148361e-08	GJC1
ENSG00000115415	24904.1	-0.422913	1.34063	0.063903	-6.61805	3.63978316213905e-11	4.01083156075423e-10	STAT1
ENSG00000134013	14325.5	-0.422886	1.34061	0.0409921	-10.3163	5.94814579161909e-25	1.65349816860671e-23	LOXL2
ENSG00000147234	5.74537	-0.422629	1.34037	0.297524	-1.42049	0.155465	0.287071	FRMPD3
ENSG00000067992	74.1643	-0.421952	1.33974	0.203671	-2.07173	0.0382905	0.0924051	PDK3
ENSG00000133216	55.3868	-0.421911	1.3397	0.222453	-1.89663	0.0578768	0.130157	EPHB2
ENSG00000063244	3663.41	-0.421601	1.33941	0.0614777	-6.85779	6.9935430786278e-12	8.32324004159612e-11	U2AF2
ENSG00000134697	1329.76	-0.421472	1.33929	0.0557838	-7.55545	4.17414432873623e-14	5.95856185305245e-13	GNL2
ENSG00000075188	495.958	-0.421329	1.33916	0.116308	-3.62254	0.000291721	0.00128399	NUP37
ENSG00000162627	834.886	-0.421108	1.33896	0.0687637	-6.12399	9.12601752107057e-10	8.76383764076727e-09	SNX7
ENSG00000197905	327.711	-0.421066	1.33892	0.107459	-3.91838	8.91459309994708e-05	0.000433889	TEAD4
ENSG00000123810	51.2074	-0.420972	1.33883	0.219162	-1.92083	0.0547537	0.124301	B9D2
ENSG00000165929	3.71232	-0.420568	1.33845	0.28925	-1.45399	0.145948	0.273332	TC2N
ENSG00000133302	193.879	-0.420526	1.33842	0.18946	-2.21961	0.0264452	0.0677814	SLF1
ENSG00000149925	14197.3	-0.420318	1.33822	0.0526973	-7.97608	1.51054012438586e-15	2.38279537437881e-14	ALDOA
ENSG00000132361	1232.38	-0.420219	1.33813	0.119322	-3.52172	0.000428764	0.00181972	CLUH
ENSG00000198185	6.58345	-0.420114	1.33803	0.303227	-1.38548	0.165906	0.302847	ZNF334
ENSG00000101825	4507.15	-0.419988	1.33792	0.0646834	-6.49298	8.41523083928767e-11	8.97605088895329e-10	MXRA5
ENSG00000089159	4305.33	-0.419805	1.33775	0.0422904	-9.92673	3.18520946590725e-23	7.93298429094332e-22	PXN
ENSG00000125459	596.725	-0.419758	1.3377	0.0976843	-4.29709	1.73058484273687e-05	9.66011954672035e-05	MSTO1
ENSG00000159335	5497.22	-0.419744	1.33769	0.0662025	-6.34031	2.29307768509562e-10	2.34310012692525e-09	PTMS
ENSG00000167191	96.7404	-0.419606	1.33756	0.195225	-2.14935	0.0316068	0.0786549	GPRC5B
ENSG00000094914	685.917	-0.419289	1.33727	0.0894819	-4.68574	2.78948475693426e-06	1.7510876238509e-05	AAAS
ENSG00000157193	505.391	-0.419249	1.33723	0.108789	-3.85377	0.000116314	0.00055501	LRP8
ENSG00000136830	9496.67	-0.419141	1.33713	0.0402348	-10.4174	2.0661224940062e-25	5.882304505705e-24	NIBAN2
ENSG00000068079	2100.7	-0.41818	1.33624	0.0692352	-6.04	1.54115970004545e-09	1.45267342311361e-08	IFI35
ENSG00000185905	2.17789	-0.41795	1.33603	0.260937	-1.60173	0.109216	NA	C16orf54
ENSG00000066032	4.36832	-0.417935	1.33601	0.263953	-1.58337	0.113337	0.224027	CTNNA2
ENSG00000258429	162.404	-0.417819	1.33591	0.142338	-2.93541	0.0033311	0.0113257	PDF
ENSG00000205208	652.037	-0.417792	1.33588	0.0808113	-5.16997	2.34127969779526e-07	1.69317191365109e-06	C4orf46
ENSG00000204815	23.2073	-0.417637	1.33574	0.291923	-1.43064	0.152533	0.282931	ODAD4
ENSG00000256269	355.799	-0.417609	1.33571	0.105322	-3.96507	7.33734474975419e-05	0.000363827	HMBS
ENSG00000104299	269.081	-0.417583	1.33569	0.133499	-3.12798	0.00176014	0.00645666	INTS9
ENSG00000164142	55.1631	-0.41732	1.33544	0.303609	-1.37453	0.169276	0.307677	FHIP1A
ENSG00000156795	133.867	-0.417175	1.33531	0.188971	-2.20762	0.0272707	0.0695481	NTAQ1
ENSG00000205476	576.365	-0.416795	1.33496	0.102137	-4.08073	4.48947506683703e-05	0.000231784	CCDC85C
ENSG00000243414	406.052	-0.416708	1.33488	0.10376	-4.01608	5.91742389883006e-05	0.00029933	TICAM2
ENSG00000127616	2254.36	-0.41647	1.33466	0.0559947	-7.43768	1.0246941225361e-13	1.40386760956041e-12	SMARCA4
ENSG00000184840	3606.07	-0.416269	1.33447	0.0758171	-5.49044	4.00928886366199e-08	3.20847844956692e-07	TMED9
ENSG00000148019	574.99	-0.416124	1.33434	0.0967384	-4.30154	1.69613283228361e-05	9.47471429324876e-05	CEP78
ENSG00000188199	3.50641	-0.415942	1.33417	0.287003	-1.44926	0.147265	0.275281	NUTM2B
ENSG00000288558	178.611	-0.415867	1.3341	0.139667	-2.97755	0.00290561	0.0100282	DUS4L-BCAP29
ENSG00000188986	1103.79	-0.415748	1.33399	0.0635611	-6.54091	6.1144814536406e-11	6.60010658389098e-10	NELFB
ENSG00000286070	194.924	-0.415747	1.33399	0.153041	-2.71657	0.0065963	0.0205566	#REF!
ENSG00000164758	117.481	-0.41547	1.33373	0.16094	-2.58153	0.00983642	0.0292155	MED30
ENSG00000130005	309.133	-0.415258	1.33354	0.104464	-3.97514	7.03383610753652e-05	0.000349796	GAMT
ENSG00000128512	308.409	-0.415079	1.33337	0.151635	-2.73736	0.00619348	0.0194397	DOCK4
ENSG00000150712	569.711	-0.414548	1.33288	0.0979981	-4.23016	2.33527682260343e-05	0.000127203	MTMR12
ENSG00000198824	870.73	-0.414346	1.33269	0.100179	-4.13606	3.53321878765439e-05	0.000186038	CHAMP1
ENSG00000105750	38.8223	-0.41422	1.33258	0.252533	-1.64026	0.100952	0.204291	ZNF85
ENSG00000162086	195.835	-0.413915	1.3323	0.164046	-2.52317	0.0116303	0.033675	ZNF75A
ENSG00000152348	96.8861	-0.4133	1.33173	0.191374	-2.15964	0.0308004	0.0769987	ATG10
ENSG00000165724	249.482	-0.413283	1.33171	0.113772	-3.63256	0.000280619	0.00124012	ZMYND19
ENSG00000161618	517.321	-0.413232	1.33167	0.0848599	-4.86958	1.11833584806055e-06	7.44268762458446e-06	ALDH16A1
ENSG00000113361	13.6539	-0.412919	1.33138	0.307946	-1.34088	0.17996	0.322732	CDH6
ENSG00000165757	93.1521	-0.412763	1.33123	0.192683	-2.14218	0.0321786	0.0798704	JCAD
ENSG00000136938	4102.12	-0.412361	1.33086	0.0462308	-8.91962	4.67911040733665e-19	9.247733433442e-18	ANP32B
ENSG00000101574	289.348	-0.412119	1.33064	0.130734	-3.15236	0.00161957	0.00598911	METTL4
ENSG00000137210	744.77	-0.411979	1.33051	0.0699762	-5.88742	3.92281102942753e-09	3.53029944405062e-08	TMEM14B
ENSG00000099958	3.79868	-0.411904	1.33044	0.265225	-1.55304	0.120415	0.234924	DERL3
ENSG00000170264	93.3716	-0.411756	1.3303	0.209113	-1.96906	0.0489463	0.113577	FAM161A
ENSG00000163382	514.716	-0.411688	1.33024	0.0893864	-4.60571	4.11061190881603e-06	2.52151552292091e-05	NAXE
ENSG00000187608	4450.39	-0.411681	1.33023	0.0758731	-5.42592	5.76579497167042e-08	4.51968687723009e-07	ISG15
ENSG00000111231	296.068	-0.411462	1.33003	0.102192	-4.02636	5.66470898036162e-05	0.000287116	GPN3
ENSG00000150687	10998.6	-0.411415	1.32999	0.0486326	-8.45964	2.68194357882543e-17	4.68942120968826e-16	PRSS23
ENSG00000171984	27.3285	-0.411396	1.32997	0.257344	-1.59862	0.109905	0.218909	SHLD1
ENSG00000158321	16.0245	-0.411148	1.32974	0.308536	-1.33258	0.182671	0.32637	AUTS2
ENSG00000127445	776.193	-0.411141	1.32974	0.0863083	-4.76363	1.90141780560547e-06	1.22369817346467e-05	PIN1
ENSG00000276234	309.513	-0.411113	1.32971	0.122433	-3.35787	0.000785465	0.00313797	TADA2A
ENSG00000146535	1968.46	-0.41095	1.32956	0.0604941	-6.79322	1.09654979432754e-11	1.26761156224263e-10	GNA12
ENSG00000159788	361.948	-0.410928	1.32954	0.137843	-2.98113	0.00287183	0.0099273	RGS12
ENSG00000253729	4720.37	-0.410676	1.32931	0.0641226	-6.40455	1.50812291439e-10	1.56715866212426e-09	PRKDC
ENSG00000127774	213.161	-0.41053	1.32917	0.139374	-2.94552	0.00322408	0.011001	EMC6
ENSG00000102385	9.68995	-0.410431	1.32908	0.307388	-1.33522	0.181805	0.325182	DRP2
ENSG00000072849	715.153	-0.410414	1.32907	0.0963966	-4.25756	2.06670537558149e-05	0.000113829	DERL2
ENSG00000269335	669.086	-0.410408	1.32906	0.0905514	-4.53232	5.83401781807872e-06	3.5015537194166e-05	IKBKG
ENSG00000142546	581.031	-0.410404	1.32906	0.0851878	-4.81764	1.4526917037393e-06	9.52928429386506e-06	NOSIP
ENSG00000155090	806.751	-0.41037	1.32903	0.0679312	-6.04097	1.531937656094e-09	1.44576026361009e-08	KLF10
ENSG00000188611	24.4854	-0.410267	1.32893	0.293678	-1.397	0.162415	0.297406	ASAH2
ENSG00000179151	766.812	-0.410246	1.32891	0.104871	-3.91192	9.15668425402087e-05	0.00044426	EDC3
ENSG00000102317	4309.6	-0.410215	1.32888	0.0705111	-5.81773	5.96523401276414e-09	5.27233060435709e-08	RBM3
ENSG00000265118	2.91476	-0.409954	1.32864	0.239076	-1.71474	0.0863926	NA	#REF!
ENSG00000164756	2.90972	-0.409873	1.32857	0.212053	-1.93288	0.0532507	NA	SLC30A8
ENSG00000178035	2512.56	-0.409724	1.32843	0.0451875	-9.06721	1.22107827066381e-19	2.51726189391084e-18	IMPDH2
ENSG00000124608	325.244	-0.409578	1.3283	0.0965147	-4.24368	2.19883336740544e-05	0.000120413	AARS2
ENSG00000168497	63.6521	-0.409265	1.32801	0.194767	-2.1013	0.0356145	0.0870306	CAVIN2
ENSG00000105325	925.205	-0.408871	1.32765	0.0840414	-4.86511	1.14391650507658e-06	7.60476089768142e-06	FZR1
ENSG00000148335	540.534	-0.40873	1.32752	0.0948558	-4.30896	1.64022030064413e-05	9.18919324980473e-05	NTMT1
ENSG00000143436	789.896	-0.408691	1.32748	0.0837583	-4.87941	1.06403022027334e-06	7.11381531380478e-06	MRPL9
ENSG00000270647	3673.81	-0.408482	1.32729	0.0719227	-5.67946	1.35120573582342e-08	1.14661596983974e-07	TAF15
ENSG00000176102	844.958	-0.408351	1.32717	0.0805357	-5.07043	3.96908702660978e-07	2.81195679863932e-06	CSTF3
ENSG00000108883	2082.33	-0.408348	1.32717	0.0632844	-6.45259	1.09957696756968e-10	1.16233405191614e-09	EFTUD2
ENSG00000182685	12.1834	-0.408289	1.32711	0.302682	-1.34891	0.177367	0.319165	BRICD5
ENSG00000116221	1287.39	-0.408274	1.3271	0.0554876	-7.35792	1.86792530605888e-13	2.51414867424462e-12	MRPL37
ENSG00000084070	757.552	-0.408231	1.32706	0.082692	-4.93677	7.94266959268942e-07	5.42147371440391e-06	SMAP2
ENSG00000101000	470.775	-0.408021	1.32686	0.0891287	-4.57788	4.69706818908025e-06	2.8526960131698e-05	PROCR
ENSG00000092201	4172.18	-0.407916	1.32677	0.0476465	-8.56129	1.11609329244993e-17	1.99477257414885e-16	SUPT16H
ENSG00000071564	1437	-0.407853	1.32671	0.0772244	-5.2814	1.28200501883864e-07	9.60688398901733e-07	TCF3
ENSG00000136930	2460.26	-0.407497	1.32638	0.0472729	-8.62011	6.68924339593997e-18	1.21253421414926e-16	PSMB7
ENSG00000131127	131.735	-0.40741	1.3263	0.239917	-1.69813	0.0894839	0.185747	ZNF141
ENSG00000152795	6495.22	-0.407403	1.3263	0.0509112	-8.00224	1.22175707683161e-15	1.93522783307443e-14	HNRNPDL
ENSG00000244588	26.7343	-0.407158	1.32607	0.277626	-1.46657	0.142494	0.268196	RAD21L1
ENSG00000152082	907.675	-0.40706	1.32598	0.072753	-5.5951	2.20495991577826e-08	1.81870603284736e-07	MZT2B
ENSG00000164465	2402.7	-0.40668	1.32563	0.0516946	-7.86697	3.63333058025182e-15	5.58752253993144e-14	DCBLD1
ENSG00000247626	88.5526	-0.406619	1.32558	0.207673	-1.95798	0.0502328	0.115981	MARS2
ENSG00000128965	393.226	-0.406554	1.32552	0.111103	-3.65927	0.000252939	0.00112854	CHAC1
ENSG00000108852	49.968	-0.406496	1.32546	0.259317	-1.56756	0.116983	0.229633	MPP2
ENSG00000127337	266.316	-0.406211	1.3252	0.105688	-3.84349	0.000121296	0.000575731	YEATS4
ENSG00000139629	2404.74	-0.40591	1.32492	0.0711211	-5.70732	1.14771314735895e-08	9.83744951208564e-08	GALNT6
ENSG00000171097	71.827	-0.405677	1.32471	0.216517	-1.87365	0.0609783	0.135722	KYAT1
ENSG00000157766	3.48516	-0.405134	1.32421	0.257762	-1.57173	0.116012	0.228254	ACAN
ENSG00000114026	311.25	-0.404999	1.32409	0.0976129	-4.14903	3.33885213030451e-05	0.000176654	OGG1
ENSG00000196290	260.02	-0.404878	1.32398	0.111638	-3.62671	0.000287058	0.00126529	NIF3L1
ENSG00000196935	1397.57	-0.404664	1.32378	0.0678841	-5.96109	2.50560231636234e-09	2.30362008881885e-08	SRGAP1
ENSG00000214736	798.35	-0.40448	1.32361	0.0719942	-5.61824	1.92917859828299e-08	1.60645982568929e-07	TOMM6
ENSG00000120256	1021.76	-0.404367	1.32351	0.0796261	-5.07833	3.8077646060584e-07	2.70266591617222e-06	LRP11
ENSG00000173218	762.503	-0.404351	1.32349	0.0727165	-5.56065	2.6877376120962e-08	2.19212337617026e-07	VANGL1
ENSG00000154451	21.8933	-0.404303	1.32345	0.306973	-1.31706	0.187817	0.333348	GBP5
ENSG00000150990	644.306	-0.404283	1.32343	0.0803265	-5.033	4.8286344580303e-07	3.38955976139551e-06	DHX37
ENSG00000185298	437.876	-0.404009	1.32318	0.0855736	-4.72119	2.34470334305578e-06	1.48711474557289e-05	CCDC137
ENSG00000049246	428.13	-0.403886	1.32307	0.101735	-3.96998	7.18790926211033e-05	0.000356916	PER3
ENSG00000101367	2727.1	-0.403863	1.32305	0.0428963	-9.41486	4.73699163109515e-21	1.043978428971e-19	MAPRE1
ENSG00000115652	627.458	-0.403779	1.32297	0.0789887	-5.11186	3.18998298120636e-07	2.28322286556718e-06	UXS1
ENSG00000283312	2.647	-0.403706	1.3229	0.275967	-1.46288	0.143501	NA	#REF!
ENSG00000164674	58.2481	-0.403664	1.32286	0.217465	-1.85622	0.0634217	0.140178	SYTL3
ENSG00000241945	577.252	-0.403637	1.32284	0.101564	-3.97423	7.0607375725049e-05	0.00035102	PWP2
ENSG00000007080	943.5	-0.403631	1.32283	0.0915447	-4.40911	1.03794994179931e-05	5.99256662591032e-05	CCDC124
ENSG00000006695	331.778	-0.403402	1.32262	0.131668	-3.06377	0.00218565	0.00782187	COX10
ENSG00000166450	117.287	-0.4034	1.32262	0.222981	-1.80913	0.0704312	0.152934	PRTG
ENSG00000170522	749.774	-0.403338	1.32256	0.14778	-2.72931	0.00634664	0.0198594	ELOVL6
ENSG00000165055	317.333	-0.403296	1.32253	0.138878	-2.90396	0.00368473	0.0123661	METTL2B
ENSG00000006283	7.50533	-0.403181	1.32242	0.292275	-1.37946	0.167754	0.3056	CACNA1G
ENSG00000074266	469.918	-0.403143	1.32239	0.0792635	-5.08612	3.65472103147802e-07	2.60127147022067e-06	EED
ENSG00000180998	46.8749	-0.403124	1.32237	0.252542	-1.59626	0.11043	0.219698	GPR137C
ENSG00000167264	209.932	-0.402931	1.32219	0.160218	-2.51488	0.0119071	0.0343598	DUS2
ENSG00000066044	1520.1	-0.402882	1.32215	0.0697701	-5.77443	7.72139986400669e-09	6.75435075482527e-08	ELAVL1
ENSG00000167775	608.993	-0.40255	1.32184	0.0857693	-4.6934	2.686992466185e-06	1.69021205768196e-05	CD320
ENSG00000119203	992.086	-0.402532	1.32183	0.0584553	-6.88615	5.7322986128413e-12	6.86486457020252e-11	CPSF3
ENSG00000213397	260.59	-0.402444	1.32175	0.143016	-2.81398	0.0048933	0.0158592	HAUS7
ENSG00000138646	833.403	-0.4024	1.3217	0.120696	-3.334	0.000856074	0.00338999	HERC5
ENSG00000130176	170.686	-0.40216	1.32148	0.177289	-2.26839	0.0233055	0.0609165	CNN1
ENSG00000109794	18.8704	-0.402118	1.32145	0.29845	-1.34735	0.177867	0.319804	FAM149A
ENSG00000130935	936.425	-0.401764	1.32112	0.0858767	-4.67838	2.89147424817591e-06	1.80712129261274e-05	NOL11
ENSG00000108219	1022.42	-0.401463	1.32085	0.102038	-3.93443	8.33930319347212e-05	0.000408746	TSPAN14
ENSG00000144645	268.142	-0.401447	1.32083	0.115799	-3.46676	0.000526768	0.0021979	OSBPL10
ENSG00000100379	321.436	-0.401408	1.3208	0.152204	-2.6373	0.00835694	0.0253021	KCTD17
ENSG00000104381	217.928	-0.40107	1.32049	0.16125	-2.48726	0.0128731	0.0367869	GDAP1
ENSG00000174130	127.875	-0.401029	1.32045	0.176263	-2.27518	0.0228953	0.0600389	TLR6
ENSG00000184990	390.393	-0.400837	1.32027	0.108911	-3.68042	0.000232853	0.00104685	SIVA1
ENSG00000148634	6209.94	-0.400242	1.31973	0.0475041	-8.42543	3.59428326296261e-17	6.22778696140252e-16	HERC4
ENSG00000205531	2109.59	-0.400128	1.31962	0.0460023	-8.698	3.3778880594604e-18	6.24114733495235e-17	NAP1L4
ENSG00000181652	4.68679	-0.400085	1.31959	0.280147	-1.42813	0.153256	0.284019	ATG9B
ENSG00000115484	3605.89	-0.400068	1.31957	0.0481549	-8.30794	9.73794510535275e-17	1.64449950582898e-15	CCT4
ENSG00000154642	465.7	-0.39991	1.31943	0.124919	-3.20136	0.00136781	0.00515268	C21orf91
ENSG00000135424	53.7709	-0.399787	1.31931	0.227321	-1.75869	0.0786308	0.166998	ITGA7
ENSG00000243137	13.513	-0.399544	1.31909	0.307153	-1.3008	0.193327	0.340485	PSG4
ENSG00000167799	29.7464	-0.399533	1.31908	0.247646	-1.61332	0.106674	0.21353	NUDT8
ENSG00000214031	3.12262	-0.39945	1.319	0.278137	-1.43616	0.150956	NA	CLDN7P1
ENSG00000129932	258.613	-0.39941	1.31897	0.104159	-3.8346	0.00012577	0.000594208	DOHH
ENSG00000283154	383.332	-0.399126	1.31871	0.116994	-3.41153	0.000646003	0.00263721	IQCJ-SCHIP1
ENSG00000278535	28.1069	-0.399124	1.31871	0.304796	-1.30948	0.190372	0.336751	DHRS11
ENSG00000106588	1574.73	-0.398735	1.31835	0.069003	-5.77852	7.53628047468186e-09	6.59995471873654e-08	PSMA2
ENSG00000267952	7.94453	-0.398697	1.31832	0.299282	-1.33218	0.182802	0.32649	#REF!
ENSG00000184635	78.447	-0.398662	1.31829	0.214995	-1.85428	0.0636986	0.140708	ZNF93
ENSG00000102738	320.004	-0.398545	1.31818	0.0990497	-4.02369	5.72933913452107e-05	0.000290199	MRPS31
ENSG00000108666	296.654	-0.398482	1.31812	0.116724	-3.41388	0.00064044	0.00261869	C17orf75
ENSG00000120647	224.118	-0.39836	1.31801	0.112908	-3.52817	0.000418437	0.00177984	CCDC77
ENSG00000126216	689.058	-0.398333	1.31798	0.0722839	-5.51068	3.57459665480103e-08	2.87714645095047e-07	TUBGCP3
ENSG00000071655	1443.72	-0.398211	1.31787	0.0750484	-5.30605	1.12023256027647e-07	8.46084917443526e-07	MBD3
ENSG00000165626	14.6447	-0.398209	1.31787	0.306411	-1.29959	0.193742	0.341057	BEND7
ENSG00000135898	3.34811	-0.397869	1.31756	0.266957	-1.49039	0.136123	NA	GPR55
ENSG00000267368	94.2291	-0.397774	1.31747	0.208807	-1.90498	0.0567825	0.128034	UPK3BL1
ENSG00000012963	852.399	-0.397728	1.31743	0.0731506	-5.43712	5.41500266301909e-08	4.26215805701251e-07	UBR7
ENSG00000174021	928.839	-0.397566	1.31728	0.0651091	-6.10615	1.02062860167435e-09	9.74623958344515e-09	GNG5
ENSG00000171451	3409.68	-0.397089	1.31685	0.0514632	-7.71598	1.20057522442431e-14	1.77673533454175e-13	DSEL
ENSG00000175287	5.71429	-0.397014	1.31678	0.300435	-1.32146	0.186347	0.331353	PHYHD1
ENSG00000065268	412.867	-0.396919	1.31669	0.0998903	-3.97355	7.08092169513842e-05	0.000351909	WDR18
ENSG00000149923	1467.06	-0.396544	1.31635	0.0816485	-4.85673	1.193425080941e-06	7.92014383222413e-06	PPP4C
ENSG00000174384	15.5432	-0.396458	1.31627	0.303714	-1.30537	0.191768	0.338595	PMS2P6
ENSG00000146281	616.656	-0.396404	1.31622	0.0758995	-5.22275	1.76286591217248e-07	1.29629463162487e-06	PM20D2
ENSG00000167034	81.273	-0.39632	1.31615	0.182121	-2.17613	0.0295453	0.0745371	NKX3-1
ENSG00000188827	296.85	-0.396243	1.31608	0.096147	-4.12122	3.76869012821856e-05	0.000197418	SLX4
ENSG00000165185	58.6339	-0.396231	1.31607	0.19982	-1.98294	0.0473746	0.110464	KIAA1958
ENSG00000184867	282.508	-0.396039	1.31589	0.147821	-2.67917	0.00738043	0.0226364	ARMCX2
ENSG00000079387	604.541	-0.395832	1.3157	0.0854693	-4.63128	3.63409100590613e-06	2.24087648701547e-05	SENP1
ENSG00000265190	19.7049	-0.395683	1.31557	0.277662	-1.42506	0.154141	0.28521	ANXA8
ENSG00000078140	2252.01	-0.395566	1.31546	0.0521693	-7.58235	3.39358639242979e-14	4.87067143786587e-13	UBE2K
ENSG00000233913	79.8741	-0.395537	1.31543	0.199075	-1.98688	0.0469361	0.109592	RPL10P9
ENSG00000116237	3047.8	-0.395217	1.31514	0.0560577	-7.05018	1.78688086501659e-12	2.21796225360285e-11	ICMT
ENSG00000068383	449.214	-0.395062	1.315	0.106201	-3.71994	0.000199273	0.000906255	INPP5A
ENSG00000122042	2396.14	-0.394865	1.31482	0.0481122	-8.20717	2.26468267928091e-16	3.75412820330581e-15	UBL3
ENSG00000052749	583.489	-0.394779	1.31474	0.096102	-4.10792	3.99241059993682e-05	0.000208212	RRP12
ENSG00000231925	571.929	-0.394592	1.31457	0.168607	-2.3403	0.0192681	0.0519412	TAPBP
ENSG00000156587	3185.19	-0.394054	1.31408	0.0574496	-6.85911	6.9288641628074e-12	8.25267592392853e-11	UBE2L6
ENSG00000102743	154.858	-0.393893	1.31393	0.170925	-2.30448	0.0211955	0.0562654	SLC25A15
ENSG00000141556	1054.62	-0.39355	1.31362	0.0871432	-4.51613	6.29803081737898e-06	3.75650070209477e-05	TBCD
ENSG00000142657	3607.82	-0.393262	1.31336	0.0422906	-9.29905	1.41703983846451e-20	3.04415136125679e-19	PGD
ENSG00000099331	2646.94	-0.393151	1.31326	0.0657618	-5.9784	2.253344520566e-09	2.0791854229825e-08	MYO9B
ENSG00000133316	415.308	-0.393074	1.31319	0.118917	-3.30544	0.000948262	0.00371947	WDR74
ENSG00000063978	1435.11	-0.393039	1.31316	0.0912595	-4.30682	1.65616135310089e-05	9.27171909555785e-05	RNF4
ENSG00000183844	1.90405	-0.393032	1.31315	0.245182	-1.60302	0.10893	NA	FAM3B
ENSG00000162496	11.0599	-0.393029	1.31315	0.309152	-1.27131	0.203618	0.354169	DHRS3
ENSG00000004455	2192.63	-0.392933	1.31306	0.0548568	-7.16289	7.89948713499999e-13	1.01507084267445e-11	AK2
ENSG00000108953	9136.58	-0.392694	1.31284	0.0392645	-10.0012	1.50526100000885e-23	3.81723224124762e-22	YWHAE
ENSG00000004478	1297.6	-0.392508	1.31267	0.0723032	-5.42865	5.67825191090075e-08	4.45334278132447e-07	FKBP4
ENSG00000166788	300.976	-0.392231	1.31242	0.114461	-3.42675	0.00061084	0.00250905	SAAL1
ENSG00000167767	118.857	-0.391857	1.31208	0.158855	-2.46675	0.0136345	0.0386884	KRT80
ENSG00000136279	2375.29	-0.391844	1.31207	0.0479732	-8.16798	3.13603577052257e-16	5.15393346535346e-15	DBNL
ENSG00000089006	1568.44	-0.391755	1.31199	0.0727346	-5.38609	7.2005190169515e-08	5.59565447907895e-07	SNX5
ENSG00000102921	1024.62	-0.391732	1.31197	0.102562	-3.81947	0.000133741	0.00062973	N4BP1
ENSG00000020922	523.376	-0.391707	1.31194	0.136027	-2.87963	0.00398145	0.0132315	MRE11
ENSG00000105122	2.738	-0.391628	1.31187	0.254948	-1.53611	0.124511	NA	RASAL3
ENSG00000152377	2623.45	-0.391407	1.31167	0.0626494	-6.24758	4.16864797601699e-10	4.13811931617967e-09	SPOCK1
ENSG00000125817	2249.61	-0.391367	1.31164	0.0531853	-7.35857	1.85895955544625e-13	2.50428175116713e-12	CENPB
ENSG00000079246	6634.09	-0.391342	1.31161	0.0355887	-10.9962	3.98405607776739e-28	1.33239709482889e-26	XRCC5
ENSG00000198618	7.23581	-0.39129	1.31157	0.297231	-1.31645	0.188023	0.333536	PPIAP22
ENSG00000159176	5215.47	-0.391196	1.31148	0.0656112	-5.96234	2.48649512727673e-09	2.28742617804791e-08	CSRP1
ENSG00000109163	7.09399	-0.391135	1.31142	0.2878	-1.35905	0.17413	0.314744	GNRHR
ENSG00000171824	1225.3	-0.39111	1.3114	0.0675406	-5.79073	7.00809187011489e-09	6.15851653325013e-08	EXOSC10
ENSG00000139835	20.005	-0.390928	1.31124	0.299858	-1.30371	0.192333	0.339279	GRTP1
ENSG00000110074	306.073	-0.390914	1.31122	0.136214	-2.86984	0.00410674	0.013586	FOXRED1
ENSG00000196754	58.9432	-0.390797	1.31112	0.230863	-1.69276	0.0905003	0.187323	S100A2
ENSG00000179833	951.79	-0.390777	1.3111	0.0742068	-5.26605	1.39392103697753e-07	1.04149700114072e-06	SERTAD2
ENSG00000139496	1108.68	-0.390715	1.31104	0.0604209	-6.46656	1.00260281374016e-10	1.06349496523947e-09	NUP58
ENSG00000137522	417.924	-0.390466	1.31082	0.0906166	-4.30899	1.64003957148879e-05	9.18919324980473e-05	RNF121
ENSG00000100266	1405.33	-0.390319	1.31068	0.0556205	-7.01755	2.25795075454352e-12	2.78911546026960e-11	PACSIN2
ENSG00000163046	48.3022	-0.390288	1.31066	0.208185	-1.87472	0.0608316	0.135523	ANKRD30BL
ENSG00000250474	3.7545	-0.390234	1.31061	0.285786	-1.36548	0.172102	0.311816	WBP1LP2
ENSG00000240065	128.676	-0.390097	1.31048	0.210877	-1.84988	0.0643309	0.14185	PSMB9
ENSG00000143498	175.578	-0.389968	1.31036	0.138682	-2.81195	0.00492422	0.0159358	TAF1A
ENSG00000117862	1134.85	-0.389769	1.31018	0.0760352	-5.12616	2.95705152189354e-07	2.12046620603199e-06	TXNDC12
ENSG00000103647	136.772	-0.389597	1.31003	0.175938	-2.2144	0.0268015	0.0685684	CORO2B
ENSG00000205937	1622.94	-0.389464	1.30991	0.0665658	-5.85081	4.89188274585803e-09	4.36394688516642e-08	RNPS1
ENSG00000188976	1637.96	-0.38931	1.30977	0.0549664	-7.08268	1.41388244274916e-12	1.78389105235494e-11	NOC2L
ENSG00000213885	17.9878	-0.389307	1.30976	0.297444	-1.30884	0.190589	0.337009	RPL13AP7
ENSG00000135314	57.6534	-0.389171	1.30964	0.225035	-1.72938	0.0837405	0.176068	KHDC1
ENSG00000112576	785.265	-0.388996	1.30948	0.0893954	-4.35141	1.35264604162905e-05	7.66636870578005e-05	CCND3
ENSG00000204172	37.0525	-0.388906	1.3094	0.237523	-1.63734	0.101559	0.205086	AGAP9
ENSG00000163611	115.007	-0.388537	1.30907	0.218925	-1.77474	0.07594	0.162613	SPICE1
ENSG00000114850	7128.96	-0.388515	1.30905	0.0715432	-5.4305	5.61968591279807e-08	4.4141912372476e-07	SSR3
ENSG00000173546	3804.02	-0.388425	1.30896	0.0428439	-9.06604	1.23417404618319e-19	2.5408392292188e-18	CSPG4
ENSG00000180015	1.80596	-0.38833	1.30888	0.228586	-1.69884	0.0893498	NA	#REF!
ENSG00000180209	2.21966	-0.388276	1.30883	0.249092	-1.55876	0.119052	NA	MYL11
ENSG00000213221	84.9867	-0.388134	1.3087	0.188898	-2.05473	0.0399049	0.0956232	DNLZ
ENSG00000136699	1460.88	-0.388096	1.30867	0.0626101	-6.19863	5.69578524716449e-10	5.5852972234839e-09	SMPD4
ENSG00000134184	4.03557	-0.388081	1.30865	0.286266	-1.35567	0.175205	0.316315	GSTM1
ENSG00000267120	12.2937	-0.388075	1.30865	0.308915	-1.25625	0.209024	0.361122	#REF!
ENSG00000129460	349.336	-0.387805	1.3084	0.0945191	-4.10293	4.07948223319508e-05	0.000212175	NGDN
ENSG00000169047	2849.45	-0.387761	1.30836	0.0826162	-4.69352	2.68541728150861e-06	1.68991522189266e-05	IRS1
ENSG00000175602	1658.17	-0.38755	1.30817	0.0699524	-5.54019	3.02149937774969e-08	2.4448127823028e-07	CCDC85B
ENSG00000183431	2063.58	-0.387528	1.30815	0.0617396	-6.27682	3.45566502041494e-10	3.46403279566071e-09	SF3A3
ENSG00000134575	723.26	-0.387498	1.30812	0.0923261	-4.19706	2.70399817505507e-05	0.000145272	ACP2
ENSG00000147166	6.06694	-0.387374	1.30801	0.303776	-1.2752	0.202239	0.352452	ITGB1BP2
ENSG00000156313	118.646	-0.387165	1.30782	0.176857	-2.18914	0.0285867	0.072434	RPGR
ENSG00000069869	2168.48	-0.387156	1.30781	0.077651	-4.98584	6.16920546986139e-07	4.27186800098856e-06	NEDD4
ENSG00000110328	20.6425	-0.387071	1.30774	0.281102	-1.37698	0.16852	0.306558	GALNT18
ENSG00000100416	432.998	-0.386686	1.30739	0.0851508	-4.54119	5.59385871548668e-06	3.36532340711349e-05	TRMU
ENSG00000163879	65.3706	-0.386251	1.30699	0.207109	-1.86496	0.0621868	0.137886	DNALI1
ENSG00000120948	3777.05	-0.386121	1.30687	0.0458942	-8.41329	3.98665317192116e-17	6.87652777413473e-16	TARDBP
ENSG00000183624	584.41	-0.386037	1.3068	0.0849735	-4.54303	5.54524193707767e-06	3.33738588409504e-05	HMCES
ENSG00000110203	52.4414	-0.38582	1.3066	0.225817	-1.70855	0.0875344	0.182591	FOLR3
ENSG00000092098	557.554	-0.385586	1.30639	0.134089	-2.87559	0.00403268	0.0133785	RNF31
ENSG00000153292	10.3008	-0.385452	1.30627	0.308466	-1.24958	0.211454	0.364119	ADGRF1
ENSG00000213523	515.764	-0.385384	1.30621	0.0898465	-4.28935	1.79193046675161e-05	9.96261305235367e-05	SRA1
ENSG00000075043	4.66005	-0.385327	1.30616	0.25253	-1.52587	0.127043	0.24514	KCNQ2
ENSG00000143771	735.119	-0.3851	1.30595	0.0927069	-4.15396	3.26777423773193e-05	0.000173372	CNIH4
ENSG00000100462	1388.58	-0.385097	1.30595	0.0673709	-5.71607	1.09015375224712e-08	9.39667136925668e-08	PRMT5
ENSG00000182158	5102.4	-0.384993	1.30585	0.0447611	-8.60107	7.89766978840699e-18	1.41815484348218e-16	CREB3L2
ENSG00000244462	1822.96	-0.384734	1.30562	0.0943687	-4.07692	4.56361979524847e-05	0.000235357	RBM12
ENSG00000119185	923.292	-0.384616	1.30551	0.0929394	-4.13836	3.49802028549134e-05	0.000184311	ITGB1BP1
ENSG00000168883	967.528	-0.384405	1.30532	0.0602072	-6.3847	1.71738110195199e-10	1.78098350295184e-09	USP39
ENSG00000139620	287.004	-0.384371	1.30529	0.147071	-2.6135	0.0089619	0.0269314	KANSL2
ENSG00000172534	1801.46	-0.384278	1.30521	0.0552773	-6.95182	3.60608315340739e-12	4.37673341210309e-11	HCFC1
ENSG00000146648	4515.37	-0.384085	1.30503	0.0512934	-7.488	6.99309122563476e-14	9.75523121143906e-13	EGFR
ENSG00000115750	440.344	-0.383785	1.30476	0.107378	-3.57415	0.000351364	0.00151944	TAF1B
ENSG00000135837	1318.72	-0.383289	1.30431	0.0877197	-4.36948	1.24544031619468e-05	7.10216281576838e-05	CEP350
ENSG00000168556	212.625	-0.382974	1.30403	0.13189	-2.90374	0.0036874	0.0123724	ING2
ENSG00000142449	10.1302	-0.382907	1.30397	0.246136	-1.55567	0.119786	0.234026	FBN3
ENSG00000160214	462.228	-0.382792	1.30386	0.0847996	-4.51407	6.35941316598781e-06	3.78868656022696e-05	RRP1
ENSG00000165948	80.5576	-0.382787	1.30386	0.19807	-1.93258	0.0532875	0.121549	IFI27L1
ENSG00000099381	686.838	-0.382516	1.30361	0.103283	-3.70357	0.000212587	0.000960815	SETD1A
ENSG00000184887	561.866	-0.382424	1.30353	0.0878859	-4.35137	1.35288859513766e-05	7.66636870578005e-05	BTBD6
ENSG00000285130	8.983	-0.382346	1.30346	0.293857	-1.30113	0.193214	0.34033	#REF!
ENSG00000175581	242.308	-0.382147	1.30328	0.151576	-2.52115	0.0116971	0.0338621	MRPL48
ENSG00000165819	577.471	-0.381901	1.30306	0.102419	-3.72883	0.000192374	0.000876961	METTL3
ENSG00000164741	2657.81	-0.3819	1.30306	0.0624713	-6.11321	9.76448686932905e-10	9.33599534191717e-09	DLC1
ENSG00000114648	476.324	-0.381837	1.303	0.172339	-2.21562	0.0267178	0.0683772	KLHL18
ENSG00000030066	1116.41	-0.381717	1.30289	0.0659615	-5.78696	7.16712337501646e-09	6.29105035731388e-08	NUP160
ENSG00000163814	21.6388	-0.381663	1.30284	0.298038	-1.28058	0.20034	0.349775	CDCP1
ENSG00000125445	730.236	-0.381212	1.30244	0.0775542	-4.91543	8.85868988319746e-07	6.01723072908805e-06	MRPS7
ENSG00000133101	7.01343	-0.38117	1.3024	0.301491	-1.26428	0.206129	0.357321	CCNA1
ENSG00000228399	8.07891	-0.381099	1.30233	0.305279	-1.24836	0.211899	0.364639	#REF!
ENSG00000213782	1080.49	-0.380659	1.30194	0.0735866	-5.17294	2.30433880493463e-07	1.66803201678562e-06	DDX47
ENSG00000232815	27.5357	-0.380407	1.30171	0.258172	-1.47346	0.140627	0.26541	DUX4L50
ENSG00000184216	2584.32	-0.380163	1.30149	0.0590329	-6.43985	1.1959151417286e-10	1.2555059784686e-09	IRAK1
ENSG00000188878	163.873	-0.379874	1.30123	0.164809	-2.30493	0.0211702	0.056208	FBF1
ENSG00000234785	4.14739	-0.379869	1.30122	0.30112	-1.26152	0.207121	0.358553	EEF1GP5
ENSG00000079308	176.526	-0.379637	1.30101	0.202413	-1.87555	0.0607167	0.135292	TNS1
ENSG00000175711	76.3082	-0.379597	1.30098	0.202976	-1.87015	0.0614623	0.136576	B3GNTL1
ENSG00000137965	3513.37	-0.37918	1.3006	0.0829476	-4.57132	4.84664557478891e-06	2.93655341254121e-05	IFI44
ENSG00000120942	305.134	-0.379129	1.30056	0.116511	-3.25403	0.00113782	0.00436135	UBIAD1
ENSG00000125743	1320.23	-0.379063	1.3005	0.075676	-5.00903	5.47055174824672e-07	3.81047936006798e-06	SNRPD2
ENSG00000134909	313.574	-0.379056	1.30049	0.124032	-3.05612	0.00224221	0.00799813	ARHGAP32
ENSG00000290315	47.5701	-0.37902	1.30046	0.269824	-1.4047	0.160112	0.294197	#REF!
ENSG00000280670	25.549	-0.378889	1.30034	0.259654	-1.45921	0.144508	0.271354	CCDC163
ENSG00000139438	19.1671	-0.378138	1.29966	0.286431	-1.32017	0.186778	0.331889	FAM222A
ENSG00000162174	7.74361	-0.37788	1.29943	0.309769	-1.21988	0.222511	0.377934	ASRGL1
ENSG00000163840	4338.58	-0.377359	1.29896	0.0754281	-5.0029	5.64741128750455e-07	3.9229659270162e-06	DTX3L
ENSG00000184363	106.614	-0.376864	1.29852	0.199422	-1.88978	0.0587871	0.131836	PKP3
ENSG00000115919	27.0594	-0.376714	1.29838	0.27831	-1.35358	0.175871	0.317218	KYNU
ENSG00000221914	1295	-0.376575	1.29826	0.101877	-3.69636	0.000218711	0.000986163	PPP2R2A
ENSG00000125970	1575.51	-0.376239	1.29795	0.0720464	-5.22218	1.76832893922965e-07	1.2996878292793e-06	RALY
ENSG00000119616	1042.84	-0.375986	1.29773	0.0679928	-5.52979	3.2060657359052e-08	2.58868259762045e-07	FCF1
ENSG00000131467	2596.67	-0.375975	1.29772	0.0437692	-8.58994	8.70112308544996e-18	1.56059838758591e-16	PSME3
ENSG00000169683	249.268	-0.375973	1.29771	0.150019	-2.50616	0.0122049	0.0351007	LRRC45
ENSG00000176715	271.522	-0.375865	1.29762	0.156689	-2.39879	0.0164492	0.0455034	ACSF3
ENSG00000103489	1611.75	-0.375063	1.2969	0.0594636	-6.30743	2.83702615213343e-10	2.87399005107327e-09	XYLT1
ENSG00000171084	7.64871	-0.375031	1.29687	0.308099	-1.21724	0.223511	0.379128	FAM86JP
ENSG00000185627	1897.71	-0.374859	1.29671	0.0492458	-7.61201	2.69871892400601e-14	3.89597339858625e-13	PSMD13
ENSG00000147955	1256.64	-0.374835	1.29669	0.0623139	-6.01527	1.79585587119781e-09	1.67624158312839e-08	SIGMAR1
ENSG00000134686	1520.58	-0.374693	1.29656	0.0675318	-5.54839	2.88312305353652e-08	2.34026474886163e-07	PHC2
ENSG00000169592	811.755	-0.374243	1.29616	0.0642666	-5.82329	5.7701702249647e-09	5.10581729265074e-08	INO80E
ENSG00000184900	2765.57	-0.374198	1.29612	0.0439399	-8.51613	1.64972880903516e-17	2.92125967260018e-16	SUMO3
ENSG00000066557	521.929	-0.374146	1.29607	0.079076	-4.73148	2.22893147652876e-06	1.41838568450316e-05	LRRC40
ENSG00000168040	541.095	-0.373982	1.29592	0.0755538	-4.94988	7.42598982737678e-07	5.0937700934138e-06	FADD
ENSG00000111361	930.771	-0.373955	1.2959	0.101382	-3.68857	0.00022552	0.00101537	EIF2B1
ENSG00000170545	382.106	-0.37386	1.29582	0.0912491	-4.09714	4.18284183081523e-05	0.000217403	SMAGP
ENSG00000239474	11.5391	-0.373817	1.29578	0.309783	-1.2067	0.227546	0.384439	KLHL41
ENSG00000137770	745.755	-0.373789	1.29575	0.0761119	-4.91105	9.05906216794137e-07	6.14515745023729e-06	CTDSPL2
ENSG00000168264	1050.75	-0.373548	1.29554	0.0825801	-4.52347	6.08345953970039e-06	3.64127978779175e-05	IRF2BP2
ENSG00000259522	20.0274	-0.373453	1.29545	0.308145	-1.21194	0.225536	0.381843	#REF!
ENSG00000168404	497.463	-0.373326	1.29534	0.0972596	-3.83845	0.000123815	0.000586055	MLKL
ENSG00000162385	671.201	-0.373069	1.2951	0.073148	-5.1002	3.39299709160999e-07	2.42399890168798e-06	MAGOH
ENSG00000060491	1759.23	-0.373007	1.29505	0.0534988	-6.97225	3.11906071848431e-12	3.8067452609581e-11	OGFR
ENSG00000251705	150.661	-0.372951	1.295	0.145319	-2.56643	0.0102752	0.0303321	RNA5-8SP6
ENSG00000138031	1340.45	-0.37292	1.29497	0.0937698	-3.97697	6.97988636625019e-05	0.000347452	ADCY3
ENSG00000155189	266.526	-0.372916	1.29497	0.127897	-2.91574	0.00354841	0.0119558	AGPAT5
ENSG00000148488	6.87337	-0.372781	1.29485	0.300013	-1.24255	0.214033	0.367528	ST8SIA6
ENSG00000182325	109.743	-0.372598	1.29468	0.15175	-2.45534	0.014075	0.0397687	FBXL6
ENSG00000141552	574.032	-0.37222	1.29434	0.0797688	-4.66623	3.06776299804693e-06	1.91011893662946e-05	ANAPC11
ENSG00000197930	1845.84	-0.371973	1.29412	0.0660708	-5.62992	1.80295981435027e-08	1.50495561179308e-07	ERO1A
ENSG00000182901	200.976	-0.371945	1.2941	0.124123	-2.99658	0.00273024	0.0094828	RGS7
ENSG00000178772	10.6421	-0.371857	1.29402	0.309368	-1.20199	0.229367	0.38662	CPN2
ENSG00000196196	5.23343	-0.371735	1.29391	0.302762	-1.22781	0.219517	0.374412	HRCT1
ENSG00000114405	113.575	-0.371473	1.29367	0.153479	-2.42035	0.0155055	0.0432363	C3orf14
ENSG00000038382	5800.91	-0.371327	1.29354	0.0762017	-4.87295	1.0994664376649e-06	7.32834091632433e-06	TRIO
ENSG00000095380	940.657	-0.371218	1.29344	0.0705962	-5.25832	1.4537603480499e-07	1.08409188174685e-06	NANS
ENSG00000137288	343.748	-0.370999	1.29325	0.102523	-3.61869	0.000296103	0.00130141	UQCC2
ENSG00000140025	109.628	-0.370802	1.29307	0.157511	-2.35414	0.0185658	0.0503939	EFCAB11
ENSG00000171302	1442.22	-0.370665	1.29295	0.0659989	-5.61624	1.95162120648461e-08	1.62266506671683e-07	CANT1
ENSG00000160209	2272.11	-0.370598	1.29289	0.0769504	-4.81607	1.46414382678635e-06	9.59618784547988e-06	PDXK
ENSG00000137692	622.767	-0.37055	1.29285	0.104226	-3.55525	0.000377627	0.00162429	DCUN1D5
ENSG00000104907	477.716	-0.370499	1.2928	0.107203	-3.45605	0.000548156	0.00227599	TRMT1
ENSG00000135048	2788.83	-0.370453	1.29276	0.0514537	-7.19973	6.0329981230022e-13	7.81788766920683e-12	CEMIP2
ENSG00000108528	673.508	-0.370309	1.29263	0.076037	-4.87011	1.11534319658089e-06	7.42770075740413e-06	SLC25A11
ENSG00000223959	170.224	-0.370067	1.29241	0.134697	-2.7474	0.0060069	0.0189122	AFG3L1P
ENSG00000114767	401.018	-0.369812	1.29218	0.0870049	-4.25048	2.13315529874165e-05	0.000117151	RRP9
ENSG00000132478	483.769	-0.369684	1.29207	0.104689	-3.53125	0.000413605	0.00176271	UNK
ENSG00000215021	2096.47	-0.369652	1.29204	0.0524258	-7.05094	1.77708401700631e-12	2.20759090741976e-11	PHB2
ENSG00000204356	415.995	-0.369622	1.29201	0.123477	-2.99346	0.00275831	0.00957377	NELFE
ENSG00000103507	760.356	-0.369461	1.29187	0.0681312	-5.42278	5.86778242947831e-08	4.59384327135431e-07	BCKDK
ENSG00000152784	488.955	-0.369331	1.29175	0.11323	-3.26179	0.00110712	0.00425967	PRDM8
ENSG00000125630	580.549	-0.369273	1.2917	0.0899329	-4.1061	4.0240333293833e-05	0.000209504	POLR1B
ENSG00000139174	482.196	-0.369177	1.29162	0.10903	-3.38603	0.000709122	0.00286889	PRICKLE1
ENSG00000154845	2047.84	-0.369079	1.29153	0.0595692	-6.19581	5.79856026279498e-10	5.67880738780247e-09	PPP4R1
ENSG00000196976	69.8121	-0.369011	1.29147	0.186633	-1.9772	0.0480189	0.11183	LAGE3
ENSG00000204220	143.676	-0.369004	1.29146	0.154275	-2.39185	0.0167637	0.0461982	PFDN6
ENSG00000198522	768.904	-0.368962	1.29142	0.0711935	-5.18253	2.18897986004135e-07	1.59129589540832e-06	GPN1
ENSG00000106153	2205.91	-0.36896	1.29142	0.0520455	-7.08919	1.34902222029131e-12	1.70486578780544e-11	CHCHD2
ENSG00000125347	651.139	-0.368523	1.29103	0.140225	-2.62807	0.00858706	0.0259271	IRF1
ENSG00000091106	10.3602	-0.368429	1.29095	0.3004	-1.22646	0.220025	0.374846	NLRC4
ENSG00000100065	224.604	-0.368252	1.29079	0.111461	-3.30386	0.000953627	0.0037386	CARD10
ENSG00000092208	95.4905	-0.367841	1.29042	0.157401	-2.33697	0.0194408	0.0523188	GEMIN2
ENSG00000213988	11.0764	-0.36777	1.29036	0.309185	-1.18948	0.23425	0.392776	ZNF90
ENSG00000106771	1158.59	-0.367521	1.29013	0.0683574	-5.37646	7.59647556265804e-08	5.88406040396829e-07	TMEM245
ENSG00000152495	545.149	-0.367344	1.28998	0.0940496	-3.90586	9.3892405601387e-05	0.000454823	CAMK4
ENSG00000117477	5.42236	-0.367194	1.28984	0.299203	-1.22724	0.219732	0.3745	CCDC181
ENSG00000123358	160.361	-0.367011	1.28968	0.181116	-2.02639	0.0427251	0.101366	NR4A1
ENSG00000082515	456.4	-0.366978	1.28965	0.100337	-3.65747	0.000254718	0.00113548	MRPL22
ENSG00000165280	7156.58	-0.366418	1.28915	0.0538354	-6.80628	1.00156461145849e-11	1.16661331967374e-10	VCP
ENSG00000112578	337.213	-0.366408	1.28914	0.106346	-3.44543	0.000570149	0.00235644	BYSL
ENSG00000140848	487.184	-0.366315	1.28906	0.0950573	-3.85362	0.000116383	0.000555166	CPNE2
ENSG00000183049	22.0714	-0.366095	1.28886	0.279184	-1.3113	0.189755	0.335932	CAMK1D
ENSG00000120438	3425.71	-0.366028	1.2888	0.0552843	-6.62083	3.57190089549598e-11	3.95023870153877e-10	TCP1
ENSG00000106144	495.185	-0.365989	1.28877	0.0868327	-4.21488	2.49910926211586e-05	0.000135309	CASP2
ENSG00000161653	20.6489	-0.365867	1.28866	0.270051	-1.35481	0.175479	0.316661	NAGS
ENSG00000116752	544.54	-0.365818	1.28861	0.0767689	-4.76518	1.8868161249635e-06	1.21634522668628e-05	BCAS2
ENSG00000162929	230.956	-0.365817	1.28861	0.126662	-2.88813	0.00387538	0.0129182	SANBR
ENSG00000219392	2.11149	-0.365809	1.2886	0.236462	-1.54701	0.12186	NA	ZNF602P
ENSG00000196118	23.7535	-0.365724	1.28853	0.291849	-1.25313	0.21016	0.362583	CFAP119
ENSG00000177084	882.139	-0.36566	1.28847	0.118822	-3.07739	0.00208825	0.00751015	POLE
ENSG00000106100	115.31	-0.365632	1.28845	0.178825	-2.04463	0.0408913	0.0976964	NOD1
ENSG00000257365	397.556	-0.365606	1.28842	0.110159	-3.31889	0.000903771	0.00355771	FNTB
ENSG00000111641	705.328	-0.36546	1.28829	0.0899083	-4.0648	4.80730779388237e-05	0.000246761	NOP2
ENSG00000148153	496.994	-0.365432	1.28827	0.133986	-2.72739	0.00638375	0.0199632	INIP
ENSG00000124541	771.771	-0.365321	1.28817	0.0741132	-4.92922	8.25567317568217e-07	5.63010445378111e-06	RRP36
ENSG00000156500	113.456	-0.365284	1.28813	0.175975	-2.07577	0.0379152	0.091615	PABIR3
ENSG00000179148	7.72033	-0.36513	1.288	0.280932	-1.29971	0.1937	0.341057	ALOXE3
ENSG00000157152	5.28771	-0.364873	1.28777	0.29249	-1.24747	0.212226	0.364968	SYN2
ENSG00000129534	899.503	-0.364661	1.28758	0.0789236	-4.62043	3.82951533406047e-06	2.35474453519889e-05	MIS18BP1
ENSG00000136238	5324.8	-0.36448	1.28742	0.0734514	-4.9622	6.97004474229775e-07	4.7957437921325e-06	RAC1
ENSG00000173705	378.133	-0.364464	1.2874	0.0952126	-3.82789	0.000129245	0.000609685	SUSD5
ENSG00000263266	2.74071	-0.364319	1.28727	0.265428	-1.37257	0.169886	NA	RPS7P1
ENSG00000067066	5502.69	-0.364281	1.28724	0.0463999	-7.85089	4.13101434376103e-15	6.30854902326897e-14	SP100
ENSG00000172331	959.739	-0.36394	1.28694	0.0629303	-5.78322	7.32841667190932e-09	6.42158799563129e-08	BPGM
ENSG00000165527	3027.54	-0.363896	1.2869	0.0379603	-9.58622	9.13671828962739e-22	2.09815763181743e-20	ARF6
ENSG00000132305	1576.73	-0.363885	1.28689	0.0551564	-6.59733	4.18619427508974e-11	4.57999555082497e-10	IMMT
ENSG00000123739	431.051	-0.363851	1.28686	0.118167	-3.07913	0.00207609	0.00747343	PLA2G12A
ENSG00000107833	300.124	-0.363801	1.28681	0.102037	-3.56536	0.000363355	0.00156775	NPM3
ENSG00000146094	35.8758	-0.363583	1.28662	0.262082	-1.38728	0.165355	0.302056	DOK3
ENSG00000172354	2885.88	-0.363497	1.28654	0.0955107	-3.80583	0.000141332	0.000661405	GNB2
ENSG00000239827	5.03747	-0.363396	1.28645	0.306446	-1.18584	0.235686	0.394235	SUGT1P3
ENSG00000124688	290.349	-0.363289	1.28636	0.125569	-2.89314	0.00381417	0.0127419	MAD2L1BP
ENSG00000113460	752.041	-0.363102	1.28619	0.072102	-5.03595	4.75483945789208e-07	3.34235318845952e-06	BRIX1
ENSG00000075618	6012.47	-0.363101	1.28619	0.0491228	-7.3917	1.44958080949454e-13	1.96488754504671e-12	FSCN1
ENSG00000159063	556.397	-0.36273	1.28586	0.0917984	-3.95137	7.77034789395239e-05	0.000383436	ALG8
ENSG00000162408	383.151	-0.362636	1.28577	0.105138	-3.44915	0.000562359	0.00232739	NOL9
ENSG00000185163	113.474	-0.36261	1.28575	0.187899	-1.92981	0.05363	0.122203	DDX51
ENSG00000072274	7568.65	-0.362317	1.28549	0.048983	-7.3968	1.39508582865714e-13	1.89269527347577e-12	TFRC
ENSG00000187720	2510.65	-0.362187	1.28537	0.0481785	-7.5176	5.57912470461022e-14	7.86158722175848e-13	THSD4
ENSG00000129028	122.582	-0.361929	1.28514	0.147853	-2.44791	0.0143689	0.0404948	THAP10
ENSG00000185803	436.806	-0.361869	1.28509	0.113488	-3.18862	0.00142955	0.00535102	SLC52A2
ENSG00000183137	384.231	-0.361798	1.28503	0.112266	-3.22268	0.00126996	0.00482322	CEP57L1
ENSG00000065183	922.683	-0.361612	1.28486	0.0892334	-4.05243	5.06887731575605e-05	0.00025886	WDR3
ENSG00000165959	7.4363	-0.361329	1.28461	0.284705	-1.26913	0.204393	0.354913	CLMN
ENSG00000165060	127.569	-0.36126	1.28455	0.141585	-2.55153	0.010725	0.0314945	FXN
ENSG00000042753	1982.53	-0.360922	1.28425	0.0544265	-6.63136	3.32601720115377e-11	3.69163807754147e-10	AP2S1
ENSG00000006118	676.162	-0.360815	1.28415	0.116624	-3.09382	0.00197595	0.00715668	TMEM132A
ENSG00000124767	2091.8	-0.360164	1.28357	0.0528507	-6.81474	9.44326649368548e-12	1.10161852919863e-10	GLO1
ENSG00000100097	28862.1	-0.359982	1.28341	0.0426753	-8.43538	3.30121647545571e-17	5.74599235847217e-16	LGALS1
ENSG00000005100	758.431	-0.359823	1.28327	0.0657	-5.47677	4.33167243415277e-08	3.44666112591782e-07	DHX33
[truncated: 33,689 more rows]
